# Supplementary material for: Going through phages: a computational approach to revealing the role of prophage in Staphylococcus aureus
Source: Access Microbiol. 2023 Jun 16;5(6):acmi000424. doi: 10.1099/acmi.0.000424 (PMC10323782; doi:10.1099/acmi.0.000424)
Supplement: Supplementary material 1 [file acmi-5-424-s001.xlsx]

## Sheet: Amount_of_phage_per_Staph_genom
Genome_Sequence	Phage_Detected	Total Amount of Phage	Averge phage Per Genome	Standard deviation
GCA.000009005.1.ASM900v1.genomic.gbff.fasta	22	196727	19.6747	1.83232
GCA.000009585.1.ASM958v1.genomic.gbff.fasta	20
GCA.000009645.1.ASM964v1.genomic.gbff.fasta	18
GCA.000009665.1.ASM966v1.genomic.gbff.fasta	19
GCA.000010445.1.ASM1044v1.genomic.gbff.fasta	19
GCA.000010465.1.ASM1046v1.genomic.gbff.fasta	19
GCA.000011265.1.ASM1126v1.genomic.gbff.fasta	18
GCA.000011505.1.ASM1150v1.genomic.gbff.fasta	23
GCA.000011525.1.ASM1152v1.genomic.gbff.fasta	19
GCA.000012045.1.ASM1204v1.genomic.gbff.fasta	18
GCA.000013425.1.ASM1342v1.genomic.gbff.fasta	20
GCA.000013465.1.ASM1346v1.genomic.gbff.fasta	21
GCA.000016805.1.ASM1680v1.genomic.gbff.fasta	19
GCA.000017085.1.ASM1708v1.genomic.gbff.fasta	20
GCA.000017125.1.ASM1712v1.genomic.gbff.fasta	18
GCA.000024585.1.ASM2458v1.genomic.gbff.fasta	20
GCA.000025145.2.ASM2514v1.genomic.gbff.fasta	20
GCA.000027045.1.ASM2704v1.genomic.gbff.fasta	19
GCA.000144955.1.ASM14495v1.genomic.gbff.fasta	21
GCA.000145595.1.ASM14559v1.genomic.gbff.fasta	21
GCA.000146385.1.ASM14638v1.genomic.gbff.fasta	17
GCA.000149015.1.ASM14901v1.genomic.gbff.fasta	22
GCA.000153665.1.ASM15366v1.genomic.gbff.fasta	19
GCA.000159535.2.ASM15953v2.genomic.gbff.fasta	21
GCA.000159555.1.ASM15955v1.genomic.gbff.fasta	18
GCA.000160195.1.ASM16019v1.genomic.gbff.fasta	19
GCA.000160335.2.ASM16033v2.genomic.gbff.fasta	19
GCA.000160355.1.ASM16035v1.genomic.gbff.fasta	22
GCA.000160375.1.ASM16037v1.genomic.gbff.fasta	21
GCA.000160395.1.ASM16039v1.genomic.gbff.fasta	20
GCA.000160415.1.ASM16041v1.genomic.gbff.fasta	14
GCA.000162595.1.ASM16259v1.genomic.gbff.fasta	24
GCA.000162615.1.ASM16261v1.genomic.gbff.fasta	21
GCA.000162635.1.ASM16263v1.genomic.gbff.fasta	18
GCA.000162655.1.ASM16265v1.genomic.gbff.fasta	18
GCA.000162675.1.ASM16267v1.genomic.gbff.fasta	20
GCA.000162695.1.ASM16269v1.genomic.gbff.fasta	17
GCA.000162715.1.ASM16271v1.genomic.gbff.fasta	22
GCA.000162735.1.ASM16273v1.genomic.gbff.fasta	21
GCA.000162795.1.ASM16279v1.genomic.gbff.fasta	18
GCA.000162815.1.ASM16281v1.genomic.gbff.fasta	21
GCA.000162835.1.ASM16283v1.genomic.gbff.fasta	18
GCA.000162855.1.ASM16285v1.genomic.gbff.fasta	19
GCA.000163335.1.ASM16333v1.genomic.gbff.fasta	19
GCA.000163575.1.ASM16357v1.genomic.gbff.fasta	18
GCA.000164715.1.ASM16471v1.genomic.gbff.fasta	23
GCA.000171435.1.ASM17143v1.genomic.gbff.fasta	22
GCA.000171455.1.ASM17145v1.genomic.gbff.fasta	19
GCA.000172855.1.ASM17285v1.genomic.gbff.fasta	19
GCA.000174455.1.ASM17445v1.genomic.gbff.fasta	22
GCA.000174475.1.ASM17447v1.genomic.gbff.fasta	19
GCA.000174495.1.ASM17449v1.genomic.gbff.fasta	21
GCA.000174515.1.ASM17451v1.genomic.gbff.fasta	23
GCA.000174535.1.ASM17453v1.genomic.gbff.fasta	19
GCA.000174555.1.ASM17455v1.genomic.gbff.fasta	19
GCA.000174575.1.ASM17457v1.genomic.gbff.fasta	18
GCA.000174595.1.ASM17459v1.genomic.gbff.fasta	14
GCA.000174615.1.ASM17461v1.genomic.gbff.fasta	20
GCA.000174635.1.ASM17463v1.genomic.gbff.fasta	18
GCA.000174955.1.ASM17495v1.genomic.gbff.fasta	18
GCA.000175475.1.ASM17547v1.genomic.gbff.fasta	21
GCA.000175495.1.ASM17549v1.genomic.gbff.fasta	19
GCA.000175955.1.ASM17595v1.genomic.gbff.fasta	21
GCA.000176195.1.ASM17619v1.genomic.gbff.fasta	19
GCA.000177995.1.ASM17799v1.genomic.gbff.fasta	19
GCA.000178015.1.ASM17801v1.genomic.gbff.fasta	19
GCA.000178035.1.ASM17803v1.genomic.gbff.fasta	22
GCA.000180095.1.ASM18009v1.genomic.gbff.fasta	21
GCA.000180395.1.ASM18039v1.genomic.gbff.fasta	17
GCA.000187145.1.ASM18714v1.genomic.gbff.fasta	22
GCA.000187165.1.ASM18716v1.genomic.gbff.fasta	21
GCA.000189435.3.ASM18943v3.genomic.gbff.fasta	20
GCA.000189455.3.ASM18945v3.genomic.gbff.fasta	20
GCA.000193835.2.ASM19383v2.genomic.gbff.fasta	21
GCA.000193855.2.ASM19385v2.genomic.gbff.fasta	20
GCA.000193875.2.ASM19387v2.genomic.gbff.fasta	20
GCA.000204665.1.ASM20466v1.genomic.gbff.fasta	19
GCA.000205345.2.ASM20534v2.genomic.gbff.fasta	18
GCA.000205365.2.ASM20536v2.genomic.gbff.fasta	17
GCA.000205385.2.ASM20538v2.genomic.gbff.fasta	21
GCA.000208695.1.ASM20869v1.genomic.gbff.fasta	20
GCA.000210315.1.ASM21031v1.genomic.gbff.fasta	20
GCA.000212435.2.ASM21243v2.genomic.gbff.fasta	14
GCA.000215405.2.ASM21540v2.genomic.gbff.fasta	17
GCA.000215425.2.ASM21542v2.genomic.gbff.fasta	22
GCA.000215445.2.ASM21544v2.genomic.gbff.fasta	18
GCA.000221725.2.ASM22172v2.genomic.gbff.fasta	20
GCA.000221745.2.ASM22174v2.genomic.gbff.fasta	23
GCA.000221765.2.ASM22176v2.genomic.gbff.fasta	18
GCA.000221785.2.ASM22178v2.genomic.gbff.fasta	20
GCA.000221805.2.ASM22180v2.genomic.gbff.fasta	20
GCA.000221825.2.ASM22182v2.genomic.gbff.fasta	20
GCA.000221845.2.ASM22184v2.genomic.gbff.fasta	18
GCA.000237125.1.ASM23712v1.genomic.gbff.fasta	18
GCA.000237265.1.ASM23726v1.genomic.gbff.fasta	16
GCA.000239235.1.ASM23923v1.genomic.gbff.fasta	19
GCA.000239535.2.ASM23953v2.genomic.gbff.fasta	19
GCA.000239555.2.ASM23955v2.genomic.gbff.fasta	19
GCA.000239575.2.ASM23957v2.genomic.gbff.fasta	18
GCA.000239595.2.ASM23959v2.genomic.gbff.fasta	18
GCA.000239615.2.ASM23961v2.genomic.gbff.fasta	18
GCA.000239635.2.ASM23963v2.genomic.gbff.fasta	18
GCA.000239655.2.ASM23965v2.genomic.gbff.fasta	21
GCA.000239675.2.ASM23967v2.genomic.gbff.fasta	18
GCA.000242475.2.ASM24247v2.genomic.gbff.fasta	20
GCA.000242495.2.ASM24249v2.genomic.gbff.fasta	21
GCA.000242515.2.ASM24251v2.genomic.gbff.fasta	21
GCA.000242535.2.ASM24253v2.genomic.gbff.fasta	18
GCA.000242555.2.ASM24255v2.genomic.gbff.fasta	19
GCA.000242575.2.ASM24257v2.genomic.gbff.fasta	19
GCA.000245495.1.ASM24549v1.genomic.gbff.fasta	18
GCA.000245575.2.ASM24557v2.genomic.gbff.fasta	18
GCA.000245595.2.ASM24559v2.genomic.gbff.fasta	22
GCA.000245615.2.ASM24561v2.genomic.gbff.fasta	19
GCA.000247255.2.ASM24725v2.genomic.gbff.fasta	21
GCA.000247275.2.ASM24727v2.genomic.gbff.fasta	20
GCA.000247295.2.ASM24729v2.genomic.gbff.fasta	19
GCA.000247315.2.ASM24731v2.genomic.gbff.fasta	18
GCA.000247335.2.ASM24733v2.genomic.gbff.fasta	20
GCA.000247355.2.ASM24735v2.genomic.gbff.fasta	18
GCA.000247375.2.ASM24737v2.genomic.gbff.fasta	20
GCA.000247395.2.ASM24739v2.genomic.gbff.fasta	21
GCA.000247415.2.ASM24741v2.genomic.gbff.fasta	18
GCA.000248475.2.ASM24847v2.genomic.gbff.fasta	19
GCA.000248495.2.ASM24849v2.genomic.gbff.fasta	18
GCA.000248515.2.ASM24851v2.genomic.gbff.fasta	21
GCA.000248535.2.ASM24853v2.genomic.gbff.fasta	18
GCA.000248555.3.ASM24855v3.genomic.gbff.fasta	20
GCA.000248575.2.ASM24857v2.genomic.gbff.fasta	19
GCA.000248595.2.ASM24859v2.genomic.gbff.fasta	18
GCA.000248615.2.ASM24861v2.genomic.gbff.fasta	23
GCA.000248635.2.ASM24863v2.genomic.gbff.fasta	18
GCA.000248655.2.ASM24865v2.genomic.gbff.fasta	18
GCA.000248675.2.ASM24867v2.genomic.gbff.fasta	20
GCA.000248695.2.ASM24869v2.genomic.gbff.fasta	19
GCA.000248715.2.ASM24871v2.genomic.gbff.fasta	19
GCA.000248735.2.ASM24873v2.genomic.gbff.fasta	21
GCA.000248755.2.ASM24875v2.genomic.gbff.fasta	21
GCA.000248775.2.ASM24877v2.genomic.gbff.fasta	19
GCA.000248795.2.ASM24879v2.genomic.gbff.fasta	24
GCA.000248815.2.ASM24881v2.genomic.gbff.fasta	18
GCA.000248835.2.ASM24883v2.genomic.gbff.fasta	20
GCA.000248855.2.ASM24885v2.genomic.gbff.fasta	20
GCA.000248875.2.ASM24887v2.genomic.gbff.fasta	18
GCA.000248895.2.ASM24889v2.genomic.gbff.fasta	18
GCA.000248915.2.ASM24891v2.genomic.gbff.fasta	24
GCA.000248935.2.ASM24893v2.genomic.gbff.fasta	17
GCA.000248955.2.ASM24895v2.genomic.gbff.fasta	22
GCA.000248975.2.ASM24897v2.genomic.gbff.fasta	18
GCA.000248995.2.ASM24899v2.genomic.gbff.fasta	14
GCA.000249015.2.ASM24901v2.genomic.gbff.fasta	20
GCA.000249035.2.ASM24903v2.genomic.gbff.fasta	20
GCA.000252405.2.ASM25240v2.genomic.gbff.fasta	20
GCA.000253135.1.ASM25313v1.genomic.gbff.fasta	20
GCA.000257985.1.SaureusISMv1.0.genomic.gbff.fasta	22
GCA.000258475.1.Saureusco23v1.0.genomic.gbff.fasta	22
GCA.000258685.1.ASM25868v1.genomic.gbff.fasta	18
GCA.000259715.1.S.aureus.118.1.genomic.gbff.fasta	18
GCA.000259995.1.ASM25999v1.genomic.gbff.fasta	18
GCA.000260015.1.SaureusIS157v1.0.genomic.gbff.fasta	20
GCA.000260035.1.SaureusIS160v1.0.genomic.gbff.fasta	20
GCA.000260055.1.SaureusIS189v1.0.genomic.gbff.fasta	17
GCA.000260315.1.ASM26031v1.genomic.gbff.fasta	20
GCA.000261165.1.ASM26116v1.genomic.gbff.fasta	19
GCA.000262815.1.VRSA01.3.genomic.gbff.fasta	17
GCA.000262835.1.VRSA02.3.genomic.gbff.fasta	23
GCA.000262855.1.VRSA03.3.genomic.gbff.fasta	18
GCA.000262875.1.VRSA04.3.genomic.gbff.fasta	19
GCA.000262895.1.VRSA05.2.genomic.gbff.fasta	20
GCA.000262915.1.VRSA06.2.genomic.gbff.fasta	18
GCA.000262935.1.VRSA07.3.genomic.gbff.fasta	21
GCA.000262955.1.VRSA08.2.genomic.gbff.fasta	21
GCA.000262975.1.VRSA09.2.genomic.gbff.fasta	21
GCA.000262995.2.VRSA10.2.genomic.gbff.fasta	18
GCA.000263015.1.VRSA11a.2.genomic.gbff.fasta	20
GCA.000263035.1.VRSA11b.2.genomic.gbff.fasta	19
GCA.000276625.1.Newbould305.assembly.v1.genomic.gbff.fasta	20
GCA.000280745.1.S.aureus.GR1.1.0.genomic.gbff.fasta	20
GCA.000284535.1.ASM28453v1.genomic.gbff.fasta	22
GCA.000284895.1.ASM28489v1.genomic.gbff.fasta	18
GCA.000294385.2.ASM29438v2.genomic.gbff.fasta	20
GCA.000296595.1.ASM29659v1.genomic.gbff.fasta	21
GCA.000307695.1.ASM30769v1.genomic.gbff.fasta	14
GCA.000308895.1.ASM30889v1.genomic.gbff.fasta	19
GCA.000308915.1.ASM30891v1.genomic.gbff.fasta	19
GCA.000312965.1.Staaur.17.genomic.gbff.fasta	17
GCA.000312985.1.Staaur.18.genomic.gbff.fasta	20
GCA.000313005.1.Staaur.20.genomic.gbff.fasta	22
GCA.000313025.1.Staaur.19.genomic.gbff.fasta	20
GCA.000313595.1.CN79v1.genomic.gbff.fasta	19
GCA.000330685.1.Saureus21282v1.0.genomic.gbff.fasta	18
GCA.000330825.2.SASA1.0.genomic.gbff.fasta	20
GCA.000332665.1.Saur21236v1.0.genomic.gbff.fasta	23
GCA.000332685.1.Saur21196v1.0.genomic.gbff.fasta	18
GCA.000336275.1.S.aureus.333.genomic.gbff.fasta	19
GCA.000336295.1.S.aureus.60.genomic.gbff.fasta	20
GCA.000336315.1.S.aureus.3989.genomic.gbff.fasta	19
GCA.000336335.1.S.aureus.120.genomic.gbff.fasta	20
GCA.000336515.1.KT3Sta1.0.genomic.gbff.fasta	16
GCA.000336595.1.KTY21Sta1.0.genomic.gbff.fasta	19
GCA.000350425.2.KLT6.genomic.gbff.fasta	20
GCA.000359665.1.Stap.aure.HI010B.V1.genomic.gbff.fasta	20
GCA.000359765.1.Stap.aure.HI010.V1.genomic.gbff.fasta	18
GCA.000359785.1.Stap.aure.HI013.V1.genomic.gbff.fasta	21
GCA.000359805.1.Stap.aure.HI022.V1.genomic.gbff.fasta	20
GCA.000359825.1.Stap.aure.HI049B.V1.genomic.gbff.fasta	21
GCA.000359845.1.Stap.aure.HI049C.V1.genomic.gbff.fasta	22
GCA.000359865.1.Stap.aure.HI049.V1.genomic.gbff.fasta	21
GCA.000359885.1.Stap.aure.HI111.V1.genomic.gbff.fasta	23
GCA.000359905.1.Stap.aure.HI168.V1.genomic.gbff.fasta	20
GCA.000359925.1.Stap.aure.HIF003.B2N+AC0-C.V1.genomic.gbff.fasta	19
GCA.000359945.1.Stap.aure.M0001.V1.genomic.gbff.fasta	18
GCA.000359965.1.Stap.aure.M0006.V1.genomic.gbff.fasta	20
GCA.000359985.1.Stap.aure.M0029.V1.genomic.gbff.fasta	14
GCA.000360005.1.Stap.aure.M0035.V1.genomic.gbff.fasta	21
GCA.000360025.1.Stap.aure.M0045.V1.genomic.gbff.fasta	19
GCA.000360045.1.Stap.aure.M0055.V1.genomic.gbff.fasta	18
GCA.000360065.1.Stap.aure.M0060.V1.genomic.gbff.fasta	21
GCA.000360085.1.Stap.aure.M0066.V1.genomic.gbff.fasta	14
GCA.000360105.1.Stap.aure.M0077.V1.genomic.gbff.fasta	21
GCA.000360125.1.Stap.aure.M0102.V1.genomic.gbff.fasta	19
GCA.000360145.1.Stap.aure.M0103.V1.genomic.gbff.fasta	18
GCA.000360165.1.Stap.aure.M0104.V1.genomic.gbff.fasta	20
GCA.000360185.1.Stap.aure.M0108.V1.genomic.gbff.fasta	21
GCA.000360205.1.Stap.aure.M0144.V1.genomic.gbff.fasta	19
GCA.000360225.1.Stap.aure.M0150.V1.genomic.gbff.fasta	19
GCA.000360245.1.Stap.aure.M0154.V1.genomic.gbff.fasta	20
GCA.000360265.1.Stap.aure.M0171.V1.genomic.gbff.fasta	18
GCA.000360285.1.Stap.aure.M0173.V1.genomic.gbff.fasta	21
GCA.000360305.1.Stap.aure.M0177.V1.genomic.gbff.fasta	21
GCA.000360325.1.Stap.aure.M0192.V1.genomic.gbff.fasta	21
GCA.000360345.1.Stap.aure.M0197.V1.genomic.gbff.fasta	18
GCA.000360365.1.Stap.aure.M0200.V1.genomic.gbff.fasta	19
GCA.000360385.1.Stap.aure.M0210.V1.genomic.gbff.fasta	22
GCA.000360405.1.Stap.aure.M0212.V1.genomic.gbff.fasta	21
GCA.000360425.1.Stap.aure.M0213.V1.genomic.gbff.fasta	20
GCA.000360445.1.Stap.aure.M0216.V1.genomic.gbff.fasta	19
GCA.000360465.1.Stap.aure.M0221.V1.genomic.gbff.fasta	14
GCA.000360485.1.Stap.aure.M0235.V1.genomic.gbff.fasta	20
GCA.000360505.1.Stap.aure.M0237.V1.genomic.gbff.fasta	18
GCA.000360525.1.Stap.aure.M0239.V1.genomic.gbff.fasta	19
GCA.000360545.1.Stap.aure.M0240.V1.genomic.gbff.fasta	18
GCA.000360565.1.Stap.aure.M0250.V1.genomic.gbff.fasta	18
GCA.000360585.1.Stap.aure.M0252.V1.genomic.gbff.fasta	20
GCA.000360605.1.Stap.aure.M0270.V1.genomic.gbff.fasta	22
GCA.000360625.1.Stap.aure.M0273.V1.genomic.gbff.fasta	18
GCA.000360645.1.Stap.aure.M0279.V1.genomic.gbff.fasta	20
GCA.000360665.1.Stap.aure.M0280.V1.genomic.gbff.fasta	22
GCA.000360685.1.Stap.aure.M0288.V1.genomic.gbff.fasta	20
GCA.000360705.1.Stap.aure.M0306.V1.genomic.gbff.fasta	20
GCA.000360725.1.Stap.aure.M0312.V1.genomic.gbff.fasta	20
GCA.000360745.1.Stap.aure.M0326.V1.genomic.gbff.fasta	19
GCA.000360765.1.Stap.aure.M0328.V1.genomic.gbff.fasta	20
GCA.000360785.1.Stap.aure.M0329.V1.genomic.gbff.fasta	20
GCA.000360805.1.Stap.aure.M0330.V1.genomic.gbff.fasta	19
GCA.000360825.1.Stap.aure.M0334.V1.genomic.gbff.fasta	21
GCA.000360845.1.Stap.aure.M0340.V1.genomic.gbff.fasta	23
GCA.000360865.1.Stap.aure.M0347.V1.genomic.gbff.fasta	18
GCA.000360885.1.Stap.aure.M0350.V1.genomic.gbff.fasta	22
GCA.000360905.1.Stap.aure.M0351.V1.genomic.gbff.fasta	24
GCA.000360925.1.Stap.aure.M0363.V1.genomic.gbff.fasta	21
GCA.000360945.1.Stap.aure.M0364.V1.genomic.gbff.fasta	18
GCA.000360965.1.Stap.aure.M0367.V1.genomic.gbff.fasta	19
GCA.000360985.1.Stap.aure.M0374.V1.genomic.gbff.fasta	19
GCA.000361005.1.Stap.aure.M0375.V1.genomic.gbff.fasta	21
GCA.000361025.1.Stap.aure.M0391.V1.genomic.gbff.fasta	20
GCA.000361045.1.Stap.aure.M0396.V1.genomic.gbff.fasta	21
GCA.000361065.1.Stap.aure.M0404.V1.genomic.gbff.fasta	20
GCA.000361085.1.Stap.aure.M0408.V1.genomic.gbff.fasta	20
GCA.000361105.1.Stap.aure.M0415.V1.genomic.gbff.fasta	14
GCA.000361125.1.Stap.aure.M0424.V1.genomic.gbff.fasta	20
GCA.000361145.1.Stap.aure.M0427.V1.genomic.gbff.fasta	19
GCA.000361165.1.Stap.aure.M0438.V1.genomic.gbff.fasta	24
GCA.000361185.1.Stap.aure.M0450.V1.genomic.gbff.fasta	21
GCA.000361205.1.Stap.aure.M0455.V1.genomic.gbff.fasta	20
GCA.000361225.1.Stap.aure.M0460.V1.genomic.gbff.fasta	21
GCA.000361245.1.Stap.aure.M0467.V1.genomic.gbff.fasta	20
GCA.000361265.1.Stap.aure.M0468.V1.genomic.gbff.fasta	20
GCA.000361285.1.Stap.aure.M0478.V1.genomic.gbff.fasta	20
GCA.000361305.1.Stap.aure.M0489.V1.genomic.gbff.fasta	21
GCA.000361325.1.Stap.aure.M0493.V1.genomic.gbff.fasta	21
GCA.000361345.1.Stap.aure.M0494.V1.genomic.gbff.fasta	24
GCA.000361365.1.Stap.aure.M0510.V1.genomic.gbff.fasta	19
GCA.000361385.1.Stap.aure.M0513.V1.genomic.gbff.fasta	18
GCA.000361405.1.Stap.aure.M0528.V1.genomic.gbff.fasta	20
GCA.000361425.1.Stap.aure.M0529.V1.genomic.gbff.fasta	19
GCA.000361445.1.Stap.aure.M0531.V1.genomic.gbff.fasta	19
GCA.000361465.1.Stap.aure.M0536.V1.genomic.gbff.fasta	20
GCA.000361485.1.Stap.aure.M0539.V1.genomic.gbff.fasta	20
GCA.000361505.1.Stap.aure.M0547.V1.genomic.gbff.fasta	21
GCA.000361525.1.Stap.aure.M0562.V1.genomic.gbff.fasta	19
GCA.000361545.1.Stap.aure.M0565.V1.genomic.gbff.fasta	20
GCA.000361565.1.Stap.aure.M0571.V1.genomic.gbff.fasta	18
GCA.000361585.1.Stap.aure.M0580.V1.genomic.gbff.fasta	18
GCA.000361605.1.Stap.aure.M0584.V1.genomic.gbff.fasta	20
GCA.000361625.1.Stap.aure.M0586.V1.genomic.gbff.fasta	20
GCA.000361645.1.Stap.aure.M0602.V1.genomic.gbff.fasta	25
GCA.000361665.1.Stap.aure.M0622.V1.genomic.gbff.fasta	19
GCA.000361685.1.Stap.aure.M0628.V1.genomic.gbff.fasta	18
GCA.000361705.1.Stap.aure.M0633.V1.genomic.gbff.fasta	21
GCA.000361725.1.Stap.aure.M0646.V1.genomic.gbff.fasta	20
GCA.000361745.1.Stap.aure.M0648.V1.genomic.gbff.fasta	22
GCA.000361765.1.Stap.aure.M0660.V1.genomic.gbff.fasta	19
GCA.000361785.1.Stap.aure.M0663.V1.genomic.gbff.fasta	20
GCA.000361805.1.Stap.aure.M0673.V1.genomic.gbff.fasta	18
GCA.000361825.1.Stap.aure.M0676.V1.genomic.gbff.fasta	19
GCA.000361845.1.Stap.aure.M0687.V1.genomic.gbff.fasta	18
GCA.000361865.1.Stap.aure.M0692.V1.genomic.gbff.fasta	20
GCA.000361885.1.Stap.aure.M0695.V1.genomic.gbff.fasta	19
GCA.000361905.1.Stap.aure.M0719.V1.genomic.gbff.fasta	22
GCA.000361925.1.Stap.aure.M0769.V1.genomic.gbff.fasta	23
GCA.000361945.1.Stap.aure.M0770.V1.genomic.gbff.fasta	21
GCA.000361965.1.Stap.aure.M0780.V1.genomic.gbff.fasta	20
GCA.000361985.1.Stap.aure.M0792.V1.genomic.gbff.fasta	18
GCA.000362005.1.Stap.aure.M0799.V1.genomic.gbff.fasta	20
GCA.000362025.1.Stap.aure.M0822.V1.genomic.gbff.fasta	20
GCA.000362045.1.Stap.aure.M0823.V1.genomic.gbff.fasta	21
GCA.000362065.1.Stap.aure.M0831.V1.genomic.gbff.fasta	19
GCA.000362085.1.Stap.aure.M0844.V1.genomic.gbff.fasta	19
GCA.000362105.1.Stap.aure.M0871.V1.genomic.gbff.fasta	21
GCA.000362125.1.Stap.aure.M0877.V1.genomic.gbff.fasta	24
GCA.000362165.1.Stap.aure.M0892.V1.genomic.gbff.fasta	21
GCA.000362185.1.Stap.aure.M0900.V1.genomic.gbff.fasta	19
GCA.000362205.1.Stap.aure.M0927.V1.genomic.gbff.fasta	21
GCA.000362225.1.Stap.aure.M0934.V1.genomic.gbff.fasta	20
GCA.000362245.1.Stap.aure.M0943.V1.genomic.gbff.fasta	19
GCA.000362265.1.Stap.aure.M0944.V1.genomic.gbff.fasta	19
GCA.000362285.1.Stap.aure.M0946.V1.genomic.gbff.fasta	20
GCA.000362305.1.Stap.aure.M0953.V1.genomic.gbff.fasta	20
GCA.000362325.1.Stap.aure.M0964.V1.genomic.gbff.fasta	20
GCA.000362345.1.Stap.aure.M0978.V1.genomic.gbff.fasta	18
GCA.000362365.1.Stap.aure.M0994.V1.genomic.gbff.fasta	21
GCA.000362385.1.Stap.aure.M0998.V1.genomic.gbff.fasta	20
GCA.000362405.1.Stap.aure.M0999.V1.genomic.gbff.fasta	18
GCA.000362425.1.Stap.aure.M1007.V1.genomic.gbff.fasta	18
GCA.000362445.1.Stap.aure.M1010.V1.genomic.gbff.fasta	19
GCA.000362465.1.Stap.aure.M1015.V1.genomic.gbff.fasta	20
GCA.000362485.1.Stap.aure.M1016.V1.genomic.gbff.fasta	18
GCA.000362505.1.Stap.aure.M1034.V1.genomic.gbff.fasta	18
GCA.000362525.1.Stap.aure.M1036.V1.genomic.gbff.fasta	19
GCA.000362545.1.Stap.aure.M1037.V1.genomic.gbff.fasta	18
GCA.000362565.1.Stap.aure.M1044.V1.genomic.gbff.fasta	21
GCA.000362585.1.Stap.aure.M1061.V1.genomic.gbff.fasta	20
GCA.000362605.1.Stap.aure.M1062.V1.genomic.gbff.fasta	21
GCA.000362625.1.Stap.aure.M1063.V1.genomic.gbff.fasta	22
GCA.000362645.1.Stap.aure.M1064.V1.genomic.gbff.fasta	17
GCA.000362665.1.Stap.aure.M1068.V1.genomic.gbff.fasta	18
GCA.000362685.1.Stap.aure.M1076.V1.genomic.gbff.fasta	22
GCA.000362705.1.Stap.aure.M1083.V1.genomic.gbff.fasta	20
GCA.000362725.1.Stap.aure.M1092.V1.genomic.gbff.fasta	19
GCA.000362745.1.Stap.aure.M1093.V1.genomic.gbff.fasta	20
GCA.000362765.1.Stap.aure.M1095.V1.genomic.gbff.fasta	20
GCA.000362785.1.Stap.aure.M1103.V1.genomic.gbff.fasta	19
GCA.000362805.1.Stap.aure.M1109.V1.genomic.gbff.fasta	20
GCA.000362825.1.Stap.aure.M1119.V1.genomic.gbff.fasta	19
GCA.000362845.1.Stap.aure.M1126.V1.genomic.gbff.fasta	20
GCA.000362865.1.Stap.aure.M1142.V1.genomic.gbff.fasta	18
GCA.000362885.1.Stap.aure.M1167.V1.genomic.gbff.fasta	18
GCA.000362905.1.Stap.aure.M1170.V1.genomic.gbff.fasta	18
GCA.000362925.1.Stap.aure.M1188.V1.genomic.gbff.fasta	20
GCA.000362945.1.Stap.aure.M1198.V1.genomic.gbff.fasta	22
GCA.000362965.1.Stap.aure.M1199.V1.genomic.gbff.fasta	20
GCA.000362985.1.Stap.aure.M1215.V1.genomic.gbff.fasta	22
GCA.000363005.1.Stap.aure.M1216.V1.genomic.gbff.fasta	21
GCA.000363025.1.Stap.aure.M1223.V1.genomic.gbff.fasta	18
GCA.000363045.1.Stap.aure.M1224.V1.genomic.gbff.fasta	14
GCA.000363065.1.Stap.aure.M1229.V1.genomic.gbff.fasta	21
GCA.000363085.1.Stap.aure.M1244.V1.genomic.gbff.fasta	19
GCA.000363105.1.Stap.aure.M1248.V1.genomic.gbff.fasta	22
GCA.000363125.1.Stap.aure.M1253.V1.genomic.gbff.fasta	19
GCA.000363145.1.Stap.aure.M1255.V1.genomic.gbff.fasta	18
GCA.000363165.1.Stap.aure.M1256.V1.genomic.gbff.fasta	19
GCA.000363185.1.Stap.aure.M1257.V1.genomic.gbff.fasta	22
GCA.000363205.1.Stap.aure.M1275.V1.genomic.gbff.fasta	21
GCA.000363225.1.Stap.aure.M1277.V1.genomic.gbff.fasta	20
GCA.000363245.1.Stap.aure.M1286.V1.genomic.gbff.fasta	20
GCA.000363265.1.Stap.aure.M1291.V1.genomic.gbff.fasta	21
GCA.000363285.1.Stap.aure.M1309.V1.genomic.gbff.fasta	22
GCA.000363305.1.Stap.aure.M1311.V1.genomic.gbff.fasta	19
GCA.000363325.1.Stap.aure.M1320.V1.genomic.gbff.fasta	20
GCA.000363345.1.Stap.aure.M1321.V1.genomic.gbff.fasta	22
GCA.000363365.1.Stap.aure.M1322.V1.genomic.gbff.fasta	21
GCA.000363385.1.Stap.aure.M1359.V1.genomic.gbff.fasta	22
GCA.000363405.1.Stap.aure.M1367.V1.genomic.gbff.fasta	21
GCA.000363425.1.Stap.aure.M1373.V1.genomic.gbff.fasta	18
GCA.000363445.1.Stap.aure.M1374.V1.genomic.gbff.fasta	23
GCA.000363465.1.Stap.aure.M1394.V1.genomic.gbff.fasta	22
GCA.000363485.1.Stap.aure.M1405.V1.genomic.gbff.fasta	20
GCA.000363505.1.Stap.aure.M1450.V1.genomic.gbff.fasta	20
GCA.000363525.1.Stap.aure.M1451.V1.genomic.gbff.fasta	18
GCA.000363545.1.Stap.aure.M1462.V1.genomic.gbff.fasta	22
GCA.000363565.1.Stap.aure.M1463.V1.genomic.gbff.fasta	23
GCA.000363585.1.Stap.aure.M1481.V1.genomic.gbff.fasta	21
GCA.000363605.1.Stap.aure.M1510.V1.genomic.gbff.fasta	18
GCA.000363625.1.Stap.aure.M1520.V1.genomic.gbff.fasta	18
GCA.000363645.1.Stap.aure.M1521.V1.genomic.gbff.fasta	21
GCA.000363665.1.Stap.aure.M1531.V1.genomic.gbff.fasta	22
GCA.000363685.1.Stap.aure.M1533.V1.genomic.gbff.fasta	20
GCA.000363705.1.Stap.aure.M1544.V1.genomic.gbff.fasta	20
GCA.000363725.1.Stap.aure.M1556.V1.genomic.gbff.fasta	19
GCA.000363745.1.Stap.aure.M1563.V1.genomic.gbff.fasta	21
GCA.000363765.1.Stap.aure.M1565.V1.genomic.gbff.fasta	26
GCA.000363785.1.Stap.aure.M1578.V1.genomic.gbff.fasta	18
GCA.000363805.1.Stap.aure.B147830.V1.genomic.gbff.fasta	23
GCA.000363825.1.Stap.aure.B40723.V1.genomic.gbff.fasta	22
GCA.000363845.1.Stap.aure.B40950.V1.genomic.gbff.fasta	15
GCA.000363865.1.Stap.aure.B53639.V1.genomic.gbff.fasta	23
GCA.000364005.1.Stap.aure.M0075.V1.genomic.gbff.fasta	21
GCA.000364025.1.Stap.aure.M0294.V1.genomic.gbff.fasta	21
GCA.000364045.1.Stap.aure.M1060.V1.genomic.gbff.fasta	19
GCA.000364065.1.Stap.aure.M1078.V1.genomic.gbff.fasta	22
GCA.000364085.1.Stap.aure.M1193.V1.genomic.gbff.fasta	19
GCA.000364105.1.Stap.aure.M1228.V1.genomic.gbff.fasta	21
GCA.000364125.1.Stap.aure.M1407.V1.genomic.gbff.fasta	22
GCA.000364145.1.Stap.aure.M1466.V1.genomic.gbff.fasta	19
GCA.000364465.1.S.aureus.LVP5.genomic.gbff.fasta	21
GCA.000364485.1.S.aureus.VH221.genomic.gbff.fasta	18
GCA.000364505.1.S.aureus.3957.genomic.gbff.fasta	21
GCA.000364525.1.S.aureus.LVP2.genomic.gbff.fasta	18
GCA.000367745.1.ASM36774v1.genomic.gbff.fasta	20
GCA.000382965.1.ASM38296v1.genomic.gbff.fasta	21
GCA.000382985.1.ASM38298v1.genomic.gbff.fasta	18
GCA.000383005.1.ASM38300v1.genomic.gbff.fasta	20
GCA.000390205.1.MSSA1.0.genomic.gbff.fasta	21
GCA.000401435.1.ASM40143v1.genomic.gbff.fasta	18
GCA.000401455.1.ASM40145v1.genomic.gbff.fasta	19
GCA.000401475.1.ASM40147v1.genomic.gbff.fasta	22
GCA.000401575.1.ASM40157v1.genomic.gbff.fasta	22
GCA.000401595.1.ASM40159v1.genomic.gbff.fasta	22
GCA.000403115.1.CBD+AC0-635.genomic.gbff.fasta	20
GCA.000403685.1.S1800D1.genomic.gbff.fasta	22
GCA.000409145.1.Staph+AC0-aureus.H29..fna.genomic.gbff.fasta	18
GCA.000409165.1.Staph+AC0-aureus.PB32..fna.genomic.gbff.fasta	21
GCA.000412775.1.ASM41277v1.genomic.gbff.fasta	19
GCA.000418345.1.ASM41834v1.genomic.gbff.fasta	19
GCA.000421995.1.ASM42199v1.genomic.gbff.fasta	22
GCA.000439835.1.LCT+AC0-SA67.genomic.gbff.fasta	22
GCA.000442355.1.SA16.genome.assembly.genomic.gbff.fasta	19
GCA.000443125.1.S100v1.genomic.gbff.fasta	21
GCA.000443245.1.S130v1.genomic.gbff.fasta	24
GCA.000443265.1.S123v1.genomic.gbff.fasta	24
GCA.000443285.1.S94v1.genomic.gbff.fasta	19
GCA.000452385.2.ASM45238v2.genomic.gbff.fasta	18
GCA.000452885.1.ASM45288v1.genomic.gbff.fasta	18
GCA.000455725.2.S1v1.genomic.gbff.fasta	22
GCA.000462955.1.ASM46295v1.genomic.gbff.fasta	22
GCA.000463035.1.Saureusco08v1.0.genomic.gbff.fasta	18
GCA.000463055.1.ASM46305v1.genomic.gbff.fasta	20
GCA.000470845.1.ASM47084v1.genomic.gbff.fasta	22
GCA.000470865.1.ASM47086v1.genomic.gbff.fasta	20
GCA.000485885.1.ASM48588v1.genomic.gbff.fasta	20
GCA.000496095.1.PSP1996+AC0-4.0.genomic.gbff.fasta	20
GCA.000507705.1.Stap.aure.KPL1845.V1.genomic.gbff.fasta	21
GCA.000507725.1.Stap.aure.KPL1828.V1.genomic.gbff.fasta	20
GCA.000512505.1.Staphaur1.0.genomic.gbff.fasta	22
GCA.000512525.1.Staphaur1.0.genomic.gbff.fasta	19
GCA.000512545.1.Staphaur1.0.genomic.gbff.fasta	22
GCA.000516935.1.ST772+AC0-1.0.genomic.gbff.fasta	22
GCA.000525105.1.Stap.aure.DAR948.V1.genomic.gbff.fasta	19
GCA.000525125.1.Stap.aure.DAR1199.V1.genomic.gbff.fasta	20
GCA.000525145.1.Stap.aure.DAR1280.V1.genomic.gbff.fasta	19
GCA.000525165.1.Stap.aure.DAR1366.V1.genomic.gbff.fasta	20
GCA.000525185.1.Stap.aure.DAR1503.V1.genomic.gbff.fasta	17
GCA.000525205.1.Stap.aure.DAR3170.V1.genomic.gbff.fasta	18
GCA.000525225.1.Stap.aure.DAR3172.V1.genomic.gbff.fasta	18
GCA.000525245.1.Stap.aure.DAR3165.V1.genomic.gbff.fasta	20
GCA.000525265.1.Stap.aure.DAR5898.V1.genomic.gbff.fasta	18
GCA.000525285.1.Stap.aure.DAR5897.V1.genomic.gbff.fasta	19
GCA.000525305.1.Stap.aure.DAR5896.V1.genomic.gbff.fasta	23
GCA.000525325.1.Stap.aure.DAR5895.V1.genomic.gbff.fasta	19
GCA.000525345.1.Stap.aure.DAR5894.V1.genomic.gbff.fasta	19
GCA.000525365.1.Stap.aure.DAR5893.V1.genomic.gbff.fasta	20
GCA.000525385.1.Stap.aure.DAR5892.V1.genomic.gbff.fasta	19
GCA.000525405.1.Stap.aure.DAR5891.V1.genomic.gbff.fasta	20
GCA.000525425.1.Stap.aure.DAR5882.V1.genomic.gbff.fasta	19
GCA.000525445.1.Stap.aure.DAR5883.V1.genomic.gbff.fasta	22
GCA.000525465.1.Stap.aure.DAR5876.V1.genomic.gbff.fasta	21
GCA.000525485.1.Stap.aure.DAR5866.V1.genomic.gbff.fasta	17
GCA.000525505.1.Stap.aure.DAR5860.V1.genomic.gbff.fasta	21
GCA.000525525.1.Stap.aure.DAR5844.V1.genomic.gbff.fasta	19
GCA.000525545.1.Stap.aure.DAR5842.V1.genomic.gbff.fasta	18
GCA.000525565.1.Stap.aure.DAR5810.V1.genomic.gbff.fasta	21
GCA.000527355.1.Stap.aure.M0662.V1.genomic.gbff.fasta	19
GCA.000527375.1.Stap.aure.M0741.V1.genomic.gbff.fasta	18
GCA.000527395.1.Stap.aure.M0732.V1.genomic.gbff.fasta	21
GCA.000527415.1.Stap.aure.M0728.V1.genomic.gbff.fasta	14
GCA.000527435.1.Stap.aure.M0725.V1.genomic.gbff.fasta	21
GCA.000527455.1.Stap.aure.M0723.V1.genomic.gbff.fasta	18
GCA.000527475.1.Stap.aure.M0710.V1.genomic.gbff.fasta	18
GCA.000527495.1.Stap.aure.M0704.V1.genomic.gbff.fasta	19
GCA.000527515.1.Stap.aure.M0696.V1.genomic.gbff.fasta	20
GCA.000527535.1.Stap.aure.M0691.V1.genomic.gbff.fasta	20
GCA.000527555.1.Stap.aure.M0626.V1.genomic.gbff.fasta	18
GCA.000527575.1.Stap.aure.M0642.V1.genomic.gbff.fasta	14
GCA.000527595.1.Stap.aure.M0644.V1.genomic.gbff.fasta	22
GCA.000527615.1.Stap.aure.M0651.V1.genomic.gbff.fasta	20
GCA.000527635.1.Stap.aure.M0655.V1.genomic.gbff.fasta	19
GCA.000527655.1.Stap.aure.M0661.V1.genomic.gbff.fasta	21
GCA.000527675.1.Stap.aure.M0667.V1.genomic.gbff.fasta	21
GCA.000527715.1.Stap.aure.M0627.V1.genomic.gbff.fasta	20
GCA.000527735.1.Stap.aure.M0630.V1.genomic.gbff.fasta	20
GCA.000527755.1.Stap.aure.M0631.V1.genomic.gbff.fasta	20
GCA.000527795.1.Stap.aure.M0632.V1.genomic.gbff.fasta	20
GCA.000527815.1.Stap.aure.M0634.V1.genomic.gbff.fasta	19
GCA.000527835.1.Stap.aure.M0636.V1.genomic.gbff.fasta	18
GCA.000527855.1.Stap.aure.M0637.V1.genomic.gbff.fasta	18
GCA.000527875.1.Stap.aure.M0638.V1.genomic.gbff.fasta	19
GCA.000527895.1.Stap.aure.M0640.V1.genomic.gbff.fasta	23
GCA.000527915.1.Stap.aure.M0643.V1.genomic.gbff.fasta	19
GCA.000527935.1.Stap.aure.M0645.V1.genomic.gbff.fasta	19
GCA.000527955.1.Stap.aure.M0647.V1.genomic.gbff.fasta	19
GCA.000527975.1.Stap.aure.M0649.V1.genomic.gbff.fasta	18
GCA.000527995.1.Stap.aure.M0652.V1.genomic.gbff.fasta	19
GCA.000528015.1.Stap.aure.M0653.V1.genomic.gbff.fasta	21
GCA.000528035.1.Stap.aure.M0654.V1.genomic.gbff.fasta	18
GCA.000528055.1.Stap.aure.M0656.V1.genomic.gbff.fasta	22
GCA.000528075.1.Stap.aure.M0657.V1.genomic.gbff.fasta	19
GCA.000528095.1.Stap.aure.M0658.V1.genomic.gbff.fasta	22
GCA.000528115.1.Stap.aure.M0659.V1.genomic.gbff.fasta	18
GCA.000528135.1.Stap.aure.M0664.V1.genomic.gbff.fasta	18
GCA.000528155.1.Stap.aure.M0666.V1.genomic.gbff.fasta	20
GCA.000528175.1.Stap.aure.M0668.V1.genomic.gbff.fasta	19
GCA.000528195.1.Stap.aure.M0669.V1.genomic.gbff.fasta	19
GCA.000528215.1.Stap.aure.M0670.V1.genomic.gbff.fasta	19
GCA.000528235.1.Stap.aure.M0671.V1.genomic.gbff.fasta	20
GCA.000528255.1.Stap.aure.M0672.V1.genomic.gbff.fasta	19
GCA.000528275.1.Stap.aure.M0674.V1.genomic.gbff.fasta	18
GCA.000528295.1.Stap.aure.M0677.V1.genomic.gbff.fasta	18
GCA.000528315.1.Stap.aure.M0678.V1.genomic.gbff.fasta	20
GCA.000528335.1.Stap.aure.M0679.V1.genomic.gbff.fasta	20
GCA.000528355.1.Stap.aure.M0680.V1.genomic.gbff.fasta	18
GCA.000528375.1.Stap.aure.M0681.V1.genomic.gbff.fasta	20
GCA.000528395.1.Stap.aure.M0682.V1.genomic.gbff.fasta	21
GCA.000528415.1.Stap.aure.M0683.V1.genomic.gbff.fasta	20
GCA.000528435.1.Stap.aure.M0684.V1.genomic.gbff.fasta	18
GCA.000528455.1.Stap.aure.M0685.V1.genomic.gbff.fasta	19
GCA.000528475.1.Stap.aure.M0686.V1.genomic.gbff.fasta	14
GCA.000528495.1.Stap.aure.M0689.V1.genomic.gbff.fasta	20
GCA.000528515.1.Stap.aure.M0690.V1.genomic.gbff.fasta	18
GCA.000528535.1.Stap.aure.M0693.V1.genomic.gbff.fasta	20
GCA.000528555.1.Stap.aure.M0697.V1.genomic.gbff.fasta	22
GCA.000528575.1.Stap.aure.M0698.V1.genomic.gbff.fasta	20
GCA.000528595.1.Stap.aure.M0699.V1.genomic.gbff.fasta	14
GCA.000528615.1.Stap.aure.M0700.V1.genomic.gbff.fasta	18
GCA.000528635.1.Stap.aure.M0701.V1.genomic.gbff.fasta	18
GCA.000528655.1.Stap.aure.M0703.V1.genomic.gbff.fasta	22
GCA.000528675.1.Stap.aure.M0706.V1.genomic.gbff.fasta	21
GCA.000528695.1.Stap.aure.M0707.V1.genomic.gbff.fasta	22
GCA.000528715.1.Stap.aure.M0708.V1.genomic.gbff.fasta	20
GCA.000528735.1.Stap.aure.M0709.V1.genomic.gbff.fasta	21
GCA.000528755.1.Stap.aure.M0711.V1.genomic.gbff.fasta	18
GCA.000528775.1.Stap.aure.M0713.V1.genomic.gbff.fasta	22
GCA.000528795.1.Stap.aure.M0715.V1.genomic.gbff.fasta	22
GCA.000528815.1.Stap.aure.M0716.V1.genomic.gbff.fasta	18
GCA.000528835.1.Stap.aure.M0718.V1.genomic.gbff.fasta	20
GCA.000528855.1.Stap.aure.M0720.V1.genomic.gbff.fasta	20
GCA.000528875.1.Stap.aure.M0721.V1.genomic.gbff.fasta	18
GCA.000528895.1.Stap.aure.M0722.V1.genomic.gbff.fasta	21
GCA.000528915.1.Stap.aure.M0724.V1.genomic.gbff.fasta	21
GCA.000528935.1.Stap.aure.M0727.V1.genomic.gbff.fasta	19
GCA.000528955.1.Stap.aure.M0729.V1.genomic.gbff.fasta	21
GCA.000528975.1.Stap.aure.M0730.V1.genomic.gbff.fasta	20
GCA.000528995.1.Stap.aure.M0731.V1.genomic.gbff.fasta	21
GCA.000529015.1.Stap.aure.M0733.V1.genomic.gbff.fasta	21
GCA.000529035.1.Stap.aure.M0734.V1.genomic.gbff.fasta	18
GCA.000529055.1.Stap.aure.M0736.V1.genomic.gbff.fasta	21
GCA.000529075.1.Stap.aure.M0737.V1.genomic.gbff.fasta	19
GCA.000529095.1.Stap.aure.M0739.V1.genomic.gbff.fasta	21
GCA.000529115.1.Stap.aure.M0742.V1.genomic.gbff.fasta	18
GCA.000529135.1.Stap.aure.M0625.V1.genomic.gbff.fasta	18
GCA.000529155.1.Stap.aure.M0635.V1.genomic.gbff.fasta	22
GCA.000529175.1.Stap.aure.M0650.V1.genomic.gbff.fasta	20
GCA.000529195.1.Stap.aure.M0675.V1.genomic.gbff.fasta	20
GCA.000529255.1.Stap.aure.M0688.V1.genomic.gbff.fasta	21
GCA.000529315.1.Stap.aure.M0702.V1.genomic.gbff.fasta	18
GCA.000529375.1.Stap.aure.M0714.V1.genomic.gbff.fasta	19
GCA.000529415.1.Stap.aure.M0726.V1.genomic.gbff.fasta	17
GCA.000529455.1.Stap.aure.M0735.V1.genomic.gbff.fasta	20
GCA.000529475.1.Stap.aure.M0498.V1.genomic.gbff.fasta	20
GCA.000529515.1.Stap.aure.M0511.V1.genomic.gbff.fasta	21
GCA.000529575.1.Stap.aure.M0524.V1.genomic.gbff.fasta	21
GCA.000529635.1.Stap.aure.M0538.V1.genomic.gbff.fasta	19
GCA.000529695.1.Stap.aure.M0551.V1.genomic.gbff.fasta	20
GCA.000529735.1.Stap.aure.M0561.V1.genomic.gbff.fasta	21
GCA.000529795.1.Stap.aure.M0570.V1.genomic.gbff.fasta	17
GCA.000529835.1.Stap.aure.M0594.V1.genomic.gbff.fasta	21
GCA.000529875.1.Stap.aure.M0608.V1.genomic.gbff.fasta	19
GCA.000529915.1.Stap.aure.M0620.V1.genomic.gbff.fasta	18
GCA.000529935.1.Stap.aure.M0371.V1.genomic.gbff.fasta	17
GCA.000529995.1.Stap.aure.M0379.V1.genomic.gbff.fasta	23
GCA.000530035.1.Stap.aure.M0395.V1.genomic.gbff.fasta	20
GCA.000530075.1.Stap.aure.M0407.V1.genomic.gbff.fasta	21
GCA.000530155.1.Stap.aure.M0418.V1.genomic.gbff.fasta	18
GCA.000530185.1.Stap.aure.M0432.V1.genomic.gbff.fasta	18
GCA.000530215.1.S0460D1.genomic.gbff.fasta	18
GCA.000530275.1.Stap.aure.M0443.V1.genomic.gbff.fasta	20
GCA.000530315.1.Stap.aure.M0456.V1.genomic.gbff.fasta	18
GCA.000530395.1.Stap.aure.M0473.V1.genomic.gbff.fasta	20
GCA.000530445.1.Stap.aure.M0492.V1.genomic.gbff.fasta	19
GCA.000530515.1.Stap.aure.M0243.V1.genomic.gbff.fasta	18
GCA.000530545.1.Stap.aure.M0253.V1.genomic.gbff.fasta	21
GCA.000530615.1.Stap.aure.M0268.V1.genomic.gbff.fasta	21
GCA.000530635.1.Stap.aure.M0284.V1.genomic.gbff.fasta	20
GCA.000530665.1.Stap.aure.M0299.V1.genomic.gbff.fasta	22
GCA.000530705.1.Stap.aure.M0311.V1.genomic.gbff.fasta	19
GCA.000530775.1.Stap.aure.M0332.V1.genomic.gbff.fasta	18
GCA.000530815.1.Stap.aure.M0343.V1.genomic.gbff.fasta	21
GCA.000530855.1.S1475.genomic.gbff.fasta	19
GCA.000530865.1.Stap.aure.M0352.V1.genomic.gbff.fasta	19
GCA.000530925.1.Stap.aure.M0365.V1.genomic.gbff.fasta	18
GCA.000530965.1.Stap.aure.M0121.V1.genomic.gbff.fasta	14
GCA.000530995.1.Stap.aure.M0130.V1.genomic.gbff.fasta	22
GCA.000531015.1.Stap.aure.M0139.V1.genomic.gbff.fasta	20
GCA.000531035.1.Stap.aure.M0152.V1.genomic.gbff.fasta	21
GCA.000531065.1.Stap.aure.M0167.V1.genomic.gbff.fasta	22
GCA.000531115.1.Stap.aure.M0176.V1.genomic.gbff.fasta	20
GCA.000531155.1.Stap.aure.M0190.V1.genomic.gbff.fasta	21
GCA.000531215.1.Stap.aure.M0195.V1.genomic.gbff.fasta	18
GCA.000531265.1.Stap.aure.M0222.V1.genomic.gbff.fasta	19
GCA.000531325.1.Stap.aure.M0238.V1.genomic.gbff.fasta	19
GCA.000531375.1.Stap.aure.M0002.V1.genomic.gbff.fasta	19
GCA.000531465.1.Stap.aure.M0015.V1.genomic.gbff.fasta	20
GCA.000531495.1.Stap.aure.M0023.V1.genomic.gbff.fasta	21
GCA.000531555.1.Stap.aure.M0032.V1.genomic.gbff.fasta	24
GCA.000531615.1.Stap.aure.M0047.V1.genomic.gbff.fasta	18
GCA.000531665.1.Stap.aure.M0059.V1.genomic.gbff.fasta	20
GCA.000531735.1.Stap.aure.M0078.V1.genomic.gbff.fasta	21
GCA.000531775.1.Stap.aure.M0088.V1.genomic.gbff.fasta	19
GCA.000531835.1.Stap.aure.M0105.V1.genomic.gbff.fasta	19
GCA.000531855.1.Stap.aure.M0113.V1.genomic.gbff.fasta	20
GCA.000531875.1.Stap.aure.M0745.V1.genomic.gbff.fasta	20
GCA.000531895.1.Stap.aure.M0776.V1.genomic.gbff.fasta	20
GCA.000531915.1.Stap.aure.M0787.V1.genomic.gbff.fasta	20
GCA.000531935.1.Stap.aure.M0803.V1.genomic.gbff.fasta	21
GCA.000531955.1.Stap.aure.M0816.V1.genomic.gbff.fasta	21
GCA.000531975.1.Stap.aure.M0827.V1.genomic.gbff.fasta	19
GCA.000531995.1.Stap.aure.M0849.V1.genomic.gbff.fasta	22
GCA.000532015.1.Stap.aure.M0860.V1.genomic.gbff.fasta	19
GCA.000532035.1.Stap.aure.M0864.V1.genomic.gbff.fasta	18
GCA.000532055.1.Stap.aure.M0874.V1.genomic.gbff.fasta	21
GCA.000532075.1.Stap.aure.M0884.V1.genomic.gbff.fasta	21
GCA.000532095.1.Stap.aure.M0896.V1.genomic.gbff.fasta	20
GCA.000532115.1.Stap.aure.M0908.V1.genomic.gbff.fasta	19
GCA.000532135.1.Stap.aure.M0915.V1.genomic.gbff.fasta	20
GCA.000532155.1.Stap.aure.M0938.V1.genomic.gbff.fasta	19
GCA.000532175.1.Stap.aure.M0950.V1.genomic.gbff.fasta	19
GCA.000532195.1.Stap.aure.M0962.V1.genomic.gbff.fasta	22
GCA.000532215.1.Stap.aure.M0973.V1.genomic.gbff.fasta	17
GCA.000532235.1.Stap.aure.M0977.V1.genomic.gbff.fasta	23
GCA.000532255.1.Stap.aure.M0986.V1.genomic.gbff.fasta	22
GCA.000532275.1.Stap.aure.M1001.V1.genomic.gbff.fasta	19
GCA.000532295.1.Stap.aure.M1020.V1.genomic.gbff.fasta	18
GCA.000532315.1.Stap.aure.M1042.V1.genomic.gbff.fasta	18
GCA.000532335.1.Stap.aure.M1052.V1.genomic.gbff.fasta	21
GCA.000532355.1.Stap.aure.M1072.V1.genomic.gbff.fasta	21
GCA.000532375.1.Stap.aure.M1086.V1.genomic.gbff.fasta	22
GCA.000532395.1.Stap.aure.M1098.V1.genomic.gbff.fasta	18
GCA.000532415.1.Stap.aure.M1104.V1.genomic.gbff.fasta	20
GCA.000532435.1.Stap.aure.M1375.V1.genomic.gbff.fasta	20
GCA.000532455.1.Stap.aure.M1376.V1.genomic.gbff.fasta	19
GCA.000532475.1.Stap.aure.M1381.V1.genomic.gbff.fasta	18
GCA.000532495.1.Stap.aure.M1389.V1.genomic.gbff.fasta	21
GCA.000532515.1.Stap.aure.M1399.V1.genomic.gbff.fasta	21
GCA.000532535.1.Stap.aure.M1426.V1.genomic.gbff.fasta	19
GCA.000532555.1.Stap.aure.M1427.V1.genomic.gbff.fasta	23
GCA.000532575.1.Stap.aure.M1439.V1.genomic.gbff.fasta	18
GCA.000532595.1.Stap.aure.M1440.V1.genomic.gbff.fasta	19
GCA.000532615.1.Stap.aure.M1442.V1.genomic.gbff.fasta	20
GCA.000532635.1.Stap.aure.M1114.V1.genomic.gbff.fasta	18
GCA.000532655.1.Stap.aure.M1125.V1.genomic.gbff.fasta	20
GCA.000532675.1.Stap.aure.M1131.V1.genomic.gbff.fasta	20
GCA.000532695.1.Stap.aure.M1134.V1.genomic.gbff.fasta	20
GCA.000532715.1.Stap.aure.M1135.V1.genomic.gbff.fasta	20
GCA.000532735.1.Stap.aure.M1155.V1.genomic.gbff.fasta	22
GCA.000532755.1.Stap.aure.M1163.V1.genomic.gbff.fasta	19
GCA.000532775.1.Stap.aure.M1175.V1.genomic.gbff.fasta	19
GCA.000532795.1.Stap.aure.M1176.V1.genomic.gbff.fasta	18
GCA.000532815.1.Stap.aure.M1177.V1.genomic.gbff.fasta	19
GCA.000532835.1.Stap.aure.M1183.V1.genomic.gbff.fasta	21
GCA.000532855.1.Stap.aure.M1184.V1.genomic.gbff.fasta	19
GCA.000532875.1.Stap.aure.M1194.V1.genomic.gbff.fasta	19
GCA.000532895.1.Stap.aure.M1196.V1.genomic.gbff.fasta	21
GCA.000532915.1.Stap.aure.M1240.V1.genomic.gbff.fasta	22
GCA.000532935.1.Stap.aure.M1287.V1.genomic.gbff.fasta	21
GCA.000532955.1.Stap.aure.M1294.V1.genomic.gbff.fasta	20
GCA.000532975.1.Stap.aure.M1299.V1.genomic.gbff.fasta	22
GCA.000532995.1.Stap.aure.M1300.V1.genomic.gbff.fasta	20
GCA.000533015.1.Stap.aure.M1342.V1.genomic.gbff.fasta	19
GCA.000533035.1.Stap.aure.M1346.V1.genomic.gbff.fasta	19
GCA.000533055.1.Stap.aure.M1475.V1.genomic.gbff.fasta	22
GCA.000533075.1.Stap.aure.M1479.V1.genomic.gbff.fasta	17
GCA.000533095.1.Stap.aure.M1480.V1.genomic.gbff.fasta	20
GCA.000533115.1.Stap.aure.M1485.V1.genomic.gbff.fasta	18
GCA.000533135.1.Stap.aure.M1486.V1.genomic.gbff.fasta	18
GCA.000533155.1.Stap.aure.M1492.V1.genomic.gbff.fasta	22
GCA.000533175.1.Stap.aure.M1499.V1.genomic.gbff.fasta	20
GCA.000533195.1.Stap.aure.M1502.V1.genomic.gbff.fasta	21
GCA.000533215.1.Stap.aure.M0018.V1.genomic.gbff.fasta	21
GCA.000533235.1.Stap.aure.M0039.V1.genomic.gbff.fasta	19
GCA.000533255.1.Stap.aure.M0050.V1.genomic.gbff.fasta	21
GCA.000533275.1.Stap.aure.M0056.V1.genomic.gbff.fasta	19
GCA.000533295.1.Stap.aure.M0062.V1.genomic.gbff.fasta	19
GCA.000533315.1.Stap.aure.M0067.V1.genomic.gbff.fasta	23
GCA.000533335.1.Stap.aure.M0068.V1.genomic.gbff.fasta	20
GCA.000533355.1.Stap.aure.M0073.V1.genomic.gbff.fasta	18
GCA.000533375.1.Stap.aure.M0114.V1.genomic.gbff.fasta	19
GCA.000533395.1.Stap.aure.M0126.V1.genomic.gbff.fasta	14
GCA.000533415.1.Stap.aure.M0133.V1.genomic.gbff.fasta	21
GCA.000533435.1.Stap.aure.M0158.V1.genomic.gbff.fasta	21
GCA.000533455.1.Stap.aure.M0180.V1.genomic.gbff.fasta	18
GCA.000533475.1.Stap.aure.M0248.V1.genomic.gbff.fasta	19
GCA.000533495.1.Stap.aure.M0259.V1.genomic.gbff.fasta	18
GCA.000533515.1.Stap.aure.M0267.V1.genomic.gbff.fasta	22
GCA.000533535.1.Stap.aure.M0269.V1.genomic.gbff.fasta	19
GCA.000533555.1.Stap.aure.M0277.V1.genomic.gbff.fasta	19
GCA.000533575.1.Stap.aure.M0291.V1.genomic.gbff.fasta	21
GCA.000533595.1.Stap.aure.M0298.V1.genomic.gbff.fasta	19
GCA.000533615.1.Stap.aure.M0304.V1.genomic.gbff.fasta	18
GCA.000533635.1.Stap.aure.M0316.V1.genomic.gbff.fasta	21
GCA.000533655.1.Stap.aure.M0324.V1.genomic.gbff.fasta	21
GCA.000533675.1.Stap.aure.M0354.V1.genomic.gbff.fasta	19
GCA.000533695.1.Stap.aure.M0358.V1.genomic.gbff.fasta	20
GCA.000533715.1.Stap.aure.M0366.V1.genomic.gbff.fasta	20
GCA.000533735.1.Stap.aure.M0370.V1.genomic.gbff.fasta	22
GCA.000533755.1.Stap.aure.M0389.V1.genomic.gbff.fasta	21
GCA.000533775.1.Stap.aure.M0394.V1.genomic.gbff.fasta	18
GCA.000533795.1.Stap.aure.M0397.V1.genomic.gbff.fasta	24
GCA.000533815.1.Stap.aure.M0410.V1.genomic.gbff.fasta	20
GCA.000533835.1.Stap.aure.M0429.V1.genomic.gbff.fasta	19
GCA.000533855.1.Stap.aure.M0434.V1.genomic.gbff.fasta	22
GCA.000533875.1.Stap.aure.M0444.V1.genomic.gbff.fasta	19
GCA.000533895.1.Stap.aure.M0459.V1.genomic.gbff.fasta	21
GCA.000533915.1.Stap.aure.M0488.V1.genomic.gbff.fasta	18
GCA.000533935.1.Stap.aure.M0495.V1.genomic.gbff.fasta	19
GCA.000533955.1.Stap.aure.M0499.V1.genomic.gbff.fasta	21
GCA.000533975.1.Stap.aure.M0502.V1.genomic.gbff.fasta	22
GCA.000533995.1.Stap.aure.M0535.V1.genomic.gbff.fasta	19
GCA.000534015.1.Stap.aure.M0560.V1.genomic.gbff.fasta	24
GCA.000534835.1.Saureus301+AC0-188.genomic.gbff.fasta	14
GCA.000534855.1.Saureus300+AC0-169.genomic.gbff.fasta	20
GCA.000534955.1.Stap.aure.M0743.V1.genomic.gbff.fasta	18
GCA.000534975.1.Stap.aure.M0832.V1.genomic.gbff.fasta	21
GCA.000534995.1.Stap.aure.M0846.V1.genomic.gbff.fasta	20
GCA.000535015.1.Stap.aure.M0848.V1.genomic.gbff.fasta	21
GCA.000535035.1.Stap.aure.M0854.V1.genomic.gbff.fasta	18
GCA.000535055.1.Stap.aure.M0857.V1.genomic.gbff.fasta	20
GCA.000535075.1.Stap.aure.M0867.V1.genomic.gbff.fasta	21
GCA.000535095.1.Stap.aure.M0870.V1.genomic.gbff.fasta	17
GCA.000535115.1.Stap.aure.M0873.V1.genomic.gbff.fasta	19
GCA.000535135.1.Stap.aure.M0882.V1.genomic.gbff.fasta	20
GCA.000535155.1.Stap.aure.M0886.V1.genomic.gbff.fasta	25
GCA.000535175.1.Stap.aure.M0888.V1.genomic.gbff.fasta	18
GCA.000535195.1.Stap.aure.M0904.V1.genomic.gbff.fasta	19
GCA.000535215.1.Stap.aure.M0906.V1.genomic.gbff.fasta	19
GCA.000535235.1.Stap.aure.M0921.V1.genomic.gbff.fasta	20
GCA.000535255.1.Stap.aure.M0923.V1.genomic.gbff.fasta	18
GCA.000535275.1.Stap.aure.M0939.V1.genomic.gbff.fasta	19
GCA.000535295.1.Stap.aure.M0949.V1.genomic.gbff.fasta	18
GCA.000535315.1.Stap.aure.M0959.V1.genomic.gbff.fasta	18
GCA.000535335.1.Stap.aure.M0980.V1.genomic.gbff.fasta	19
GCA.000535355.1.Stap.aure.M0981.V1.genomic.gbff.fasta	14
GCA.000535375.1.Stap.aure.M0991.V1.genomic.gbff.fasta	18
GCA.000535395.1.Stap.aure.M0992.V1.genomic.gbff.fasta	20
GCA.000535415.1.Stap.aure.M0996.V1.genomic.gbff.fasta	18
GCA.000535435.1.Stap.aure.M1008.V1.genomic.gbff.fasta	18
GCA.000535455.1.Stap.aure.M1018.V1.genomic.gbff.fasta	21
GCA.000535475.1.Stap.aure.M1024.V1.genomic.gbff.fasta	20
GCA.000535495.1.Stap.aure.M1028.V1.genomic.gbff.fasta	21
GCA.000535515.1.Stap.aure.M1029.V1.genomic.gbff.fasta	18
GCA.000535535.1.Stap.aure.M1039.V1.genomic.gbff.fasta	14
GCA.000535555.1.Stap.aure.M1047.V1.genomic.gbff.fasta	20
GCA.000535575.1.Stap.aure.M1051.V1.genomic.gbff.fasta	18
GCA.000535595.1.Stap.aure.M1055.V1.genomic.gbff.fasta	19
GCA.000535615.1.Stap.aure.M1057.V1.genomic.gbff.fasta	19
GCA.000535635.1.Stap.aure.M1065.V1.genomic.gbff.fasta	20
GCA.000535655.1.Stap.aure.M1071.V1.genomic.gbff.fasta	19
GCA.000535675.1.Stap.aure.M1073.V1.genomic.gbff.fasta	20
GCA.000535695.1.Stap.aure.M1075.V1.genomic.gbff.fasta	22
GCA.000535715.1.Stap.aure.M1097.V1.genomic.gbff.fasta	19
GCA.000535735.1.Stap.aure.M1099.V1.genomic.gbff.fasta	21
GCA.000535755.1.Stap.aure.M1100.V1.genomic.gbff.fasta	18
GCA.000535775.1.Stap.aure.M1561.V1.genomic.gbff.fasta	19
GCA.000535795.1.Stap.aure.M1579.V1.genomic.gbff.fasta	20
GCA.000535815.1.Stap.aure.M0755.V1.genomic.gbff.fasta	18
GCA.000535835.1.Stap.aure.M0765.V1.genomic.gbff.fasta	24
GCA.000535855.1.Stap.aure.M1368.V1.genomic.gbff.fasta	24
GCA.000535875.1.Stap.aure.M1379.V1.genomic.gbff.fasta	25
GCA.000535895.1.Stap.aure.M1384.V1.genomic.gbff.fasta	20
GCA.000535915.1.Stap.aure.M1385.V1.genomic.gbff.fasta	20
GCA.000535935.1.Stap.aure.M1388.V1.genomic.gbff.fasta	20
GCA.000535955.1.Stap.aure.M1404.V1.genomic.gbff.fasta	21
GCA.000535975.1.Stap.aure.M1418.V1.genomic.gbff.fasta	19
GCA.000535995.1.Stap.aure.M1468.V1.genomic.gbff.fasta	17
GCA.000536015.1.Stap.aure.M1473.V1.genomic.gbff.fasta	14
GCA.000536035.1.Stap.aure.M1339.V1.genomic.gbff.fasta	19
GCA.000536055.1.Stap.aure.M1343.V1.genomic.gbff.fasta	20
GCA.000536075.1.Stap.aure.M1357.V1.genomic.gbff.fasta	18
GCA.000536095.1.Stap.aure.M1358.V1.genomic.gbff.fasta	19
GCA.000536115.1.Stap.aure.M1362.V1.genomic.gbff.fasta	19
GCA.000536135.1.Stap.aure.M1488.V1.genomic.gbff.fasta	20
GCA.000536155.1.Stap.aure.M1494.V1.genomic.gbff.fasta	20
GCA.000536175.1.Stap.aure.M1503.V1.genomic.gbff.fasta	21
GCA.000536195.1.Stap.aure.M1509.V1.genomic.gbff.fasta	19
GCA.000536215.1.Stap.aure.M1522.V1.genomic.gbff.fasta	20
GCA.000536235.1.Stap.aure.M1527.V1.genomic.gbff.fasta	20
GCA.000536255.1.Stap.aure.M1536.V1.genomic.gbff.fasta	20
GCA.000536275.1.Stap.aure.M1539.V1.genomic.gbff.fasta	17
GCA.000536295.1.Stap.aure.M1543.V1.genomic.gbff.fasta	23
GCA.000536315.1.Stap.aure.M1547.V1.genomic.gbff.fasta	19
GCA.000536335.1.Stap.aure.M1548.V1.genomic.gbff.fasta	21
GCA.000536355.1.Stap.aure.M1549.V1.genomic.gbff.fasta	21
GCA.000536375.1.Stap.aure.M1554.V1.genomic.gbff.fasta	20
GCA.000536395.1.Stap.aure.M1555.V1.genomic.gbff.fasta	19
GCA.000536415.1.Stap.aure.M1558.V1.genomic.gbff.fasta	19
GCA.000536435.1.Stap.aure.M0805.V1.genomic.gbff.fasta	21
GCA.000536455.1.Stap.aure.KINW6046.V1.genomic.gbff.fasta	22
GCA.000536475.1.Stap.aure.GGMC6057.V1.genomic.gbff.fasta	19
GCA.000536495.1.Stap.aure.SCLE6100.V1.genomic.gbff.fasta	19
GCA.000536515.1.Stap.aure.PLAC6058.V1.genomic.gbff.fasta	22
GCA.000536535.1.Stap.aure.WAMC6081.V1.genomic.gbff.fasta	19
GCA.000536555.1.Stap.aure.UCIM6146.V1.genomic.gbff.fasta	20
GCA.000536575.1.Stap.aure.KINW6062.V1.genomic.gbff.fasta	18
GCA.000536595.1.Stap.aure.KINW6061.V1.genomic.gbff.fasta	19
GCA.000536615.1.Stap.aure.WMCA6123.V1.genomic.gbff.fasta	20
GCA.000536635.1.Stap.aure.FVRH6138.V1.genomic.gbff.fasta	19
GCA.000536655.1.Stap.aure.WMCA6100.V1.genomic.gbff.fasta	19
GCA.000536675.1.Stap.aure.COAS6117.V1.genomic.gbff.fasta	18
GCA.000536695.1.Stap.aure.OCMM6125.V1.genomic.gbff.fasta	19
GCA.000536715.1.Stap.aure.LAMC6117.V1.genomic.gbff.fasta	18
GCA.000536735.1.Stap.aure.OCMM6121.V1.genomic.gbff.fasta	18
GCA.000536755.1.Stap.aure.WMCA6091.V1.genomic.gbff.fasta	21
GCA.000536775.1.Stap.aure.UCIM6134.V1.genomic.gbff.fasta	18
GCA.000536795.1.Stap.aure.WAMC6108.V1.genomic.gbff.fasta	18
GCA.000536815.1.Stap.aure.UCIM6126.V1.genomic.gbff.fasta	18
GCA.000536835.1.Stap.aure.OCMM6110.V1.genomic.gbff.fasta	20
GCA.000536855.1.Stap.aure.WMCA6084.V1.genomic.gbff.fasta	20
GCA.000536875.1.Stap.aure.COAS6095.V1.genomic.gbff.fasta	19
GCA.000536895.1.Stap.aure.WMCA6180.V1.genomic.gbff.fasta	18
GCA.000536915.1.Stap.aure.FVRH6076.V1.genomic.gbff.fasta	18
GCA.000536935.1.Stap.aure.LAMC6094.V1.genomic.gbff.fasta	19
GCA.000536955.1.Stap.aure.UCIM6085.V1.genomic.gbff.fasta	21
GCA.000536975.1.Stap.aure.SJOS6139.V1.genomic.gbff.fasta	19
GCA.000536995.1.Stap.aure.KINB6009.V1.genomic.gbff.fasta	20
GCA.000537015.1.Stap.aure.LAMC6066.V1.genomic.gbff.fasta	22
GCA.000537035.1.Stap.aure.SJUD6118.V1.genomic.gbff.fasta	19
GCA.000537055.1.Stap.aure.SJUD6114.V1.genomic.gbff.fasta	19
GCA.000537075.1.Stap.aure.OCMM6065.V1.genomic.gbff.fasta	20
GCA.000537095.1.Stap.aure.HSOU6002.V1.genomic.gbff.fasta	18
GCA.000537115.1.Stap.aure.SJUD6104.V1.genomic.gbff.fasta	14
GCA.000537135.1.Stap.aure.SMMC6087.V1.genomic.gbff.fasta	21
GCA.000537155.1.Stap.aure.SJOS6106.V1.genomic.gbff.fasta	20
GCA.000537175.1.Stap.aure.UCIM6057.V1.genomic.gbff.fasta	19
GCA.000537195.1.Stap.aure.PLAC6024.V1.genomic.gbff.fasta	20
GCA.000537215.1.Stap.aure.HOAG6042.V1.genomic.gbff.fasta	19
GCA.000537235.1.Stap.aure.SJUD6022.V1.genomic.gbff.fasta	20
GCA.000537255.1.Stap.aure.HOAG6034.V1.genomic.gbff.fasta	24
GCA.000537275.1.Stap.aure.AGEN6010.V1.genomic.gbff.fasta	18
GCA.000537295.1.Stap.aure.SCLE6005.V1.genomic.gbff.fasta	19
GCA.000537315.1.Stap.aure.AGEN6009.V1.genomic.gbff.fasta	22
GCA.000537335.1.Stap.aure.WAMC6003.V1.genomic.gbff.fasta	18
GCA.000537355.1.Stap.aure.COAS6004.V1.genomic.gbff.fasta	17
GCA.000537375.1.Stap.aure.COAS6001.V1.genomic.gbff.fasta	20
GCA.000537395.1.Stap.aure.SMMC6030.V1.genomic.gbff.fasta	21
GCA.000537415.1.Stap.aure.LAMC0016.V1.genomic.gbff.fasta	21
GCA.000537435.1.Stap.aure.FVRH6001.V1.genomic.gbff.fasta	17
GCA.000537455.1.Stap.aure.AMMC6073.V1.genomic.gbff.fasta	14
GCA.000537475.1.Stap.aure.OCMM6047.V1.genomic.gbff.fasta	19
GCA.000537495.1.Stap.aure.SJOS6098.V1.genomic.gbff.fasta	22
GCA.000537515.1.Stap.aure.COAS6039.V1.genomic.gbff.fasta	18
GCA.000537535.1.Stap.aure.CHOC6045.V1.genomic.gbff.fasta	21
GCA.000537555.1.Stap.aure.PLAC6019.V1.genomic.gbff.fasta	18
GCA.000537575.1.Stap.aure.TUSH6001.V1.genomic.gbff.fasta	21
GCA.000537595.1.Stap.aure.UCIM6019.V1.genomic.gbff.fasta	24
GCA.000537615.1.Stap.aure.UCIM6015.V1.genomic.gbff.fasta	18
GCA.000537635.1.Stap.aure.MISS6007.V1.genomic.gbff.fasta	20
GCA.000537655.1.Stap.aure.HOAG6059.V1.genomic.gbff.fasta	19
GCA.000537675.1.Stap.aure.SMMC6051.V1.genomic.gbff.fasta	20
GCA.000537695.1.Stap.aure.SCOA6012.V1.genomic.gbff.fasta	23
GCA.000537715.1.Stap.aure.LAMC0037.V1.genomic.gbff.fasta	20
GCA.000537735.1.Stap.aure.MISS6020.V1.genomic.gbff.fasta	21
GCA.000537755.1.Stap.aure.SJUD6056.V1.genomic.gbff.fasta	20
GCA.000537775.1.Stap.aure.SJUD6064.V1.genomic.gbff.fasta	20
GCA.000537795.1.Stap.aure.SMMC6007.V1.genomic.gbff.fasta	21
GCA.000537815.1.Stap.aure.COAS6025.V1.genomic.gbff.fasta	21
GCA.000537835.1.Stap.aure.AMMC6050.V1.genomic.gbff.fasta	19
GCA.000537855.1.Stap.aure.SJOS6061.V1.genomic.gbff.fasta	21
GCA.000537875.1.Stap.aure.GGMC6008.V1.genomic.gbff.fasta	18
GCA.000537895.1.Stap.aure.SJOS6051.V1.genomic.gbff.fasta	21
GCA.000537915.1.Stap.aure.SJOS6050.V1.genomic.gbff.fasta	18
GCA.000537935.1.Stap.aure.SJOS6052.V1.genomic.gbff.fasta	18
GCA.000537955.1.Stap.aure.LAMC0024.V1.genomic.gbff.fasta	18
GCA.000537975.1.Stap.aure.SJOS6053.V1.genomic.gbff.fasta	20
GCA.000537995.1.Stap.aure.AMMC6040.V1.genomic.gbff.fasta	25
GCA.000538015.1.Stap.aure.SJOS6071.V1.genomic.gbff.fasta	18
GCA.000538035.1.Stap.aure.AMMC6051.V1.genomic.gbff.fasta	21
GCA.000538055.1.Stap.aure.GGMC6010.V1.genomic.gbff.fasta	20
GCA.000538075.1.Stap.aure.CHAP6049.V1.genomic.gbff.fasta	21
GCA.000538095.1.Stap.aure.PLAC6012.V1.genomic.gbff.fasta	20
GCA.000538115.1.Stap.aure.SJOS6072.V1.genomic.gbff.fasta	20
GCA.000538135.1.Stap.aure.WMCS6011.V1.genomic.gbff.fasta	19
GCA.000538155.1.Stap.aure.AMMC6054.V1.genomic.gbff.fasta	20
GCA.000538175.1.Stap.aure.SMMC0005.V1.genomic.gbff.fasta	22
GCA.000538195.1.Stap.aure.WMCA6041.V1.genomic.gbff.fasta	20
GCA.000538215.1.Stap.aure.WAMC6010.V1.genomic.gbff.fasta	21
GCA.000538235.1.Stap.aure.HBHO6042.V1.genomic.gbff.fasta	21
GCA.000538255.1.Stap.aure.SJUD6063.V1.genomic.gbff.fasta	18
GCA.000538275.1.Stap.aure.SJUD6053.V1.genomic.gbff.fasta	20
GCA.000538295.1.Stap.aure.MISS6017.V1.genomic.gbff.fasta	22
GCA.000538315.1.Stap.aure.MISS6019.V1.genomic.gbff.fasta	19
GCA.000538335.1.Stap.aure.MISS6012.V1.genomic.gbff.fasta	19
GCA.000538355.1.Stap.aure.HOAG6054.V1.genomic.gbff.fasta	18
GCA.000538375.1.Stap.aure.HOAG6057.V1.genomic.gbff.fasta	18
GCA.000538395.1.Stap.aure.SJOS6076.V1.genomic.gbff.fasta	17
GCA.000538415.1.Stap.aure.OCMM6035.V1.genomic.gbff.fasta	20
GCA.000538435.1.Stap.aure.OCMM6037.V1.genomic.gbff.fasta	19
GCA.000538455.1.Stap.aure.SCOA6011.V1.genomic.gbff.fasta	23
GCA.000538475.1.Stap.aure.WMCS6016.V1.genomic.gbff.fasta	20
GCA.000538495.1.Stap.aure.WAMC6013.V1.genomic.gbff.fasta	23
GCA.000538515.1.Stap.aure.WMCA6040.V1.genomic.gbff.fasta	20
GCA.000538535.1.Stap.aure.AMMC6068.V1.genomic.gbff.fasta	18
GCA.000538555.1.Stap.aure.UCIM6014.V1.genomic.gbff.fasta	20
GCA.000538575.1.Stap.aure.UCIM6018.V1.genomic.gbff.fasta	23
GCA.000538595.1.Stap.aure.WMCS6019.V1.genomic.gbff.fasta	21
GCA.000538615.1.Stap.aure.HOAG6068.V1.genomic.gbff.fasta	21
GCA.000538635.1.Stap.aure.PLAC6017.V1.genomic.gbff.fasta	20
GCA.000538655.1.Stap.aure.SJUD6086.V1.genomic.gbff.fasta	20
GCA.000538675.1.Stap.aure.CHOC6056.V1.genomic.gbff.fasta	20
GCA.000538695.1.Stap.aure.COAS6038.V1.genomic.gbff.fasta	19
GCA.000538715.1.Stap.aure.SJOS6095.V1.genomic.gbff.fasta	22
GCA.000538735.1.Stap.aure.SJUD6087.V1.genomic.gbff.fasta	19
GCA.000538755.1.Stap.aure.SMMC6067.V1.genomic.gbff.fasta	23
GCA.000538775.1.Stap.aure.SJUD6072.V1.genomic.gbff.fasta	20
GCA.000538795.1.Stap.aure.SJUD6074.V1.genomic.gbff.fasta	20
GCA.000538815.1.Stap.aure.WMCS6039.V1.genomic.gbff.fasta	19
GCA.000538835.1.Stap.aure.SJOS6100.V1.genomic.gbff.fasta	19
GCA.000538855.1.Stap.aure.WMCS6038.V1.genomic.gbff.fasta	18
GCA.000538875.1.Stap.aure.LPIH6021.V1.genomic.gbff.fasta	22
GCA.000538895.1.Stap.aure.OCMM6045.V1.genomic.gbff.fasta	21
GCA.000538915.1.Stap.aure.OCMM6046.V1.genomic.gbff.fasta	18
GCA.000538935.1.Stap.aure.OCMM6048.V1.genomic.gbff.fasta	22
GCA.000538955.1.Stap.aure.OCMM6049.V1.genomic.gbff.fasta	20
GCA.000538975.1.Stap.aure.AMMC6070.V1.genomic.gbff.fasta	19
GCA.000538995.1.Stap.aure.AMMC6071.V1.genomic.gbff.fasta	19
GCA.000539015.1.Stap.aure.AMMC6072.V1.genomic.gbff.fasta	25
GCA.000539035.1.Stap.aure.AMMC6074.V1.genomic.gbff.fasta	20
GCA.000539055.1.Stap.aure.AMMC6075.V1.genomic.gbff.fasta	20
GCA.000539075.1.Stap.aure.MISS6110.V1.genomic.gbff.fasta	18
GCA.000539095.1.Stap.aure.LAMC0047.V1.genomic.gbff.fasta	22
GCA.000539115.1.Stap.aure.LAMC0050.V1.genomic.gbff.fasta	18
GCA.000539135.1.Stap.aure.UCIM6053.V1.genomic.gbff.fasta	18
GCA.000539155.1.Stap.aure.UCIM6055.V1.genomic.gbff.fasta	19
GCA.000539175.1.Stap.aure.FVRH6002.V1.genomic.gbff.fasta	18
GCA.000539195.1.Stap.aure.SMMC6097.V1.genomic.gbff.fasta	22
GCA.000539215.1.Stap.aure.AGEN6033.V1.genomic.gbff.fasta	21
GCA.000539235.1.Stap.aure.LAMC6065.V1.genomic.gbff.fasta	19
GCA.000539255.1.Stap.aure.HOAG6084.V1.genomic.gbff.fasta	20
GCA.000539275.1.Stap.aure.OCMM6052.V1.genomic.gbff.fasta	21
GCA.000539295.1.Stap.aure.SJOS6003.V1.genomic.gbff.fasta	20
GCA.000539315.1.Stap.aure.SJOS6002.V1.genomic.gbff.fasta	19
GCA.000539335.1.Stap.aure.SJOS6001.V1.genomic.gbff.fasta	21
GCA.000539355.1.Stap.aure.SJOS6004.V1.genomic.gbff.fasta	19
GCA.000539375.1.Stap.aure.HOAG6005.V1.genomic.gbff.fasta	18
GCA.000539395.1.Stap.aure.AMMC6002.V1.genomic.gbff.fasta	20
GCA.000539415.1.Stap.aure.AMMC6003.V1.genomic.gbff.fasta	19
GCA.000539435.1.Stap.aure.AMMC6007.V1.genomic.gbff.fasta	18
GCA.000539455.1.Stap.aure.AMMC6011.V1.genomic.gbff.fasta	19
GCA.000539475.1.Stap.aure.AMMC6008.V1.genomic.gbff.fasta	20
GCA.000539495.1.Stap.aure.SJOS6016.V1.genomic.gbff.fasta	18
GCA.000539515.1.Stap.aure.LAMC0001.V1.genomic.gbff.fasta	19
GCA.000539535.1.Stap.aure.SMMC6034.V1.genomic.gbff.fasta	18
GCA.000539555.1.Stap.aure.SMMC6037.V1.genomic.gbff.fasta	22
GCA.000539575.1.Stap.aure.SMMC6038.V1.genomic.gbff.fasta	21
GCA.000539595.1.Stap.aure.SCLE6003.V1.genomic.gbff.fasta	21
GCA.000539615.1.Stap.aure.SJUD6014.V1.genomic.gbff.fasta	19
GCA.000539635.1.Stap.aure.SJUD6010.V1.genomic.gbff.fasta	21
GCA.000539655.1.Stap.aure.SJUD6015.V1.genomic.gbff.fasta	19
GCA.000539675.1.Stap.aure.SJUD6018.V1.genomic.gbff.fasta	20
GCA.000539695.1.Stap.aure.OCMM6003.V1.genomic.gbff.fasta	17
GCA.000539715.1.Stap.aure.OCMM6002.V1.genomic.gbff.fasta	20
GCA.000539735.1.Stap.aure.HOAG6017.V1.genomic.gbff.fasta	18
GCA.000539755.1.Stap.aure.LAMC0010.V1.genomic.gbff.fasta	23
GCA.000539775.1.Stap.aure.LAMC0011.V1.genomic.gbff.fasta	21
GCA.000539795.1.Stap.aure.LAMC0013.V1.genomic.gbff.fasta	22
GCA.000539815.1.Stap.aure.AMMC6015.V1.genomic.gbff.fasta	19
GCA.000539835.1.Stap.aure.AMMC6014.V1.genomic.gbff.fasta	19
GCA.000539855.1.Stap.aure.AMMC6013.V1.genomic.gbff.fasta	20
GCA.000539875.1.Stap.aure.WMCS6001.V1.genomic.gbff.fasta	21
GCA.000539895.1.Stap.aure.HBHO6002.V1.genomic.gbff.fasta	19
GCA.000539915.1.Stap.aure.AMMC6012.V1.genomic.gbff.fasta	18
GCA.000539935.1.Stap.aure.LPIH6001.V1.genomic.gbff.fasta	19
GCA.000539955.1.Stap.aure.MISS6048.V1.genomic.gbff.fasta	20
GCA.000539975.1.Stap.aure.MISS6042.V1.genomic.gbff.fasta	19
GCA.000539995.1.Stap.aure.SJOS6022.V1.genomic.gbff.fasta	19
GCA.000540015.1.Stap.aure.SJOS6027.V1.genomic.gbff.fasta	17
GCA.000540035.1.Stap.aure.OCMM6004.V1.genomic.gbff.fasta	21
GCA.000540055.1.Stap.aure.UCIM6009.V1.genomic.gbff.fasta	19
GCA.000540075.1.Stap.aure.KINW6001.V1.genomic.gbff.fasta	22
GCA.000540095.1.Stap.aure.KINW6002.V1.genomic.gbff.fasta	18
GCA.000540115.1.Stap.aure.SCOA6006.V1.genomic.gbff.fasta	17
GCA.000540135.1.Stap.aure.SCOA6008.V1.genomic.gbff.fasta	19
GCA.000540155.1.Stap.aure.HOAG6025.V1.genomic.gbff.fasta	21
GCA.000540175.1.Stap.aure.GGMC6003.V1.genomic.gbff.fasta	21
GCA.000540195.1.Stap.aure.COAS6049.V1.genomic.gbff.fasta	20
GCA.000540215.1.Stap.aure.KINW6003.V1.genomic.gbff.fasta	19
GCA.000540235.1.Stap.aure.UCIM6050.V1.genomic.gbff.fasta	22
GCA.000540255.1.Stap.aure.OCMM6015.V1.genomic.gbff.fasta	19
GCA.000540275.1.Stap.aure.UCIM6047.V1.genomic.gbff.fasta	18
GCA.000540295.1.Stap.aure.WAMC6046.V1.genomic.gbff.fasta	18
GCA.000540315.1.Stap.aure.SMMC6022.V1.genomic.gbff.fasta	19
GCA.000540335.1.Stap.aure.MISS6033.V1.genomic.gbff.fasta	20
GCA.000540355.1.Stap.aure.KINW6010.V1.genomic.gbff.fasta	21
GCA.000540375.1.Stap.aure.UCIM6042.V1.genomic.gbff.fasta	21
GCA.000540395.1.Stap.aure.COLL6021.V1.genomic.gbff.fasta	21
GCA.000540415.1.Stap.aure.SJUD6040.V1.genomic.gbff.fasta	14
GCA.000540435.1.Stap.aure.SJUD6028.V1.genomic.gbff.fasta	19
GCA.000540455.1.Stap.aure.SJUD6021.V1.genomic.gbff.fasta	18
GCA.000540475.1.Stap.aure.LPIH6011.V1.genomic.gbff.fasta	18
GCA.000540495.1.Stap.aure.SCLE6010.V1.genomic.gbff.fasta	18
GCA.000540515.1.Stap.aure.SJUD6041.V1.genomic.gbff.fasta	20
GCA.000540535.1.Stap.aure.PLAC6004.V1.genomic.gbff.fasta	21
GCA.000540555.1.Stap.aure.SCLE6011.V1.genomic.gbff.fasta	21
GCA.000540575.1.Stap.aure.SMMC6011.V1.genomic.gbff.fasta	20
GCA.000540595.1.Stap.aure.UCIM6034.V1.genomic.gbff.fasta	21
GCA.000540615.1.Stap.aure.MISS6027.V1.genomic.gbff.fasta	25
GCA.000540635.1.Stap.aure.COAS6020.V1.genomic.gbff.fasta	19
GCA.000540655.1.Stap.aure.OCMM6057.V1.genomic.gbff.fasta	18
GCA.000540675.1.Stap.aure.MISS6125.V1.genomic.gbff.fasta	20
GCA.000540695.1.Stap.aure.UCIM6056.V1.genomic.gbff.fasta	22
GCA.000540715.1.Stap.aure.KINW6016.V1.genomic.gbff.fasta	20
GCA.000540735.1.Stap.aure.FVRH6011.V1.genomic.gbff.fasta	22
GCA.000540755.1.Stap.aure.HOAG6092.V1.genomic.gbff.fasta	22
GCA.000540775.1.Stap.aure.SCOA6048.V1.genomic.gbff.fasta	19
GCA.000540795.1.Stap.aure.SJOS6105.V1.genomic.gbff.fasta	19
GCA.000540815.1.Stap.aure.SJOS6124.V1.genomic.gbff.fasta	19
GCA.000540835.1.Stap.aure.COAS6052.V1.genomic.gbff.fasta	22
GCA.000540855.1.Stap.aure.SJOS6118.V1.genomic.gbff.fasta	20
GCA.000540875.1.Stap.aure.SJOS6125.V1.genomic.gbff.fasta	21
GCA.000540895.1.Stap.aure.COAS6053.V1.genomic.gbff.fasta	20
GCA.000540915.1.Stap.aure.SJUD6107.V1.genomic.gbff.fasta	16
GCA.000540935.1.Stap.aure.SJUD6111.V1.genomic.gbff.fasta	22
GCA.000540955.1.Stap.aure.SJUD6110.V1.genomic.gbff.fasta	21
GCA.000540975.1.Stap.aure.SJOS6126.V1.genomic.gbff.fasta	19
GCA.000540995.1.Stap.aure.SJUD6101.V1.genomic.gbff.fasta	21
GCA.000541015.1.Stap.aure.SJUD6109.V1.genomic.gbff.fasta	19
GCA.000541035.1.Stap.aure.MISS6119.V1.genomic.gbff.fasta	20
GCA.000541055.1.Stap.aure.SMMC6076.V1.genomic.gbff.fasta	19
GCA.000541075.1.Stap.aure.COAS6055.V1.genomic.gbff.fasta	21
GCA.000541095.1.Stap.aure.SMMC6085.V1.genomic.gbff.fasta	19
GCA.000541115.1.Stap.aure.COAS6060.V1.genomic.gbff.fasta	19
GCA.000541135.1.Stap.aure.COAS6059.V1.genomic.gbff.fasta	20
GCA.000541155.1.Stap.aure.WMCS6055.V1.genomic.gbff.fasta	20
GCA.000541175.1.Stap.aure.HOAG6104.V1.genomic.gbff.fasta	19
GCA.000541195.1.Stap.aure.GGMC6049.V1.genomic.gbff.fasta	20
GCA.000541215.1.Stap.aure.OCMM6067.V1.genomic.gbff.fasta	20
GCA.000541235.1.Stap.aure.OCMM6066.V1.genomic.gbff.fasta	19
GCA.000541255.1.Stap.aure.MISS6052.V1.genomic.gbff.fasta	22
GCA.000541275.1.Stap.aure.UCIM6065.V1.genomic.gbff.fasta	20
GCA.000541295.1.Stap.aure.UCIM6066.V1.genomic.gbff.fasta	19
GCA.000541315.1.Stap.aure.UCIM6069.V1.genomic.gbff.fasta	17
GCA.000541335.1.Stap.aure.SJOS6144.V1.genomic.gbff.fasta	20
GCA.000541355.1.Stap.aure.UCIM6070.V1.genomic.gbff.fasta	20
GCA.000541375.1.Stap.aure.SJUD6120.V1.genomic.gbff.fasta	19
GCA.000541395.1.Stap.aure.SJUD6124.V1.genomic.gbff.fasta	20
GCA.000541415.1.Stap.aure.WMCA6024.V1.genomic.gbff.fasta	20
GCA.000541435.1.Stap.aure.WMCA6025.V1.genomic.gbff.fasta	22
GCA.000541455.1.Stap.aure.AMMC6106.V1.genomic.gbff.fasta	19
GCA.000541475.1.Stap.aure.KINW6023.V1.genomic.gbff.fasta	21
GCA.000541495.1.Stap.aure.KINW6027.V1.genomic.gbff.fasta	21
GCA.000541515.1.Stap.aure.KINB6023.V1.genomic.gbff.fasta	19
GCA.000541535.1.Stap.aure.UCIM6084.V1.genomic.gbff.fasta	17
GCA.000541555.1.Stap.aure.KINB6024.V1.genomic.gbff.fasta	20
GCA.000541575.1.Stap.aure.SMMC6108.V1.genomic.gbff.fasta	19
GCA.000541595.1.Stap.aure.AMMC6111.V1.genomic.gbff.fasta	19
GCA.000541615.1.Stap.aure.OCMM6075.V1.genomic.gbff.fasta	19
GCA.000541635.1.Stap.aure.FVRH6035.V1.genomic.gbff.fasta	20
GCA.000541655.1.Stap.aure.WAMC6030.V1.genomic.gbff.fasta	20
GCA.000541675.1.Stap.aure.KINW6033.V1.genomic.gbff.fasta	20
GCA.000541695.1.Stap.aure.UCIM6081.V1.genomic.gbff.fasta	19
GCA.000541715.1.Stap.aure.LAMC6078.V1.genomic.gbff.fasta	18
GCA.000541735.1.Stap.aure.AMMC6119.V1.genomic.gbff.fasta	18
GCA.000541755.1.Stap.aure.OCMM6085.V1.genomic.gbff.fasta	21
GCA.000541775.1.Stap.aure.FVRH6052.V1.genomic.gbff.fasta	20
GCA.000541795.1.Stap.aure.LAMC6084.V1.genomic.gbff.fasta	18
GCA.000541815.1.Stap.aure.OCMM6090.V1.genomic.gbff.fasta	20
GCA.000541835.1.Stap.aure.MISS6057.V1.genomic.gbff.fasta	14
GCA.000541855.1.Stap.aure.SMMC6121.V1.genomic.gbff.fasta	19
GCA.000541875.1.Stap.aure.SCLE6029.V1.genomic.gbff.fasta	19
GCA.000541895.1.Stap.aure.WMCS6079.V1.genomic.gbff.fasta	21
GCA.000541915.1.Stap.aure.TUSH6007.V1.genomic.gbff.fasta	18
GCA.000541935.1.Stap.aure.SCLE6032.V1.genomic.gbff.fasta	19
GCA.000541955.1.Stap.aure.KINW6036.V1.genomic.gbff.fasta	22
GCA.000541975.1.Stap.aure.UCIM6101.V1.genomic.gbff.fasta	20
GCA.000541995.1.Stap.aure.FVRH6067.V1.genomic.gbff.fasta	19
GCA.000542015.1.Stap.aure.FVRH6074.V1.genomic.gbff.fasta	20
GCA.000542035.1.Stap.aure.OCMM6096.V1.genomic.gbff.fasta	17
GCA.000542055.1.Stap.aure.OCMM6095.V1.genomic.gbff.fasta	20
GCA.000542075.1.Stap.aure.GGMC6018.V1.genomic.gbff.fasta	18
GCA.000542095.1.Stap.aure.COAS6087.V1.genomic.gbff.fasta	19
GCA.000542115.1.Stap.aure.SCLE6035.V1.genomic.gbff.fasta	21
GCA.000542135.1.Stap.aure.WMCS6087.V1.genomic.gbff.fasta	21
GCA.000542155.1.Stap.aure.UCIM6104.V1.genomic.gbff.fasta	21
GCA.000542175.1.Stap.aure.AGEN6042.V1.genomic.gbff.fasta	19
GCA.000542195.1.Stap.aure.UCIM6105.V1.genomic.gbff.fasta	20
GCA.000542215.1.Stap.aure.MISS6092.V1.genomic.gbff.fasta	24
GCA.000542235.1.Stap.aure.UCIM6106.V1.genomic.gbff.fasta	18
GCA.000542255.1.Stap.aure.FVRH6065.V1.genomic.gbff.fasta	21
GCA.000542275.1.Stap.aure.GGMC6024.V1.genomic.gbff.fasta	20
GCA.000542295.1.Stap.aure.WAMC6043.V1.genomic.gbff.fasta	20
GCA.000542315.1.Stap.aure.OCMM6102.V1.genomic.gbff.fasta	14
GCA.000542335.1.Stap.aure.UCIM6115.V1.genomic.gbff.fasta	22
GCA.000542355.1.Stap.aure.UCIM6119.V1.genomic.gbff.fasta	21
GCA.000542375.1.Stap.aure.KINW6040.V1.genomic.gbff.fasta	20
GCA.000542415.1.Stap.aure.LAMC6106.V1.genomic.gbff.fasta	19
GCA.000542435.1.Stap.aure.WAMC6102.V1.genomic.gbff.fasta	21
GCA.000542455.1.Stap.aure.OCMM6114.V1.genomic.gbff.fasta	21
GCA.000542475.1.Stap.aure.UCIM6123.V1.genomic.gbff.fasta	18
GCA.000542495.1.Stap.aure.OCMM6117.V1.genomic.gbff.fasta	22
GCA.000542515.1.Stap.aure.GGMC6026.V1.genomic.gbff.fasta	21
GCA.000542535.1.Stap.aure.MISS6078.V1.genomic.gbff.fasta	20
GCA.000542555.1.Stap.aure.OCMM6123.V1.genomic.gbff.fasta	22
GCA.000542575.1.Stap.aure.MISS6080.V1.genomic.gbff.fasta	19
GCA.000542595.1.Stap.aure.WMCA6092.V1.genomic.gbff.fasta	18
GCA.000542615.1.Stap.aure.SCLE6040.V1.genomic.gbff.fasta	17
GCA.000542635.1.Stap.aure.GGMC6027.V1.genomic.gbff.fasta	21
GCA.000542655.1.Stap.aure.LAMC6115.V1.genomic.gbff.fasta	21
GCA.000542675.1.Stap.aure.OCMM6124.V1.genomic.gbff.fasta	20
GCA.000542695.1.Stap.aure.PLAC6043.V1.genomic.gbff.fasta	16
GCA.000542725.1.Stap.aure.FVRH6130.V1.genomic.gbff.fasta	19
GCA.000542745.1.Stap.aure.FVRH6131.V1.genomic.gbff.fasta	23
GCA.000542765.1.Stap.aure.PLAC6044.V1.genomic.gbff.fasta	14
GCA.000542785.1.Stap.aure.COAS6112.V1.genomic.gbff.fasta	19
GCA.000542805.1.Stap.aure.COAS6114.V1.genomic.gbff.fasta	24
GCA.000542825.1.Stap.aure.FVRH6132.V1.genomic.gbff.fasta	18
GCA.000542845.1.Stap.aure.OCMM6137.V1.genomic.gbff.fasta	21
GCA.000542865.1.Stap.aure.OCMM6140.V1.genomic.gbff.fasta	22
GCA.000542885.1.Stap.aure.WAMC6060.V1.genomic.gbff.fasta	19
GCA.000542905.1.Stap.aure.GGMC6036.V1.genomic.gbff.fasta	18
GCA.000542925.1.Stap.aure.WAMC6062.V1.genomic.gbff.fasta	14
GCA.000542945.1.Stap.aure.CHAP6035.V1.genomic.gbff.fasta	18
GCA.000542965.1.Stap.aure.CHAP6102.V1.genomic.gbff.fasta	19
GCA.000542985.1.Stap.aure.HBHO6022.V1.genomic.gbff.fasta	21
GCA.000543005.1.Stap.aure.WAMC6071.V1.genomic.gbff.fasta	19
GCA.000543025.1.Stap.aure.HBHO6024.V1.genomic.gbff.fasta	20
GCA.000543045.1.Stap.aure.KINW6056.V1.genomic.gbff.fasta	19
GCA.000543065.1.Stap.aure.KINW6058.V1.genomic.gbff.fasta	19
GCA.000543085.1.Stap.aure.UCIM6145.V1.genomic.gbff.fasta	21
GCA.000543105.1.Stap.aure.UCIM6144.V1.genomic.gbff.fasta	19
GCA.000543125.1.Stap.aure.KINW6066.V1.genomic.gbff.fasta	20
GCA.000543145.1.Stap.aure.PLAC6055.V1.genomic.gbff.fasta	20
GCA.000543165.1.Stap.aure.UCIM6147.V1.genomic.gbff.fasta	20
GCA.000543185.1.Stap.aure.WAMC6080.V1.genomic.gbff.fasta	19
GCA.000543205.1.Stap.aure.GGMC6043.V1.genomic.gbff.fasta	20
GCA.000543225.1.Stap.aure.WAMC6086.V1.genomic.gbff.fasta	18
GCA.000543245.1.Stap.aure.GGMC6053.V1.genomic.gbff.fasta	14
GCA.000543265.1.Stap.aure.FVRH6118.V1.genomic.gbff.fasta	20
GCA.000543285.1.Stap.aure.OCMM6129.V1.genomic.gbff.fasta	23
GCA.000543305.1.Stap.aure.CHAP6022.V1.genomic.gbff.fasta	20
GCA.000543325.1.Stap.aure.KINW6047.V1.genomic.gbff.fasta	20
GCA.000543345.1.Stap.aure.KINW6048.V1.genomic.gbff.fasta	19
GCA.000543385.1.Stap.aure.M0744.V1.genomic.gbff.fasta	21
GCA.000543405.1.Stap.aure.M0746.V1.genomic.gbff.fasta	20
GCA.000543425.1.Stap.aure.M0750.V1.genomic.gbff.fasta	23
GCA.000543445.1.Stap.aure.M0752.V1.genomic.gbff.fasta	21
GCA.000543465.1.Stap.aure.M0772.V1.genomic.gbff.fasta	22
GCA.000543485.1.Stap.aure.M0773.V1.genomic.gbff.fasta	14
GCA.000543505.1.Stap.aure.M0774.V1.genomic.gbff.fasta	21
GCA.000543525.1.Stap.aure.M0775.V1.genomic.gbff.fasta	14
GCA.000543545.1.Stap.aure.M0777.V1.genomic.gbff.fasta	19
GCA.000543565.1.Stap.aure.M0779.V1.genomic.gbff.fasta	19
GCA.000543585.1.Stap.aure.M0782.V1.genomic.gbff.fasta	19
GCA.000543605.1.Stap.aure.M0783.V1.genomic.gbff.fasta	22
GCA.000543625.1.Stap.aure.M0784.V1.genomic.gbff.fasta	21
GCA.000543645.1.Stap.aure.M0785.V1.genomic.gbff.fasta	18
GCA.000543665.1.Stap.aure.M0786.V1.genomic.gbff.fasta	18
GCA.000543685.1.Stap.aure.M0788.V1.genomic.gbff.fasta	20
GCA.000543705.1.Stap.aure.M0789.V1.genomic.gbff.fasta	21
GCA.000543725.1.Stap.aure.M0790.V1.genomic.gbff.fasta	22
GCA.000543745.1.Stap.aure.M0791.V1.genomic.gbff.fasta	19
GCA.000543765.1.Stap.aure.M0793.V1.genomic.gbff.fasta	20
GCA.000543785.1.Stap.aure.M0794.V1.genomic.gbff.fasta	17
GCA.000543805.1.Stap.aure.M0796.V1.genomic.gbff.fasta	20
GCA.000543825.1.Stap.aure.M0798.V1.genomic.gbff.fasta	20
GCA.000543845.1.Stap.aure.M0800.V1.genomic.gbff.fasta	18
GCA.000543865.1.Stap.aure.M0801.V1.genomic.gbff.fasta	20
GCA.000543885.1.Stap.aure.M0802.V1.genomic.gbff.fasta	19
GCA.000543905.1.Stap.aure.M0804.V1.genomic.gbff.fasta	18
GCA.000543925.1.Stap.aure.M0806.V1.genomic.gbff.fasta	20
GCA.000543945.1.Stap.aure.M0807.V1.genomic.gbff.fasta	20
GCA.000543965.1.Stap.aure.M0808.V1.genomic.gbff.fasta	18
GCA.000543985.1.Stap.aure.M0809.V1.genomic.gbff.fasta	22
GCA.000544005.1.Stap.aure.M0810.V1.genomic.gbff.fasta	19
GCA.000544025.1.Stap.aure.M0811.V1.genomic.gbff.fasta	20
GCA.000544045.1.Stap.aure.M0812.V1.genomic.gbff.fasta	20
GCA.000544065.1.Stap.aure.M0814.V1.genomic.gbff.fasta	18
GCA.000544085.1.Stap.aure.M0817.V1.genomic.gbff.fasta	20
GCA.000544105.1.Stap.aure.M0818.V1.genomic.gbff.fasta	17
GCA.000544125.1.Stap.aure.M0819.V1.genomic.gbff.fasta	19
GCA.000544145.1.Stap.aure.M0820.V1.genomic.gbff.fasta	14
GCA.000544165.1.Stap.aure.M0821.V1.genomic.gbff.fasta	18
GCA.000544185.1.Stap.aure.M0824.V1.genomic.gbff.fasta	18
GCA.000544205.1.Stap.aure.M0826.V1.genomic.gbff.fasta	19
GCA.000544225.1.Stap.aure.M0830.V1.genomic.gbff.fasta	18
GCA.000544245.1.Stap.aure.M0833.V1.genomic.gbff.fasta	19
GCA.000544265.1.Stap.aure.M0834.V1.genomic.gbff.fasta	23
GCA.000544285.1.Stap.aure.M0836.V1.genomic.gbff.fasta	19
GCA.000544305.1.Stap.aure.M0837.V1.genomic.gbff.fasta	21
GCA.000544325.1.Stap.aure.M0838.V1.genomic.gbff.fasta	18
GCA.000544345.1.Stap.aure.M0839.V1.genomic.gbff.fasta	18
GCA.000544365.1.Stap.aure.M0840.V1.genomic.gbff.fasta	19
GCA.000544385.1.Stap.aure.M0841.V1.genomic.gbff.fasta	18
GCA.000544405.1.Stap.aure.M0842.V1.genomic.gbff.fasta	21
GCA.000544425.1.Stap.aure.M0843.V1.genomic.gbff.fasta	18
GCA.000544445.1.Stap.aure.M0845.V1.genomic.gbff.fasta	19
GCA.000544465.1.Stap.aure.M0850.V1.genomic.gbff.fasta	20
GCA.000544485.1.Stap.aure.M0851.V1.genomic.gbff.fasta	20
GCA.000544505.1.Stap.aure.M0852.V1.genomic.gbff.fasta	22
GCA.000544525.1.Stap.aure.M0853.V1.genomic.gbff.fasta	20
GCA.000544545.1.Stap.aure.M0855.V1.genomic.gbff.fasta	18
GCA.000544565.1.Stap.aure.M0858.V1.genomic.gbff.fasta	19
GCA.000544585.1.Stap.aure.M0861.V1.genomic.gbff.fasta	20
GCA.000544605.1.Stap.aure.M0862.V1.genomic.gbff.fasta	17
GCA.000544625.1.Stap.aure.M0863.V1.genomic.gbff.fasta	14
GCA.000544645.1.Stap.aure.M0865.V1.genomic.gbff.fasta	20
GCA.000544665.1.Stap.aure.M0866.V1.genomic.gbff.fasta	20
GCA.000544685.1.Stap.aure.M0868.V1.genomic.gbff.fasta	18
GCA.000544705.1.Stap.aure.M0869.V1.genomic.gbff.fasta	22
GCA.000544725.1.Stap.aure.M0872.V1.genomic.gbff.fasta	22
GCA.000544745.1.Stap.aure.M0875.V1.genomic.gbff.fasta	19
GCA.000544765.1.Stap.aure.M0876.V1.genomic.gbff.fasta	22
GCA.000544785.1.Stap.aure.M0878.V1.genomic.gbff.fasta	19
GCA.000544805.1.Stap.aure.M0879.V1.genomic.gbff.fasta	20
GCA.000544825.1.Stap.aure.M0880.V1.genomic.gbff.fasta	18
GCA.000544845.1.Stap.aure.M0883.V1.genomic.gbff.fasta	17
GCA.000544865.1.Stap.aure.M0885.V1.genomic.gbff.fasta	22
GCA.000544885.1.Stap.aure.M0887.V1.genomic.gbff.fasta	20
GCA.000544905.1.Stap.aure.M0889.V1.genomic.gbff.fasta	14
GCA.000544925.1.Stap.aure.M0890.V1.genomic.gbff.fasta	19
GCA.000544945.1.Stap.aure.M0891.V1.genomic.gbff.fasta	20
GCA.000544965.1.Stap.aure.M0893.V1.genomic.gbff.fasta	19
GCA.000544985.1.Stap.aure.M0894.V1.genomic.gbff.fasta	20
GCA.000545005.1.Stap.aure.M0895.V1.genomic.gbff.fasta	19
GCA.000545025.1.Stap.aure.M0897.V1.genomic.gbff.fasta	18
GCA.000545045.1.Stap.aure.M0898.V1.genomic.gbff.fasta	22
GCA.000545065.1.Stap.aure.M0899.V1.genomic.gbff.fasta	18
GCA.000545085.1.Stap.aure.M0901.V1.genomic.gbff.fasta	14
GCA.000545105.1.Stap.aure.M0902.V1.genomic.gbff.fasta	19
GCA.000545125.1.Stap.aure.M0903.V1.genomic.gbff.fasta	18
GCA.000545145.1.Stap.aure.M0905.V1.genomic.gbff.fasta	17
GCA.000545165.1.Stap.aure.M0907.V1.genomic.gbff.fasta	22
GCA.000545185.1.Stap.aure.M0909.V1.genomic.gbff.fasta	20
GCA.000545205.1.Stap.aure.M0910.V1.genomic.gbff.fasta	19
GCA.000545225.1.Stap.aure.M0911.V1.genomic.gbff.fasta	18
GCA.000545245.1.Stap.aure.M0913.V1.genomic.gbff.fasta	21
GCA.000545265.1.Stap.aure.M0914.V1.genomic.gbff.fasta	22
GCA.000545285.1.Stap.aure.M0916.V1.genomic.gbff.fasta	19
GCA.000545305.1.Stap.aure.M0917.V1.genomic.gbff.fasta	20
GCA.000545325.1.Stap.aure.M0918.V1.genomic.gbff.fasta	19
GCA.000545345.1.Stap.aure.M0919.V1.genomic.gbff.fasta	21
GCA.000545365.1.Stap.aure.M0920.V1.genomic.gbff.fasta	20
GCA.000545385.1.Stap.aure.M0922.V1.genomic.gbff.fasta	21
GCA.000545405.1.Stap.aure.M0924.V1.genomic.gbff.fasta	20
GCA.000545425.1.Stap.aure.M0928.V1.genomic.gbff.fasta	20
GCA.000545445.1.Stap.aure.M0929.V1.genomic.gbff.fasta	20
GCA.000545465.1.Stap.aure.M0930.V1.genomic.gbff.fasta	18
GCA.000545485.1.Stap.aure.M0931.V1.genomic.gbff.fasta	20
GCA.000545505.1.Stap.aure.M0932.V1.genomic.gbff.fasta	19
GCA.000545525.1.Stap.aure.M0935.V1.genomic.gbff.fasta	18
GCA.000545545.1.Stap.aure.M0936.V1.genomic.gbff.fasta	19
GCA.000545565.1.Stap.aure.M0937.V1.genomic.gbff.fasta	22
GCA.000545585.1.Stap.aure.M0940.V1.genomic.gbff.fasta	20
GCA.000545605.1.Stap.aure.M0941.V1.genomic.gbff.fasta	18
GCA.000545625.1.Stap.aure.M0942.V1.genomic.gbff.fasta	21
GCA.000545645.1.Stap.aure.M0945.V1.genomic.gbff.fasta	18
GCA.000545665.1.Stap.aure.M0947.V1.genomic.gbff.fasta	21
GCA.000545685.1.Stap.aure.M0948.V1.genomic.gbff.fasta	20
GCA.000545705.1.Stap.aure.M0951.V1.genomic.gbff.fasta	22
GCA.000545725.1.Stap.aure.M0954.V1.genomic.gbff.fasta	20
GCA.000545745.1.Stap.aure.M0955.V1.genomic.gbff.fasta	21
GCA.000545765.1.Stap.aure.M0956.V1.genomic.gbff.fasta	22
GCA.000545785.1.Stap.aure.M0957.V1.genomic.gbff.fasta	19
GCA.000545805.1.Stap.aure.M0960.V1.genomic.gbff.fasta	20
GCA.000545825.1.Stap.aure.M0961.V1.genomic.gbff.fasta	19
GCA.000545845.1.Stap.aure.M0965.V1.genomic.gbff.fasta	21
GCA.000545865.1.Stap.aure.M0966.V1.genomic.gbff.fasta	15
GCA.000545885.1.Stap.aure.M0967.V1.genomic.gbff.fasta	19
GCA.000545905.1.Stap.aure.M0968.V1.genomic.gbff.fasta	22
GCA.000545925.1.Stap.aure.M0969.V1.genomic.gbff.fasta	21
GCA.000545945.1.Stap.aure.M0970.V1.genomic.gbff.fasta	19
GCA.000545965.1.Stap.aure.M0971.V1.genomic.gbff.fasta	21
GCA.000545985.1.Stap.aure.M0972.V1.genomic.gbff.fasta	22
GCA.000546005.1.Stap.aure.M0974.V1.genomic.gbff.fasta	18
GCA.000546025.1.Stap.aure.M0975.V1.genomic.gbff.fasta	20
GCA.000546045.1.Stap.aure.M0979.V1.genomic.gbff.fasta	19
GCA.000546065.1.Stap.aure.M0982.V1.genomic.gbff.fasta	21
GCA.000546085.1.Stap.aure.M0983.V1.genomic.gbff.fasta	20
GCA.000546105.1.Stap.aure.M0984.V1.genomic.gbff.fasta	19
GCA.000546125.1.Stap.aure.M0985.V1.genomic.gbff.fasta	19
GCA.000546145.1.Stap.aure.M0987.V1.genomic.gbff.fasta	17
GCA.000546165.1.Stap.aure.M0988.V1.genomic.gbff.fasta	18
GCA.000546185.1.Stap.aure.M0989.V1.genomic.gbff.fasta	21
GCA.000546205.1.Stap.aure.M0993.V1.genomic.gbff.fasta	21
GCA.000546225.1.Stap.aure.M0997.V1.genomic.gbff.fasta	21
GCA.000546245.1.Stap.aure.M1000.V1.genomic.gbff.fasta	19
GCA.000546265.1.Stap.aure.M1002.V1.genomic.gbff.fasta	17
GCA.000546285.1.Stap.aure.M1003.V1.genomic.gbff.fasta	19
GCA.000546305.1.Stap.aure.M1006.V1.genomic.gbff.fasta	19
GCA.000546325.1.Stap.aure.M1009.V1.genomic.gbff.fasta	18
GCA.000546345.1.Stap.aure.M1011.V1.genomic.gbff.fasta	20
GCA.000546365.1.Stap.aure.M1012.V1.genomic.gbff.fasta	20
GCA.000546385.1.Stap.aure.M1013.V1.genomic.gbff.fasta	18
GCA.000546405.1.Stap.aure.M1014.V1.genomic.gbff.fasta	21
GCA.000546425.1.Stap.aure.M1017.V1.genomic.gbff.fasta	18
GCA.000546445.1.Stap.aure.M1019.V1.genomic.gbff.fasta	18
GCA.000546465.1.Stap.aure.M1021.V1.genomic.gbff.fasta	20
GCA.000546485.1.Stap.aure.M1022.V1.genomic.gbff.fasta	12
GCA.000546505.1.Stap.aure.M1023.V1.genomic.gbff.fasta	19
GCA.000546525.1.Stap.aure.M1025.V1.genomic.gbff.fasta	22
GCA.000546545.1.Stap.aure.M1026.V1.genomic.gbff.fasta	20
GCA.000546565.1.Stap.aure.M1027.V1.genomic.gbff.fasta	18
GCA.000546585.1.Stap.aure.M1030.V1.genomic.gbff.fasta	18
GCA.000546605.1.Stap.aure.M1031.V1.genomic.gbff.fasta	21
GCA.000546625.1.Stap.aure.M1033.V1.genomic.gbff.fasta	14
GCA.000546665.1.Stap.aure.M1041.V1.genomic.gbff.fasta	21
GCA.000546685.1.Stap.aure.M1043.V1.genomic.gbff.fasta	21
GCA.000546705.1.Stap.aure.M1045.V1.genomic.gbff.fasta	18
GCA.000546725.1.Stap.aure.M1046.V1.genomic.gbff.fasta	24
GCA.000546745.1.Stap.aure.M1048.V1.genomic.gbff.fasta	20
GCA.000546765.1.Stap.aure.M1049.V1.genomic.gbff.fasta	21
GCA.000546785.1.Stap.aure.M1050.V1.genomic.gbff.fasta	26
GCA.000546805.1.Stap.aure.M1053.V1.genomic.gbff.fasta	19
GCA.000546825.1.Stap.aure.M1054.V1.genomic.gbff.fasta	18
GCA.000546845.1.Stap.aure.M1056.V1.genomic.gbff.fasta	19
GCA.000546865.1.Stap.aure.M1058.V1.genomic.gbff.fasta	21
GCA.000546885.1.Stap.aure.M1059.V1.genomic.gbff.fasta	20
GCA.000546905.1.Stap.aure.M1066.V1.genomic.gbff.fasta	19
GCA.000546925.1.Stap.aure.M1067.V1.genomic.gbff.fasta	19
GCA.000546945.1.Stap.aure.M1069.V1.genomic.gbff.fasta	18
GCA.000546965.1.Stap.aure.M1070.V1.genomic.gbff.fasta	18
GCA.000546985.1.Stap.aure.M1074.V1.genomic.gbff.fasta	21
GCA.000547005.1.Stap.aure.M1077.V1.genomic.gbff.fasta	19
GCA.000547025.1.Stap.aure.M1079.V1.genomic.gbff.fasta	19
GCA.000547045.1.Stap.aure.M1080.V1.genomic.gbff.fasta	19
GCA.000547065.1.Stap.aure.M1081.V1.genomic.gbff.fasta	18
GCA.000547085.1.Stap.aure.M1082.V1.genomic.gbff.fasta	20
GCA.000547105.1.Stap.aure.M1084.V1.genomic.gbff.fasta	19
GCA.000547125.1.Stap.aure.M1085.V1.genomic.gbff.fasta	22
GCA.000547145.1.Stap.aure.M1087.V1.genomic.gbff.fasta	18
GCA.000547165.1.Stap.aure.M1088.V1.genomic.gbff.fasta	14
GCA.000547185.1.Stap.aure.M1089.V1.genomic.gbff.fasta	20
GCA.000547205.1.Stap.aure.M1090.V1.genomic.gbff.fasta	24
GCA.000547225.1.Stap.aure.M1091.V1.genomic.gbff.fasta	19
GCA.000547245.1.Stap.aure.M1094.V1.genomic.gbff.fasta	20
GCA.000547265.1.Stap.aure.M1096.V1.genomic.gbff.fasta	18
GCA.000547285.1.Stap.aure.M1101.V1.genomic.gbff.fasta	21
GCA.000547305.1.Stap.aure.M1102.V1.genomic.gbff.fasta	21
GCA.000547325.1.Stap.aure.M1560.V1.genomic.gbff.fasta	19
GCA.000547345.1.Stap.aure.M1562.V1.genomic.gbff.fasta	18
GCA.000547365.1.Stap.aure.M1566.V1.genomic.gbff.fasta	20
GCA.000547385.1.Stap.aure.M1567.V1.genomic.gbff.fasta	18
GCA.000547405.1.Stap.aure.M1569.V1.genomic.gbff.fasta	21
GCA.000547425.1.Stap.aure.M1570.V1.genomic.gbff.fasta	17
GCA.000547445.1.Stap.aure.M1571.V1.genomic.gbff.fasta	20
GCA.000547465.1.Stap.aure.M1572.V1.genomic.gbff.fasta	19
GCA.000547485.1.Stap.aure.M1573.V1.genomic.gbff.fasta	20
GCA.000547505.1.Stap.aure.M1574.V1.genomic.gbff.fasta	21
GCA.000547525.1.Stap.aure.M1575.V1.genomic.gbff.fasta	19
GCA.000547545.1.Stap.aure.M1576.V1.genomic.gbff.fasta	14
GCA.000547565.1.Stap.aure.M1577.V1.genomic.gbff.fasta	20
GCA.000547585.1.Stap.aure.M1580.V1.genomic.gbff.fasta	22
GCA.000547605.1.Stap.aure.M0747.V1.genomic.gbff.fasta	18
GCA.000547625.1.Stap.aure.M0749.V1.genomic.gbff.fasta	18
GCA.000547645.1.Stap.aure.M0753.V1.genomic.gbff.fasta	19
GCA.000547665.1.Stap.aure.M0754.V1.genomic.gbff.fasta	18
GCA.000547685.1.Stap.aure.M0757.V1.genomic.gbff.fasta	20
GCA.000547705.1.Stap.aure.M0758.V1.genomic.gbff.fasta	16
GCA.000547725.1.Stap.aure.M0759.V1.genomic.gbff.fasta	19
GCA.000547745.1.Stap.aure.M0760.V1.genomic.gbff.fasta	21
GCA.000547765.1.Stap.aure.M0761.V1.genomic.gbff.fasta	21
GCA.000547785.1.Stap.aure.M0762.V1.genomic.gbff.fasta	23
GCA.000547805.1.Stap.aure.M0763.V1.genomic.gbff.fasta	18
GCA.000547825.1.Stap.aure.M0764.V1.genomic.gbff.fasta	23
GCA.000547845.1.Stap.aure.M0766.V1.genomic.gbff.fasta	19
GCA.000547865.1.Stap.aure.M0767.V1.genomic.gbff.fasta	18
GCA.000547885.1.Stap.aure.M0768.V1.genomic.gbff.fasta	21
GCA.000547905.1.Stap.aure.M0771.V1.genomic.gbff.fasta	21
GCA.000547925.1.Stap.aure.M1366.V1.genomic.gbff.fasta	19
GCA.000547945.1.Stap.aure.M1369.V1.genomic.gbff.fasta	20
GCA.000547965.1.Stap.aure.M1370.V1.genomic.gbff.fasta	18
GCA.000547985.1.Stap.aure.M1371.V1.genomic.gbff.fasta	20
GCA.000548005.1.Stap.aure.M1372.V1.genomic.gbff.fasta	18
GCA.000548025.1.Stap.aure.M1377.V1.genomic.gbff.fasta	21
GCA.000548045.1.Stap.aure.M1378.V1.genomic.gbff.fasta	19
GCA.000548065.1.Stap.aure.M1380.V1.genomic.gbff.fasta	17
GCA.000548085.1.Stap.aure.M1382.V1.genomic.gbff.fasta	21
GCA.000548105.1.Stap.aure.M1383.V1.genomic.gbff.fasta	24
GCA.000548125.1.Stap.aure.M1386.V1.genomic.gbff.fasta	19
GCA.000548145.1.Stap.aure.M1387.V1.genomic.gbff.fasta	20
GCA.000548165.1.Stap.aure.M1390.V1.genomic.gbff.fasta	22
GCA.000548185.1.Stap.aure.M1391.V1.genomic.gbff.fasta	19
GCA.000548205.1.Stap.aure.M1392.V1.genomic.gbff.fasta	18
GCA.000548225.1.Stap.aure.M1395.V1.genomic.gbff.fasta	19
GCA.000548245.1.Stap.aure.M1396.V1.genomic.gbff.fasta	19
GCA.000548265.1.Stap.aure.M1397.V1.genomic.gbff.fasta	21
GCA.000548285.1.Stap.aure.M1398.V1.genomic.gbff.fasta	21
GCA.000548305.1.Stap.aure.M1400.V1.genomic.gbff.fasta	18
GCA.000548325.1.Stap.aure.M1401.V1.genomic.gbff.fasta	19
GCA.000548345.1.Stap.aure.M1402.V1.genomic.gbff.fasta	20
GCA.000548365.1.Stap.aure.M1403.V1.genomic.gbff.fasta	19
GCA.000548385.1.Stap.aure.M1406.V1.genomic.gbff.fasta	18
GCA.000548405.1.Stap.aure.M1408.V1.genomic.gbff.fasta	18
GCA.000548425.1.Stap.aure.M1409.V1.genomic.gbff.fasta	18
GCA.000548445.1.Stap.aure.M1410.V1.genomic.gbff.fasta	20
GCA.000548465.1.Stap.aure.M1411.V1.genomic.gbff.fasta	18
GCA.000548485.1.Stap.aure.M1412.V1.genomic.gbff.fasta	19
GCA.000548505.1.Stap.aure.M1413.V1.genomic.gbff.fasta	20
GCA.000548525.1.Stap.aure.M1414.V1.genomic.gbff.fasta	19
GCA.000548545.1.Stap.aure.M1415.V1.genomic.gbff.fasta	18
GCA.000548565.1.Stap.aure.M1416.V1.genomic.gbff.fasta	20
GCA.000548585.1.Stap.aure.M1417.V1.genomic.gbff.fasta	23
GCA.000548605.1.Stap.aure.M1420.V1.genomic.gbff.fasta	20
GCA.000548625.1.Stap.aure.M1421.V1.genomic.gbff.fasta	21
GCA.000548645.1.Stap.aure.M1422.V1.genomic.gbff.fasta	22
GCA.000548665.1.Stap.aure.M1423.V1.genomic.gbff.fasta	22
GCA.000548685.1.Stap.aure.M1424.V1.genomic.gbff.fasta	19
GCA.000548705.1.Stap.aure.M1425.V1.genomic.gbff.fasta	19
GCA.000548725.1.Stap.aure.M1428.V1.genomic.gbff.fasta	22
GCA.000548745.1.Stap.aure.M1429.V1.genomic.gbff.fasta	20
GCA.000548765.1.Stap.aure.M1430.V1.genomic.gbff.fasta	18
GCA.000548785.1.Stap.aure.M1431.V1.genomic.gbff.fasta	22
GCA.000548805.1.Stap.aure.M1432.V1.genomic.gbff.fasta	21
GCA.000548825.1.Stap.aure.M1433.V1.genomic.gbff.fasta	21
GCA.000548845.1.Stap.aure.M1434.V1.genomic.gbff.fasta	14
GCA.000548865.1.Stap.aure.M1435.V1.genomic.gbff.fasta	20
GCA.000548885.1.Stap.aure.M1436.V1.genomic.gbff.fasta	18
GCA.000548905.1.Stap.aure.M1437.V1.genomic.gbff.fasta	18
GCA.000548925.1.Stap.aure.M1438.V1.genomic.gbff.fasta	19
GCA.000548945.1.Stap.aure.M1441.V1.genomic.gbff.fasta	19
GCA.000548965.1.Stap.aure.M1443.V1.genomic.gbff.fasta	16
GCA.000548985.1.Stap.aure.M1444.V1.genomic.gbff.fasta	23
GCA.000549005.1.Stap.aure.M1445.V1.genomic.gbff.fasta	21
GCA.000549025.1.Stap.aure.M1446.V1.genomic.gbff.fasta	18
GCA.000549045.1.Stap.aure.M1447.V1.genomic.gbff.fasta	18
GCA.000549065.1.Stap.aure.M1448.V1.genomic.gbff.fasta	19
GCA.000549085.1.Stap.aure.M1449.V1.genomic.gbff.fasta	21
GCA.000549105.1.Stap.aure.M1452.V1.genomic.gbff.fasta	21
GCA.000549125.1.Stap.aure.M1453.V1.genomic.gbff.fasta	21
GCA.000549145.1.Stap.aure.M1454.V1.genomic.gbff.fasta	18
GCA.000549165.1.Stap.aure.M1455.V1.genomic.gbff.fasta	20
GCA.000549185.1.Stap.aure.M1456.V1.genomic.gbff.fasta	20
GCA.000549205.1.Stap.aure.M1457.V1.genomic.gbff.fasta	18
GCA.000549225.1.Stap.aure.M1458.V1.genomic.gbff.fasta	19
GCA.000549245.1.Stap.aure.M1459.V1.genomic.gbff.fasta	17
GCA.000549265.1.Stap.aure.M1460.V1.genomic.gbff.fasta	19
GCA.000549285.1.Stap.aure.M1461.V1.genomic.gbff.fasta	18
GCA.000549305.1.Stap.aure.M1464.V1.genomic.gbff.fasta	20
GCA.000549325.1.Stap.aure.M1465.V1.genomic.gbff.fasta	22
GCA.000549345.1.Stap.aure.M1467.V1.genomic.gbff.fasta	18
GCA.000549365.1.Stap.aure.M1469.V1.genomic.gbff.fasta	21
GCA.000549385.1.Stap.aure.M1470.V1.genomic.gbff.fasta	18
GCA.000549405.1.Stap.aure.M1471.V1.genomic.gbff.fasta	20
GCA.000549425.1.Stap.aure.M1472.V1.genomic.gbff.fasta	19
GCA.000549445.1.Stap.aure.M1474.V1.genomic.gbff.fasta	22
GCA.000549465.1.Stap.aure.M1338.V1.genomic.gbff.fasta	18
GCA.000549485.1.Stap.aure.M1344.V1.genomic.gbff.fasta	21
GCA.000549505.1.Stap.aure.M1345.V1.genomic.gbff.fasta	18
GCA.000549525.1.Stap.aure.M1347.V1.genomic.gbff.fasta	18
GCA.000549545.1.Stap.aure.M1348.V1.genomic.gbff.fasta	20
GCA.000549565.1.Stap.aure.M1349.V1.genomic.gbff.fasta	18
GCA.000549585.1.Stap.aure.M1350.V1.genomic.gbff.fasta	21
GCA.000549605.1.Stap.aure.M1351.V1.genomic.gbff.fasta	19
GCA.000549625.1.Stap.aure.M1352.V1.genomic.gbff.fasta	18
GCA.000549645.1.Stap.aure.M1353.V1.genomic.gbff.fasta	21
GCA.000549665.1.Stap.aure.M1354.V1.genomic.gbff.fasta	19
GCA.000549685.1.Stap.aure.M1355.V1.genomic.gbff.fasta	18
GCA.000549705.1.Stap.aure.M1356.V1.genomic.gbff.fasta	19
GCA.000549725.1.Stap.aure.M1360.V1.genomic.gbff.fasta	19
GCA.000549745.1.Stap.aure.M1361.V1.genomic.gbff.fasta	20
GCA.000549765.1.Stap.aure.M1363.V1.genomic.gbff.fasta	19
GCA.000549785.1.Stap.aure.M1365.V1.genomic.gbff.fasta	22
GCA.000549805.1.Stap.aure.M1476.V1.genomic.gbff.fasta	18
GCA.000549825.1.Stap.aure.M1477.V1.genomic.gbff.fasta	19
GCA.000549845.1.Stap.aure.M1478.V1.genomic.gbff.fasta	18
GCA.000549865.1.Stap.aure.M1482.V1.genomic.gbff.fasta	22
GCA.000549885.1.Stap.aure.M1483.V1.genomic.gbff.fasta	21
GCA.000549905.1.Stap.aure.M1484.V1.genomic.gbff.fasta	20
GCA.000549925.1.Stap.aure.M1487.V1.genomic.gbff.fasta	22
GCA.000549945.1.Stap.aure.M1489.V1.genomic.gbff.fasta	20
GCA.000549965.1.Stap.aure.M1490.V1.genomic.gbff.fasta	21
GCA.000549985.1.Stap.aure.M1491.V1.genomic.gbff.fasta	22
GCA.000550005.1.Stap.aure.M1493.V1.genomic.gbff.fasta	20
GCA.000550025.1.Stap.aure.M1496.V1.genomic.gbff.fasta	18
GCA.000550045.1.Stap.aure.M1497.V1.genomic.gbff.fasta	20
GCA.000550065.1.Stap.aure.M1500.V1.genomic.gbff.fasta	19
GCA.000550085.1.Stap.aure.M1501.V1.genomic.gbff.fasta	21
GCA.000550105.1.Stap.aure.M1504.V1.genomic.gbff.fasta	19
GCA.000550125.1.Stap.aure.M1505.V1.genomic.gbff.fasta	21
GCA.000550145.1.Stap.aure.M1506.V1.genomic.gbff.fasta	23
GCA.000550165.1.Stap.aure.M1507.V1.genomic.gbff.fasta	21
GCA.000550185.1.Stap.aure.M1508.V1.genomic.gbff.fasta	18
GCA.000550205.1.Stap.aure.M1511.V1.genomic.gbff.fasta	14
GCA.000550225.1.Stap.aure.M1512.V1.genomic.gbff.fasta	18
GCA.000550245.1.Stap.aure.M1513.V1.genomic.gbff.fasta	20
GCA.000550265.1.Stap.aure.M1514.V1.genomic.gbff.fasta	17
GCA.000550285.1.Stap.aure.M1515.V1.genomic.gbff.fasta	22
GCA.000550305.1.Stap.aure.M1516.V1.genomic.gbff.fasta	19
GCA.000550325.1.Stap.aure.M1518.V1.genomic.gbff.fasta	24
GCA.000550345.1.Stap.aure.M1519.V1.genomic.gbff.fasta	23
GCA.000550365.1.Stap.aure.M1523.V1.genomic.gbff.fasta	19
GCA.000550385.1.Stap.aure.M1524.V1.genomic.gbff.fasta	18
GCA.000550405.1.Stap.aure.M1525.V1.genomic.gbff.fasta	20
GCA.000550425.1.Stap.aure.M1528.V1.genomic.gbff.fasta	19
GCA.000550445.1.Stap.aure.M1529.V1.genomic.gbff.fasta	20
GCA.000550465.1.Stap.aure.M1530.V1.genomic.gbff.fasta	21
GCA.000550485.1.Stap.aure.M1532.V1.genomic.gbff.fasta	20
GCA.000550505.1.Stap.aure.M1534.V1.genomic.gbff.fasta	18
GCA.000550525.1.Stap.aure.M1535.V1.genomic.gbff.fasta	23
GCA.000550545.1.Stap.aure.M1538.V1.genomic.gbff.fasta	20
GCA.000550565.1.Stap.aure.M1541.V1.genomic.gbff.fasta	22
GCA.000550585.1.Stap.aure.M1542.V1.genomic.gbff.fasta	19
GCA.000550605.1.Stap.aure.M1545.V1.genomic.gbff.fasta	19
GCA.000550625.1.Stap.aure.M1550.V1.genomic.gbff.fasta	21
GCA.000550645.1.Stap.aure.M1551.V1.genomic.gbff.fasta	17
GCA.000550665.1.Stap.aure.M1552.V1.genomic.gbff.fasta	21
GCA.000550685.1.Stap.aure.M1553.V1.genomic.gbff.fasta	18
GCA.000550705.1.Stap.aure.M1557.V1.genomic.gbff.fasta	20
GCA.000550725.1.Stap.aure.M1559.V1.genomic.gbff.fasta	20
GCA.000550845.1.Stap.aure.M0004.V1.genomic.gbff.fasta	23
GCA.000550865.1.Stap.aure.M0005.V1.genomic.gbff.fasta	19
GCA.000550885.1.Stap.aure.M0007.V1.genomic.gbff.fasta	20
GCA.000550905.1.Stap.aure.M0008.V1.genomic.gbff.fasta	21
GCA.000550925.1.Stap.aure.M0009.V1.genomic.gbff.fasta	19
GCA.000550945.1.Stap.aure.M0010.V1.genomic.gbff.fasta	22
GCA.000550965.1.Stap.aure.M0011.V1.genomic.gbff.fasta	22
GCA.000550985.1.Stap.aure.M0012.V1.genomic.gbff.fasta	15
GCA.000551005.1.Stap.aure.M0013.V1.genomic.gbff.fasta	19
GCA.000551025.1.Stap.aure.M0014.V1.genomic.gbff.fasta	21
GCA.000551045.1.Stap.aure.M0016.V1.genomic.gbff.fasta	18
GCA.000551065.1.Stap.aure.M0017.V1.genomic.gbff.fasta	20
GCA.000551085.1.Stap.aure.M0021.V1.genomic.gbff.fasta	21
GCA.000551105.1.Stap.aure.M0022.V1.genomic.gbff.fasta	19
GCA.000551125.1.Stap.aure.M0024.V1.genomic.gbff.fasta	21
GCA.000551145.1.Stap.aure.M0025.V1.genomic.gbff.fasta	18
GCA.000551185.1.Stap.aure.M0027.V1.genomic.gbff.fasta	19
GCA.000551205.1.Stap.aure.M0028.V1.genomic.gbff.fasta	20
GCA.000551225.1.Stap.aure.M0030.V1.genomic.gbff.fasta	18
GCA.000551245.1.Stap.aure.M0031.V1.genomic.gbff.fasta	19
GCA.000551265.1.Stap.aure.M0034.V1.genomic.gbff.fasta	23
GCA.000551285.1.Stap.aure.M0036.V1.genomic.gbff.fasta	19
GCA.000551305.1.Stap.aure.M0037.V1.genomic.gbff.fasta	14
GCA.000551325.1.Stap.aure.M0038.V1.genomic.gbff.fasta	20
GCA.000551345.1.Stap.aure.M0040.V1.genomic.gbff.fasta	20
GCA.000551365.1.Stap.aure.M0041.V1.genomic.gbff.fasta	21
GCA.000551385.1.Stap.aure.M0042.V1.genomic.gbff.fasta	20
GCA.000551405.1.Stap.aure.M0043.V1.genomic.gbff.fasta	18
GCA.000551425.1.Stap.aure.M0044.V1.genomic.gbff.fasta	18
GCA.000551445.1.Stap.aure.M0046.V1.genomic.gbff.fasta	17
GCA.000551465.1.Stap.aure.M0048.V1.genomic.gbff.fasta	19
GCA.000551485.1.Stap.aure.M0049.V1.genomic.gbff.fasta	18
GCA.000551505.1.Stap.aure.M0051.V1.genomic.gbff.fasta	19
GCA.000551525.1.Stap.aure.M0052.V1.genomic.gbff.fasta	19
GCA.000551545.1.Stap.aure.M0054.V1.genomic.gbff.fasta	18
GCA.000551565.1.Stap.aure.M0057.V1.genomic.gbff.fasta	18
GCA.000551585.1.Stap.aure.M0058.V1.genomic.gbff.fasta	23
GCA.000551605.1.Stap.aure.M0061.V1.genomic.gbff.fasta	14
GCA.000551625.1.Stap.aure.M0063.V1.genomic.gbff.fasta	20
GCA.000551645.1.Stap.aure.M0064.V1.genomic.gbff.fasta	21
GCA.000551665.1.Stap.aure.M0065.V1.genomic.gbff.fasta	21
GCA.000551685.1.Stap.aure.M0069.V1.genomic.gbff.fasta	19
GCA.000551705.1.Stap.aure.M0070.V1.genomic.gbff.fasta	21
GCA.000551725.1.Stap.aure.M0071.V1.genomic.gbff.fasta	19
GCA.000551745.1.Stap.aure.M0074.V1.genomic.gbff.fasta	21
GCA.000551765.1.Stap.aure.M0076.V1.genomic.gbff.fasta	20
GCA.000551785.1.Stap.aure.M0079.V1.genomic.gbff.fasta	22
GCA.000551805.1.Stap.aure.M0080.V1.genomic.gbff.fasta	19
GCA.000551825.1.Stap.aure.M0081.V1.genomic.gbff.fasta	20
GCA.000551845.1.Stap.aure.M0082.V1.genomic.gbff.fasta	19
GCA.000551865.1.Stap.aure.M0083.V1.genomic.gbff.fasta	14
GCA.000551885.1.Stap.aure.M0084.V1.genomic.gbff.fasta	19
GCA.000551905.1.Stap.aure.M0086.V1.genomic.gbff.fasta	20
GCA.000551925.1.Stap.aure.M0087.V1.genomic.gbff.fasta	18
GCA.000551945.1.Stap.aure.M0089.V1.genomic.gbff.fasta	20
GCA.000551965.1.Stap.aure.M0092.V1.genomic.gbff.fasta	20
GCA.000551985.1.Stap.aure.M0093.V1.genomic.gbff.fasta	21
GCA.000552005.1.Stap.aure.M0094.V1.genomic.gbff.fasta	20
GCA.000552025.1.Stap.aure.M0095.V1.genomic.gbff.fasta	18
GCA.000552045.1.Stap.aure.M0096.V1.genomic.gbff.fasta	21
GCA.000552065.1.Stap.aure.M0097.V1.genomic.gbff.fasta	19
GCA.000552085.1.Stap.aure.M0098.V1.genomic.gbff.fasta	21
GCA.000552105.1.Stap.aure.M0099.V1.genomic.gbff.fasta	18
GCA.000552125.1.Stap.aure.M0100.V1.genomic.gbff.fasta	22
GCA.000552145.1.Stap.aure.M0101.V1.genomic.gbff.fasta	21
GCA.000552165.1.Stap.aure.M0107.V1.genomic.gbff.fasta	21
GCA.000552185.1.Stap.aure.M0109.V1.genomic.gbff.fasta	18
GCA.000552205.1.Stap.aure.M0110.V1.genomic.gbff.fasta	19
GCA.000552225.1.Stap.aure.M0111.V1.genomic.gbff.fasta	18
GCA.000552245.1.Stap.aure.M0112.V1.genomic.gbff.fasta	18
GCA.000552265.1.Stap.aure.M0115.V1.genomic.gbff.fasta	19
GCA.000552285.1.Stap.aure.M0116.V1.genomic.gbff.fasta	21
GCA.000552305.1.Stap.aure.M0117.V1.genomic.gbff.fasta	18
GCA.000552325.1.Stap.aure.M0118.V1.genomic.gbff.fasta	20
GCA.000552345.1.Stap.aure.M0119.V1.genomic.gbff.fasta	22
GCA.000552365.1.Stap.aure.M0120.V1.genomic.gbff.fasta	18
GCA.000552385.1.Stap.aure.M0122.V1.genomic.gbff.fasta	19
GCA.000552405.1.Stap.aure.M0123.V1.genomic.gbff.fasta	21
GCA.000552425.1.Stap.aure.M0124.V1.genomic.gbff.fasta	18
GCA.000552445.1.Stap.aure.M0125.V1.genomic.gbff.fasta	19
GCA.000552465.1.Stap.aure.M0127.V1.genomic.gbff.fasta	20
GCA.000552485.1.Stap.aure.M0128.V1.genomic.gbff.fasta	22
GCA.000552505.1.Stap.aure.M0131.V1.genomic.gbff.fasta	19
GCA.000552535.1.Stap.aure.M0132.V1.genomic.gbff.fasta	18
GCA.000552565.1.Stap.aure.M0134.V1.genomic.gbff.fasta	19
GCA.000552585.1.Stap.aure.M0135.V1.genomic.gbff.fasta	22
GCA.000552605.1.Stap.aure.M0136.V1.genomic.gbff.fasta	18
GCA.000552625.1.Stap.aure.M0137.V1.genomic.gbff.fasta	18
GCA.000552645.1.Stap.aure.M0138.V1.genomic.gbff.fasta	21
GCA.000552665.1.Stap.aure.M0141.V1.genomic.gbff.fasta	19
GCA.000552685.1.Stap.aure.M0142.V1.genomic.gbff.fasta	19
GCA.000552705.1.Stap.aure.M0143.V1.genomic.gbff.fasta	18
GCA.000552725.1.Stap.aure.M0145.V1.genomic.gbff.fasta	14
GCA.000552745.1.Stap.aure.M0146.V1.genomic.gbff.fasta	19
GCA.000552765.1.Stap.aure.M0147.V1.genomic.gbff.fasta	19
GCA.000552785.1.Stap.aure.M0148.V1.genomic.gbff.fasta	23
GCA.000552805.1.Stap.aure.M0149.V1.genomic.gbff.fasta	21
GCA.000552825.1.Stap.aure.M0153.V1.genomic.gbff.fasta	17
GCA.000552845.1.Stap.aure.M0155.V1.genomic.gbff.fasta	22
GCA.000552865.1.Stap.aure.M0156.V1.genomic.gbff.fasta	21
GCA.000552885.1.Stap.aure.M0157.V1.genomic.gbff.fasta	18
GCA.000552905.1.Stap.aure.M0159.V1.genomic.gbff.fasta	18
GCA.000552925.1.Stap.aure.M0160.V1.genomic.gbff.fasta	17
GCA.000552945.1.Stap.aure.M0161.V1.genomic.gbff.fasta	18
GCA.000552965.1.Stap.aure.M0162.V1.genomic.gbff.fasta	18
GCA.000552985.1.Stap.aure.M0163.V1.genomic.gbff.fasta	19
GCA.000553005.1.Stap.aure.M0164.V1.genomic.gbff.fasta	20
GCA.000553025.1.Stap.aure.M0165.V1.genomic.gbff.fasta	25
GCA.000553045.1.Stap.aure.M0166.V1.genomic.gbff.fasta	21
GCA.000553065.1.Stap.aure.M0168.V1.genomic.gbff.fasta	21
GCA.000553085.1.Stap.aure.M0169.V1.genomic.gbff.fasta	19
GCA.000553105.1.Stap.aure.M0170.V1.genomic.gbff.fasta	20
GCA.000553125.1.Stap.aure.M0172.V1.genomic.gbff.fasta	19
GCA.000553145.1.Stap.aure.M0174.V1.genomic.gbff.fasta	18
GCA.000553165.1.Stap.aure.M0175.V1.genomic.gbff.fasta	21
GCA.000553185.1.Stap.aure.M0178.V1.genomic.gbff.fasta	17
GCA.000553205.1.Stap.aure.M0179.V1.genomic.gbff.fasta	19
GCA.000553225.1.Stap.aure.M0181.V1.genomic.gbff.fasta	19
GCA.000553245.1.Stap.aure.M0182.V1.genomic.gbff.fasta	18
GCA.000553265.1.Stap.aure.M0183.V1.genomic.gbff.fasta	21
GCA.000553285.1.Stap.aure.M0184.V1.genomic.gbff.fasta	19
GCA.000553305.1.Stap.aure.M0185.V1.genomic.gbff.fasta	18
GCA.000553325.1.Stap.aure.M0186.V1.genomic.gbff.fasta	19
GCA.000553345.1.Stap.aure.M0187.V1.genomic.gbff.fasta	21
GCA.000553365.1.Stap.aure.M0188.V1.genomic.gbff.fasta	18
GCA.000553385.1.Stap.aure.M0191.V1.genomic.gbff.fasta	20
GCA.000553405.1.Stap.aure.M0193.V1.genomic.gbff.fasta	19
GCA.000553425.1.Stap.aure.M0194.V1.genomic.gbff.fasta	18
GCA.000553445.1.Stap.aure.M0196.V1.genomic.gbff.fasta	23
GCA.000553465.1.Stap.aure.M0198.V1.genomic.gbff.fasta	20
GCA.000553485.1.Stap.aure.M0199.V1.genomic.gbff.fasta	17
GCA.000553505.1.Stap.aure.M0201.V1.genomic.gbff.fasta	20
GCA.000553525.1.Stap.aure.M0202.V1.genomic.gbff.fasta	19
GCA.000553545.1.Stap.aure.M0203.V1.genomic.gbff.fasta	18
GCA.000553575.1.Stap.aure.M0205.V1.genomic.gbff.fasta	20
GCA.000553595.1.Stap.aure.M0207.V1.genomic.gbff.fasta	18
GCA.000553615.1.Stap.aure.M0208.V1.genomic.gbff.fasta	22
GCA.000553635.1.Stap.aure.M0209.V1.genomic.gbff.fasta	18
GCA.000553655.1.Stap.aure.M0211.V1.genomic.gbff.fasta	22
GCA.000553675.1.Stap.aure.M0214.V1.genomic.gbff.fasta	19
GCA.000553695.1.Stap.aure.M0215.V1.genomic.gbff.fasta	22
GCA.000553715.1.Stap.aure.M0218.V1.genomic.gbff.fasta	18
GCA.000553735.1.Stap.aure.M0219.V1.genomic.gbff.fasta	21
GCA.000553755.1.Stap.aure.M0220.V1.genomic.gbff.fasta	21
GCA.000553775.1.Stap.aure.M0224.V1.genomic.gbff.fasta	20
GCA.000553795.1.Stap.aure.M0225.V1.genomic.gbff.fasta	18
GCA.000553815.1.Stap.aure.M0226.V1.genomic.gbff.fasta	15
GCA.000553835.1.Stap.aure.M0227.V1.genomic.gbff.fasta	22
GCA.000553855.1.Stap.aure.M0228.V1.genomic.gbff.fasta	21
GCA.000553875.1.Stap.aure.M0241.V1.genomic.gbff.fasta	20
GCA.000553905.1.Stap.aure.M0254.V1.genomic.gbff.fasta	22
GCA.000553925.1.Stap.aure.M0255.V1.genomic.gbff.fasta	21
GCA.000553945.1.Stap.aure.M0256.V1.genomic.gbff.fasta	19
GCA.000553965.1.Stap.aure.M0258.V1.genomic.gbff.fasta	19
GCA.000553985.1.Stap.aure.M0262.V1.genomic.gbff.fasta	22
GCA.000554005.1.Stap.aure.M0263.V1.genomic.gbff.fasta	20
GCA.000554025.1.Stap.aure.M0264.V1.genomic.gbff.fasta	14
GCA.000554045.1.Stap.aure.M0265.V1.genomic.gbff.fasta	21
GCA.000554065.1.Stap.aure.M0271.V1.genomic.gbff.fasta	21
GCA.000554085.1.Stap.aure.M0272.V1.genomic.gbff.fasta	19
GCA.000554105.1.Stap.aure.M0275.V1.genomic.gbff.fasta	21
GCA.000554125.1.Stap.aure.M0276.V1.genomic.gbff.fasta	22
GCA.000554145.1.Stap.aure.M0278.V1.genomic.gbff.fasta	19
GCA.000554165.1.Stap.aure.M0281.V1.genomic.gbff.fasta	19
GCA.000554185.1.Stap.aure.M0283.V1.genomic.gbff.fasta	20
GCA.000554205.1.Stap.aure.M0285.V1.genomic.gbff.fasta	19
GCA.000554225.1.Stap.aure.M0286.V1.genomic.gbff.fasta	17
GCA.000554245.1.Stap.aure.M0287.V1.genomic.gbff.fasta	19
GCA.000554265.1.Stap.aure.M0289.V1.genomic.gbff.fasta	18
GCA.000554285.1.Stap.aure.M0290.V1.genomic.gbff.fasta	18
GCA.000554305.1.Stap.aure.M0292.V1.genomic.gbff.fasta	19
GCA.000554325.1.Stap.aure.M0293.V1.genomic.gbff.fasta	18
GCA.000554345.1.Stap.aure.M0295.V1.genomic.gbff.fasta	20
GCA.000554365.1.Stap.aure.M0296.V1.genomic.gbff.fasta	21
GCA.000554385.1.Stap.aure.M0297.V1.genomic.gbff.fasta	19
GCA.000554405.1.Stap.aure.M0300.V1.genomic.gbff.fasta	20
GCA.000554425.1.Stap.aure.M0301.V1.genomic.gbff.fasta	23
GCA.000554445.1.Stap.aure.M0302.V1.genomic.gbff.fasta	19
GCA.000554465.1.Stap.aure.M0303.V1.genomic.gbff.fasta	19
GCA.000554485.1.Stap.aure.M0305.V1.genomic.gbff.fasta	21
GCA.000554505.1.Stap.aure.M0307.V1.genomic.gbff.fasta	20
GCA.000554525.1.Stap.aure.M0309.V1.genomic.gbff.fasta	20
GCA.000554545.1.Stap.aure.M0310.V1.genomic.gbff.fasta	18
GCA.000554565.1.Stap.aure.M0313.V1.genomic.gbff.fasta	21
GCA.000554585.1.Stap.aure.M0314.V1.genomic.gbff.fasta	18
GCA.000554605.1.Stap.aure.M0317.V1.genomic.gbff.fasta	18
GCA.000554625.1.Stap.aure.M0318.V1.genomic.gbff.fasta	20
GCA.000554645.1.Stap.aure.M0319.V1.genomic.gbff.fasta	19
GCA.000554665.1.Stap.aure.M0320.V1.genomic.gbff.fasta	19
GCA.000554685.1.Stap.aure.M0321.V1.genomic.gbff.fasta	18
GCA.000554705.1.Stap.aure.M0322.V1.genomic.gbff.fasta	20
GCA.000554725.1.Stap.aure.M0323.V1.genomic.gbff.fasta	20
GCA.000554745.1.Stap.aure.M0325.V1.genomic.gbff.fasta	23
GCA.000554765.1.Stap.aure.M0327.V1.genomic.gbff.fasta	16
GCA.000554785.1.Stap.aure.M0331.V1.genomic.gbff.fasta	20
GCA.000554805.1.Stap.aure.M0333.V1.genomic.gbff.fasta	19
GCA.000554825.1.Stap.aure.M0335.V1.genomic.gbff.fasta	21
GCA.000554845.1.Stap.aure.M0336.V1.genomic.gbff.fasta	21
GCA.000554865.1.Stap.aure.M0337.V1.genomic.gbff.fasta	21
GCA.000554885.1.Stap.aure.M0338.V1.genomic.gbff.fasta	19
GCA.000554905.1.Stap.aure.M0339.V1.genomic.gbff.fasta	19
GCA.000554925.1.Stap.aure.M0341.V1.genomic.gbff.fasta	21
GCA.000554945.1.Stap.aure.M0342.V1.genomic.gbff.fasta	18
GCA.000554965.1.Stap.aure.M0344.V1.genomic.gbff.fasta	20
GCA.000554985.1.Stap.aure.M0345.V1.genomic.gbff.fasta	20
GCA.000555005.1.Stap.aure.M0346.V1.genomic.gbff.fasta	20
GCA.000555025.1.Stap.aure.M0348.V1.genomic.gbff.fasta	20
GCA.000555045.1.Stap.aure.M0349.V1.genomic.gbff.fasta	18
GCA.000555065.1.Stap.aure.M0353.V1.genomic.gbff.fasta	20
GCA.000555085.1.Stap.aure.M0355.V1.genomic.gbff.fasta	21
GCA.000555105.1.Stap.aure.M0356.V1.genomic.gbff.fasta	20
GCA.000555125.1.Stap.aure.M0357.V1.genomic.gbff.fasta	19
GCA.000555145.1.Stap.aure.M0359.V1.genomic.gbff.fasta	22
GCA.000555165.1.Stap.aure.M0360.V1.genomic.gbff.fasta	21
GCA.000555185.1.Stap.aure.M0361.V1.genomic.gbff.fasta	18
GCA.000555205.1.Stap.aure.M0362.V1.genomic.gbff.fasta	21
GCA.000555225.1.Stap.aure.M0368.V1.genomic.gbff.fasta	19
GCA.000555245.1.Stap.aure.M0369.V1.genomic.gbff.fasta	19
GCA.000555265.1.Stap.aure.M0372.V1.genomic.gbff.fasta	20
GCA.000555285.1.Stap.aure.M0373.V1.genomic.gbff.fasta	18
GCA.000555305.1.Stap.aure.M0376.V1.genomic.gbff.fasta	22
GCA.000555325.1.Stap.aure.M0377.V1.genomic.gbff.fasta	21
GCA.000555345.1.Stap.aure.M0378.V1.genomic.gbff.fasta	21
GCA.000555365.1.Stap.aure.M0380.V1.genomic.gbff.fasta	20
GCA.000555385.1.Stap.aure.M0382.V1.genomic.gbff.fasta	21
GCA.000555405.1.Stap.aure.M0383.V1.genomic.gbff.fasta	21
GCA.000555425.1.Stap.aure.M0384.V1.genomic.gbff.fasta	19
GCA.000555445.1.Stap.aure.M0385.V1.genomic.gbff.fasta	18
GCA.000555465.1.Stap.aure.M0386.V1.genomic.gbff.fasta	20
GCA.000555485.1.Stap.aure.M0388.V1.genomic.gbff.fasta	19
GCA.000555505.1.Stap.aure.M0390.V1.genomic.gbff.fasta	21
GCA.000555525.1.Stap.aure.M0398.V1.genomic.gbff.fasta	14
GCA.000555545.1.Stap.aure.M0399.V1.genomic.gbff.fasta	18
GCA.000555565.1.Stap.aure.M0400.V1.genomic.gbff.fasta	18
GCA.000555585.1.Stap.aure.M0402.V1.genomic.gbff.fasta	21
GCA.000555605.1.Stap.aure.M0403.V1.genomic.gbff.fasta	20
GCA.000555625.1.Stap.aure.M0405.V1.genomic.gbff.fasta	20
GCA.000555645.1.Stap.aure.M0406.V1.genomic.gbff.fasta	22
GCA.000555665.1.Stap.aure.M0409.V1.genomic.gbff.fasta	21
GCA.000555685.1.Stap.aure.M0411.V1.genomic.gbff.fasta	21
GCA.000555705.1.Stap.aure.M0412.V1.genomic.gbff.fasta	20
GCA.000555725.1.Stap.aure.M0413.V1.genomic.gbff.fasta	14
GCA.000555745.1.Stap.aure.M0414.V1.genomic.gbff.fasta	19
GCA.000555765.1.Stap.aure.M0416.V1.genomic.gbff.fasta	23
GCA.000555785.1.Stap.aure.M0417.V1.genomic.gbff.fasta	20
GCA.000555805.1.Stap.aure.M0419.V1.genomic.gbff.fasta	21
GCA.000555825.1.Stap.aure.M0420.V1.genomic.gbff.fasta	19
GCA.000555845.1.Stap.aure.M0421.V1.genomic.gbff.fasta	19
GCA.000555865.1.Stap.aure.M0423.V1.genomic.gbff.fasta	18
GCA.000555885.1.Stap.aure.M0425.V1.genomic.gbff.fasta	20
GCA.000555905.1.Stap.aure.M0426.V1.genomic.gbff.fasta	21
GCA.000555925.1.Stap.aure.M0428.V1.genomic.gbff.fasta	18
GCA.000555945.1.Stap.aure.M0430.V1.genomic.gbff.fasta	18
GCA.000555965.1.Stap.aure.M0431.V1.genomic.gbff.fasta	21
GCA.000555985.1.Stap.aure.M0433.V1.genomic.gbff.fasta	20
GCA.000556005.1.Stap.aure.M0435.V1.genomic.gbff.fasta	19
GCA.000556025.1.Stap.aure.M0437.V1.genomic.gbff.fasta	21
GCA.000556045.1.Stap.aure.M0439.V1.genomic.gbff.fasta	22
GCA.000556065.1.Stap.aure.M0440.V1.genomic.gbff.fasta	20
GCA.000556085.1.Stap.aure.M0441.V1.genomic.gbff.fasta	19
GCA.000556105.1.Stap.aure.M0442.V1.genomic.gbff.fasta	24
GCA.000556125.1.Stap.aure.M0445.V1.genomic.gbff.fasta	18
GCA.000556145.1.Stap.aure.M0447.V1.genomic.gbff.fasta	18
GCA.000556165.1.Stap.aure.M0448.V1.genomic.gbff.fasta	22
GCA.000556185.1.Stap.aure.M0449.V1.genomic.gbff.fasta	18
GCA.000556205.1.Stap.aure.M0451.V1.genomic.gbff.fasta	19
GCA.000556225.1.Stap.aure.M0452.V1.genomic.gbff.fasta	17
GCA.000556245.1.Stap.aure.M0453.V1.genomic.gbff.fasta	18
GCA.000556265.1.Stap.aure.M0454.V1.genomic.gbff.fasta	19
GCA.000556285.1.Stap.aure.M0457.V1.genomic.gbff.fasta	20
GCA.000556305.1.Stap.aure.M0458.V1.genomic.gbff.fasta	22
GCA.000556325.1.Stap.aure.M0462.V1.genomic.gbff.fasta	21
GCA.000556345.1.Stap.aure.M0463.V1.genomic.gbff.fasta	20
GCA.000556365.1.Stap.aure.M0464.V1.genomic.gbff.fasta	20
GCA.000556385.1.Stap.aure.M0465.V1.genomic.gbff.fasta	19
GCA.000556405.1.Stap.aure.M0466.V1.genomic.gbff.fasta	20
GCA.000556425.1.Stap.aure.M0469.V1.genomic.gbff.fasta	20
GCA.000556445.1.Stap.aure.M0471.V1.genomic.gbff.fasta	22
GCA.000556465.1.Stap.aure.M0472.V1.genomic.gbff.fasta	20
GCA.000556485.1.Stap.aure.M0475.V1.genomic.gbff.fasta	22
GCA.000556505.1.Stap.aure.M0476.V1.genomic.gbff.fasta	19
GCA.000556545.1.Stap.aure.M0481.V1.genomic.gbff.fasta	19
GCA.000556565.1.Stap.aure.M0482.V1.genomic.gbff.fasta	24
GCA.000556585.1.Stap.aure.M0483.V1.genomic.gbff.fasta	18
GCA.000556605.1.Stap.aure.M0484.V1.genomic.gbff.fasta	20
GCA.000556625.1.Stap.aure.M0486.V1.genomic.gbff.fasta	14
GCA.000556645.1.Stap.aure.M0487.V1.genomic.gbff.fasta	20
GCA.000556665.1.Stap.aure.M0490.V1.genomic.gbff.fasta	18
GCA.000556685.1.Stap.aure.M0491.V1.genomic.gbff.fasta	19
GCA.000556705.1.Stap.aure.M0496.V1.genomic.gbff.fasta	24
GCA.000556725.1.Stap.aure.M0501.V1.genomic.gbff.fasta	18
GCA.000556745.1.Stap.aure.M0503.V1.genomic.gbff.fasta	19
GCA.000556765.1.Stap.aure.M0505.V1.genomic.gbff.fasta	20
GCA.000556785.1.Stap.aure.M0506.V1.genomic.gbff.fasta	19
GCA.000556805.1.Stap.aure.M0508.V1.genomic.gbff.fasta	17
GCA.000556825.1.Stap.aure.M0509.V1.genomic.gbff.fasta	24
GCA.000556845.1.Stap.aure.M0512.V1.genomic.gbff.fasta	23
GCA.000556865.1.Stap.aure.M0514.V1.genomic.gbff.fasta	18
GCA.000556885.1.Stap.aure.M0515.V1.genomic.gbff.fasta	19
GCA.000556905.1.Stap.aure.M0516.V1.genomic.gbff.fasta	19
GCA.000556925.1.Stap.aure.M0518.V1.genomic.gbff.fasta	19
GCA.000556945.1.Stap.aure.M0519.V1.genomic.gbff.fasta	18
GCA.000556965.1.Stap.aure.M0520.V1.genomic.gbff.fasta	20
GCA.000556985.1.Stap.aure.M0522.V1.genomic.gbff.fasta	21
GCA.000557005.1.Stap.aure.M0523.V1.genomic.gbff.fasta	21
GCA.000557025.1.Stap.aure.M0525.V1.genomic.gbff.fasta	21
GCA.000557045.1.Stap.aure.M0527.V1.genomic.gbff.fasta	21
GCA.000557065.1.Stap.aure.M0530.V1.genomic.gbff.fasta	19
GCA.000557085.1.Stap.aure.M0532.V1.genomic.gbff.fasta	18
GCA.000557105.1.Stap.aure.M0533.V1.genomic.gbff.fasta	21
GCA.000557125.1.Stap.aure.M0534.V1.genomic.gbff.fasta	19
GCA.000557145.1.Stap.aure.M0537.V1.genomic.gbff.fasta	22
GCA.000557165.1.Stap.aure.M0540.V1.genomic.gbff.fasta	18
GCA.000557185.1.Stap.aure.M0541.V1.genomic.gbff.fasta	21
GCA.000557205.1.Stap.aure.M0542.V1.genomic.gbff.fasta	18
GCA.000557225.1.Stap.aure.M0543.V1.genomic.gbff.fasta	22
GCA.000557245.1.Stap.aure.M0544.V1.genomic.gbff.fasta	22
GCA.000557265.1.Stap.aure.M0545.V1.genomic.gbff.fasta	20
GCA.000557285.1.Stap.aure.M0546.V1.genomic.gbff.fasta	19
GCA.000557305.1.Stap.aure.M0548.V1.genomic.gbff.fasta	22
GCA.000557325.1.Stap.aure.M0549.V1.genomic.gbff.fasta	19
GCA.000557345.1.Stap.aure.M0550.V1.genomic.gbff.fasta	26
GCA.000557365.1.Stap.aure.M0552.V1.genomic.gbff.fasta	20
GCA.000557385.1.Stap.aure.M0554.V1.genomic.gbff.fasta	20
GCA.000557405.1.Stap.aure.M0555.V1.genomic.gbff.fasta	21
GCA.000557425.1.Stap.aure.M0556.V1.genomic.gbff.fasta	20
GCA.000557445.1.Stap.aure.M0557.V1.genomic.gbff.fasta	20
GCA.000557465.1.Stap.aure.M0558.V1.genomic.gbff.fasta	14
GCA.000557485.1.Stap.aure.M0559.V1.genomic.gbff.fasta	18
GCA.000557505.1.Stap.aure.M0563.V1.genomic.gbff.fasta	18
GCA.000557525.1.Stap.aure.M0564.V1.genomic.gbff.fasta	20
GCA.000557545.1.Stap.aure.M0566.V1.genomic.gbff.fasta	18
GCA.000557565.1.Stap.aure.M0567.V1.genomic.gbff.fasta	22
GCA.000557585.1.Stap.aure.M0568.V1.genomic.gbff.fasta	19
GCA.000557605.1.Stap.aure.M0569.V1.genomic.gbff.fasta	22
GCA.000557625.1.Stap.aure.M0572.V1.genomic.gbff.fasta	19
GCA.000557645.1.Stap.aure.M0573.V1.genomic.gbff.fasta	19
GCA.000557665.1.Stap.aure.M0577.V1.genomic.gbff.fasta	19
GCA.000557685.1.Stap.aure.M0579.V1.genomic.gbff.fasta	21
GCA.000557705.1.Stap.aure.M0581.V1.genomic.gbff.fasta	18
GCA.000557725.1.Stap.aure.M0582.V1.genomic.gbff.fasta	18
GCA.000557745.1.Stap.aure.M0583.V1.genomic.gbff.fasta	18
GCA.000557765.1.Stap.aure.M0585.V1.genomic.gbff.fasta	18
GCA.000557785.1.Stap.aure.M0587.V1.genomic.gbff.fasta	18
GCA.000557805.1.Stap.aure.M0588.V1.genomic.gbff.fasta	20
GCA.000557825.1.Stap.aure.M0589.V1.genomic.gbff.fasta	19
GCA.000557845.1.Stap.aure.M0590.V1.genomic.gbff.fasta	18
GCA.000557865.1.Stap.aure.M0591.V1.genomic.gbff.fasta	18
GCA.000557885.1.Stap.aure.M0592.V1.genomic.gbff.fasta	18
GCA.000557905.1.Stap.aure.M0593.V1.genomic.gbff.fasta	16
GCA.000557925.1.Stap.aure.M0595.V1.genomic.gbff.fasta	18
GCA.000557945.1.Stap.aure.M0598.V1.genomic.gbff.fasta	23
GCA.000557965.1.Stap.aure.M0599.V1.genomic.gbff.fasta	20
GCA.000557985.1.Stap.aure.M0601.V1.genomic.gbff.fasta	20
GCA.000558005.1.Stap.aure.M0603.V1.genomic.gbff.fasta	19
GCA.000558025.1.Stap.aure.M0604.V1.genomic.gbff.fasta	21
GCA.000558045.1.Stap.aure.M0605.V1.genomic.gbff.fasta	19
GCA.000558065.1.Stap.aure.M0607.V1.genomic.gbff.fasta	20
GCA.000558085.1.Stap.aure.M0609.V1.genomic.gbff.fasta	19
GCA.000558105.1.Stap.aure.M0610.V1.genomic.gbff.fasta	18
GCA.000558125.1.Stap.aure.M0611.V1.genomic.gbff.fasta	25
GCA.000558145.1.Stap.aure.M0612.V1.genomic.gbff.fasta	19
GCA.000558165.1.Stap.aure.M0613.V1.genomic.gbff.fasta	23
GCA.000558185.1.Stap.aure.M0615.V1.genomic.gbff.fasta	20
GCA.000558205.1.Stap.aure.M0616.V1.genomic.gbff.fasta	19
GCA.000558225.1.Stap.aure.M0617.V1.genomic.gbff.fasta	22
GCA.000558245.1.Stap.aure.M0618.V1.genomic.gbff.fasta	20
GCA.000558265.1.Stap.aure.M0619.V1.genomic.gbff.fasta	21
GCA.000558285.1.Stap.aure.M0621.V1.genomic.gbff.fasta	19
GCA.000558305.1.Stap.aure.M0623.V1.genomic.gbff.fasta	18
GCA.000558325.1.Stap.aure.M0624.V1.genomic.gbff.fasta	21
GCA.000558365.1.Stap.aure.M0204.V1.genomic.gbff.fasta	21
GCA.000558385.1.Stap.aure.M0229.V1.genomic.gbff.fasta	20
GCA.000558405.1.Stap.aure.M0230.V1.genomic.gbff.fasta	20
GCA.000558425.1.Stap.aure.M0231.V1.genomic.gbff.fasta	19
GCA.000558445.1.Stap.aure.M0232.V1.genomic.gbff.fasta	21
GCA.000558465.1.Stap.aure.M0234.V1.genomic.gbff.fasta	18
GCA.000558485.1.Stap.aure.M0236.V1.genomic.gbff.fasta	15
GCA.000558505.1.Stap.aure.M0242.V1.genomic.gbff.fasta	20
GCA.000558525.1.Stap.aure.M0244.V1.genomic.gbff.fasta	18
GCA.000558545.1.Stap.aure.M0245.V1.genomic.gbff.fasta	18
GCA.000558565.1.Stap.aure.M0246.V1.genomic.gbff.fasta	20
GCA.000558585.1.Stap.aure.M0247.V1.genomic.gbff.fasta	21
GCA.000558605.1.Stap.aure.M0249.V1.genomic.gbff.fasta	18
GCA.000558625.1.Stap.aure.M0251.V1.genomic.gbff.fasta	17
GCA.000558645.1.Stap.aure.FVRH6021.V1.genomic.gbff.fasta	19
GCA.000558665.1.Stap.aure.FVRH6026.V1.genomic.gbff.fasta	17
GCA.000558685.1.Stap.aure.FVRH6022.V1.genomic.gbff.fasta	21
GCA.000558705.1.Stap.aure.KINW6019.V1.genomic.gbff.fasta	21
GCA.000558725.1.Stap.aure.OCMM6071.V1.genomic.gbff.fasta	21
GCA.000558745.1.Stap.aure.UCIM6075.V1.genomic.gbff.fasta	21
GCA.000558765.1.Stap.aure.UCIM6077.V1.genomic.gbff.fasta	19
GCA.000558785.1.Stap.aure.MISS6134.V1.genomic.gbff.fasta	21
GCA.000558805.1.Stap.aure.UCIM6080.V1.genomic.gbff.fasta	20
GCA.000558825.1.Stap.aure.UCIM6076.V1.genomic.gbff.fasta	21
GCA.000558845.1.Stap.aure.WMCA6015.V1.genomic.gbff.fasta	19
GCA.000558865.1.Stap.aure.FVRH6129.V1.genomic.gbff.fasta	23
GCA.000559165.1.Stap.aure.W25097.V1.genomic.gbff.fasta	20
GCA.000559185.1.Stap.aure.M81424.V1.genomic.gbff.fasta	19
GCA.000559205.1.Stap.aure.M81490.V1.genomic.gbff.fasta	20
GCA.000559225.1.Stap.aure.M81493.V1.genomic.gbff.fasta	18
GCA.000559245.1.Stap.aure.T45974.V1.genomic.gbff.fasta	21
GCA.000559265.1.Stap.aure.W28469.V1.genomic.gbff.fasta	19
GCA.000559285.1.Stap.aure.F41886.V1.genomic.gbff.fasta	21
GCA.000559305.1.Stap.aure.F41906.V1.genomic.gbff.fasta	19
GCA.000559325.1.Stap.aure.F41913.V1.genomic.gbff.fasta	24
GCA.000559345.1.Stap.aure.F41882.V1.genomic.gbff.fasta	21
GCA.000559365.1.Stap.aure.M85201.V1.genomic.gbff.fasta	22
GCA.000559385.1.Stap.aure.T49441.V1.genomic.gbff.fasta	21
GCA.000559405.1.Stap.aure.W31936.V1.genomic.gbff.fasta	18
GCA.000559425.1.Stap.aure.W31852.V1.genomic.gbff.fasta	20
GCA.000559445.1.Stap.aure.W31862.V1.genomic.gbff.fasta	20
GCA.000559465.1.Stap.aure.F45300.V1.genomic.gbff.fasta	18
GCA.000559485.1.Stap.aure.S30087.V1.genomic.gbff.fasta	17
GCA.000559505.1.Stap.aure.H83536.V1.genomic.gbff.fasta	18
GCA.000559525.1.Stap.aure.F84093.V1.genomic.gbff.fasta	22
GCA.000559545.1.Stap.aure.F48584.V1.genomic.gbff.fasta	21
GCA.000559565.1.Stap.aure.M92071.V1.genomic.gbff.fasta	14
GCA.000559585.1.Stap.aure.M92086.V1.genomic.gbff.fasta	19
GCA.000559605.1.Stap.aure.W35325.V1.genomic.gbff.fasta	18
GCA.000559625.1.Stap.aure.T56203.V1.genomic.gbff.fasta	18
GCA.000559645.1.Stap.aure.W38597.V1.genomic.gbff.fasta	19
GCA.000559665.1.Stap.aure.M13316.V1.genomic.gbff.fasta	19
GCA.000559685.1.Stap.aure.M13384.V1.genomic.gbff.fasta	18
GCA.000559705.1.Stap.aure.M13403.V1.genomic.gbff.fasta	20
GCA.000559725.1.Stap.aure.T59607.V1.genomic.gbff.fasta	18
GCA.000559745.1.Stap.aure.W41914.V1.genomic.gbff.fasta	18
GCA.000559765.1.Stap.aure.W35356.V1.genomic.gbff.fasta	21
GCA.000559785.1.Stap.aure.W41918.V1.genomic.gbff.fasta	19
GCA.000559805.1.Stap.aure.H19520.V1.genomic.gbff.fasta	21
GCA.000559825.1.Stap.aure.M41648.V1.genomic.gbff.fasta	25
GCA.000559845.1.Stap.aure.F54452.V1.genomic.gbff.fasta	20
GCA.000559865.1.Stap.aure.F54461.V1.genomic.gbff.fasta	20
GCA.000559885.1.Stap.aure.F54467.V1.genomic.gbff.fasta	18
GCA.000559905.1.Stap.aure.F54471.V1.genomic.gbff.fasta	19
GCA.000559925.1.Stap.aure.F54494.V1.genomic.gbff.fasta	20
GCA.000559945.1.Stap.aure.H12818.V1.genomic.gbff.fasta	18
GCA.000559965.1.Stap.aure.M52055.V1.genomic.gbff.fasta	20
GCA.000559985.1.Stap.aure.W85047.V1.genomic.gbff.fasta	18
GCA.000560005.1.Stap.aure.H60145.V1.genomic.gbff.fasta	21
GCA.000560025.1.Stap.aure.F16077.V1.genomic.gbff.fasta	20
GCA.000560045.1.Stap.aure.F25913.V1.genomic.gbff.fasta	19
GCA.000560065.1.Stap.aure.T62328.V1.genomic.gbff.fasta	20
GCA.000560085.1.Stap.aure.M20676.V1.genomic.gbff.fasta	22
GCA.000560105.1.Stap.aure.T66282.V1.genomic.gbff.fasta	22
GCA.000560125.1.Stap.aure.T66286.V1.genomic.gbff.fasta	19
GCA.000560145.1.Stap.aure.W48872.V1.genomic.gbff.fasta	19
GCA.000560165.1.Stap.aure.M45245.V1.genomic.gbff.fasta	18
GCA.000560185.1.Stap.aure.F90608.V1.genomic.gbff.fasta	20
GCA.000560205.1.Stap.aure.H57070.V1.genomic.gbff.fasta	18
GCA.000560225.1.Stap.aure.F12874.V1.genomic.gbff.fasta	20
GCA.000560245.1.Stap.aure.T25611.V1.genomic.gbff.fasta	19
GCA.000560265.1.Stap.aure.H69239.V1.genomic.gbff.fasta	18
GCA.000560285.1.Stap.aure.M64164.V1.genomic.gbff.fasta	23
GCA.000560305.1.Stap.aure.M67290.V1.genomic.gbff.fasta	23
GCA.000560325.1.Stap.aure.W18443.V1.genomic.gbff.fasta	22
GCA.000560345.1.Stap.aure.H75198.V1.genomic.gbff.fasta	18
GCA.000560365.1.Stap.aure.M64191.V1.genomic.gbff.fasta	20
GCA.000560385.1.Stap.aure.M70590.V1.genomic.gbff.fasta	21
GCA.000560405.1.Stap.aure.T34696.V1.genomic.gbff.fasta	19
GCA.000560425.1.Stap.aure.T34703.V1.genomic.gbff.fasta	20
GCA.000560445.1.Stap.aure.W21472.V1.genomic.gbff.fasta	19
GCA.000560465.1.Stap.aure.M73849.V1.genomic.gbff.fasta	20
GCA.000560485.1.Stap.aure.W24216.V1.genomic.gbff.fasta	24
GCA.000560505.1.Stap.aure.H81437.V1.genomic.gbff.fasta	20
GCA.000560525.1.Stap.aure.T41081.V1.genomic.gbff.fasta	17
GCA.000560545.1.Stap.aure.T28847.V1.genomic.gbff.fasta	22
GCA.000560565.1.Stap.aure.H84489.V1.genomic.gbff.fasta	18
GCA.000560585.1.Stap.aure.H84492.V1.genomic.gbff.fasta	19
GCA.000560605.1.Stap.aure.H84507.V1.genomic.gbff.fasta	21
GCA.000560625.1.Stap.aure.F40814.V1.genomic.gbff.fasta	21
GCA.000560645.1.Stap.aure.T28854.V1.genomic.gbff.fasta	19
GCA.000560665.1.Stap.aure.M80333.V1.genomic.gbff.fasta	4
[truncated: 8,001 more rows]

## Sheet: MOSGA_gene_count
Scaffold	Gene	Repeats	tRNA	Total
Total	34	666	33	733
scaffold_1	0	5	0	5
scaffold_2	1	11	0	12
scaffold_3	1	0	0	1
scaffold_4	0	3	0	3
scaffold_5	0	1	0	1
scaffold_6	2	11	1	14
scaffold_7	1	10	0	11
scaffold_8	0	1	0	1
scaffold_9	0	1	0	1
scaffold_10	0	12	0	12
scaffold_11	0	1	0	1
scaffold_13	3	0	0	3
scaffold_14	0	15	0	15
scaffold_15	0	1	0	1
scaffold_16	0	1	0	1
scaffold_17	1	0	0	1
scaffold_18	0	1	0	1
scaffold_19	0	1	5	6
scaffold_20	0	56	0	56
scaffold_21	1	1	0	2
scaffold_22	4	0	0	4
scaffold_23	0	1	0	1
scaffold_24	0	1	5	6
scaffold_25	0	4	0	4
scaffold_26	0	1	0	1
scaffold_27	0	2	0	2
scaffold_28	0	1	0	1
scaffold_29	0	1	0	1
scaffold_30	0	1	0	1
scaffold_31	0	1	0	1
scaffold_32	0	1	0	1
scaffold_33	0	2	0	2
scaffold_34	0	1	0	1
scaffold_35	0	1	0	1
scaffold_36	0	1	0	1
scaffold_37	0	1	0	1
scaffold_38	0	3	0	3
scaffold_39	0	3	5	8
scaffold_40	0	15	0	15
scaffold_41	0	2	0	2
scaffold_42	0	3	5	8
scaffold_43	0	2	0	2
scaffold_44	0	1	0	1
scaffold_45	0	1	0	1
scaffold_46	0	1	0	1
scaffold_47	0	1	0	1
scaffold_48	0	1	0	1
scaffold_49	0	1	0	1
scaffold_50	0	1	0	1
scaffold_51	0	1	0	1
scaffold_52	0	1	0	1
scaffold_53	0	1	0	1
scaffold_54	0	1	0	1
scaffold_55	0	1	0	1
scaffold_56	1	15	0	16
scaffold_57	0	4	0	4
scaffold_58	0	1	0	1
scaffold_59	0	1	0	1
scaffold_60	1	1	0	2
scaffold_61	0	38	0	38
scaffold_62	2	1	0	3
scaffold_63	2	0	0	2
scaffold_64	0	19	0	19
scaffold_65	3	0	0	3
scaffold_66	1	0	0	1
scaffold_67	0	70	0	70
scaffold_68	0	14	0	14
scaffold_69	0	3	0	3
scaffold_70	0	1	0	1
scaffold_71	0	1	0	1
scaffold_72	0	1	0	1
scaffold_73	0	1	0	1
scaffold_74	0	1	5	6
scaffold_75	0	1	0	1
scaffold_76	0	1	0	1
scaffold_77	0	1	0	1
scaffold_78	0	1	0	1
scaffold_79	0	2	0	2
scaffold_80	0	1	0	1
scaffold_81	0	1	0	1
scaffold_82	0	1	0	1
scaffold_83	0	1	0	1
scaffold_84	0	1	0	1
scaffold_85	0	1	0	1
scaffold_86	0	4	0	4
scaffold_87	0	2	0	2
scaffold_88	1	11	0	12
scaffold_89	0	1	0	1
scaffold_91	0	1	0	1
scaffold_92	0	2	0	2
scaffold_93	0	1	0	1
scaffold_94	0	1	0	1
scaffold_95	0	1	0	1
scaffold_96	0	1	0	1
scaffold_97	0	1	0	1
scaffold_98	0	1	0	1
scaffold_99	0	1	0	1
scaffold_100	0	1	0	1
scaffold_101	0	2	0	2
scaffold_102	0	1	0	1
scaffold_103	0	1	0	1
scaffold_104	0	3	0	3
scaffold_105	1	15	0	16
scaffold_106	0	2	0	2
scaffold_107	2	0	0	2
scaffold_108	0	1	0	1
scaffold_109	0	1	0	1
scaffold_110	0	1	0	1
scaffold_111	0	1	0	1
scaffold_112	0	1	0	1
scaffold_113	0	1	0	1
scaffold_114	0	1	1	2
scaffold_115	0	7	0	7
scaffold_116	0	1	0	1
scaffold_117	0	1	0	1
scaffold_118	0	1	0	1
scaffold_119	0	1	0	1
scaffold_120	1	1	0	2
scaffold_121	0	1	0	1
scaffold_122	0	1	0	1
scaffold_123	0	7	0	7
scaffold_124	0	3	0	3
scaffold_125	0	11	0	11
scaffold_127	0	1	0	1
scaffold_128	0	1	0	1
scaffold_129	0	1	0	1
scaffold_130	0	1	0	1
scaffold_131	0	1	0	1
scaffold_132	0	1	0	1
scaffold_133	0	2	0	2
scaffold_134	0	1	0	1
scaffold_135	0	1	0	1
scaffold_136	0	2	0	2
scaffold_137	0	1	0	1
scaffold_138	0	1	0	1
scaffold_139	0	1	0	1
scaffold_140	0	1	0	1
scaffold_141	0	1	0	1
scaffold_142	0	1	0	1
scaffold_143	0	1	0	1
scaffold_144	0	2	0	2
scaffold_145	0	2	0	2
scaffold_146	0	5	0	5
scaffold_147	0	3	5	8
scaffold_148	0	2	0	2
scaffold_149	0	2	0	2
scaffold_150	0	3	0	3
scaffold_151	1	1	0	2
scaffold_152	0	3	0	3
scaffold_153	0	1	0	1
scaffold_154	0	6	0	6
scaffold_155	0	2	0	2
scaffold_156	0	1	0	1
scaffold_157	0	1	0	1
scaffold_158	0	1	0	1
scaffold_159	0	1	0	1
scaffold_160	0	1	0	1
scaffold_161	1	16	0	17
scaffold_162	0	4	0	4
scaffold_163	0	44	0	44
scaffold_164	0	9	0	9
scaffold_165	0	2	0	2
scaffold_166	0	1	0	1
scaffold_167	0	8	0	8
scaffold_168	0	1	0	1
scaffold_169	0	2	0	2
scaffold_170	0	1	0	1
scaffold_171	0	1	0	1
scaffold_172	0	1	0	1
scaffold_173	0	1	0	1
scaffold_174	0	2	0	2
scaffold_175	0	1	0	1
scaffold_176	0	4	0	4
scaffold_177	0	1	0	1
scaffold_178	0	2	0	2
scaffold_179	0	6	0	6
scaffold_180	0	2	0	2
scaffold_181	0	1	0	1
scaffold_182	3	0	0	3
scaffold_183	0	2	1	3
scaffold_184	0	1	0	1
scaffold_185	0	1	0	1
scaffold_186	0	8	0	8
scaffold_187	0	2	0	2
scaffold_188	0	12	0	12
scaffold_189	0	1	0	1
scaffold_190	0	1	0	1
scaffold_191	0	1	0	1

## Sheet: MOSGA_annotation_analysis
>Feature scaffold_1
1	24824
321	1	repeat_region
			note		repeating region
9813	336	repeat_region
			note		repeating region
11528	9847	repeat_region
			note		repeating region
12635	11546	repeat_region
			note		repeating region
13560	12661	repeat_region
			note		repeating region
>Feature scaffold_2
1	19228
7445	875	gene
			locus_tag	MOSGA_00200001
			note		hypothetical protein
7415	7356	mRNA
7277	6803
6724	6464
2695	2391
			protein_id		gnl|MOSGA|MOSGA_00200001.1
			transcript_id		gnl|MOSGA|MOSGA_mrna_00200001.1
7415	7356	CDS
7277	6803
6724	6464
2695	2391
			protein_id		gnl|MOSGA|MOSGA_00200001.1
			transcript_id		gnl|MOSGA|MOSGA_mrna_00200001.1
12055	10846	repeat_region
			note		repeating region
12678	12103	repeat_region
			note		repeating region
13543	12693	repeat_region
			note		repeating region
13679	13567	repeat_region
			note		repeating region
14299	13701	repeat_region
			note		repeating region
14552	14401	repeat_region
			note		repeating region
17625	14580	repeat_region
			note		repeating region
17829	17654	repeat_region
			note		repeating region
18534	18155	repeat_region
			note		repeating region
19021	18641	repeat_region
			note		repeating region
19228	19081	repeat_region
			note		repeating region
>Feature scaffold_3
1	54489
52645	3311	gene
			locus_tag	MOSGA_00300001
			note		hypothetical protein
49663	48550	mRNA
48492	48346
47292	47170
47115	46891
35029	34734
24314	24185
22803	22672
22608	22495
19722	18805
18741	18628
18459	18232
18177	18160
17958	17701
14499	14312
13669	13207
13158	12994
8536	7871
7813	7670
5114	5047
			protein_id		gnl|MOSGA|MOSGA_00300001.1
			transcript_id		gnl|MOSGA|MOSGA_mrna_00300001.1
49663	48550	CDS
48492	48346
47292	47170
47115	46891
35029	34734
24314	24185
22803	22672
22608	22495
19722	18805
18741	18628
18459	18232
18177	18160
17958	17701
14499	14312
13669	13207
13158	12994
8536	7871
7813	7670
5114	5047
			protein_id		gnl|MOSGA|MOSGA_00300001.1
			transcript_id		gnl|MOSGA|MOSGA_mrna_00300001.1
>Feature scaffold_4
1	29329
12115	11969	repeat_region
			note		repeating region
19684	19477	repeat_region
			note		repeating region
21989	21870	repeat_region
			note		repeating region
>Feature scaffold_5
1	47037
47035	46912	repeat_region
			note		repeating region
>Feature scaffold_6
1	90285
2680	2524	repeat_region
			note		repeating region
3198	2730	repeat_region
			note		repeating region
3469	3229	repeat_region
			note		repeating region
15352	5103	repeat_region
			note		repeating region
16666	20290	gene
			locus_tag	MOSGA_00600001
			note		hypothetical protein
16950	16969	mRNA
17032	17117
17184	17366
18492	18662
18720	19111
			protein_id		gnl|MOSGA|MOSGA_00600001.1
			transcript_id		gnl|MOSGA|MOSGA_mrna_00600001.1
			note		DNA gyrase subunit A (gyrA) (SwissProt)
16950	16969	CDS
17032	17117
17184	17366
18492	18662
18720	19111
			protein_id		gnl|MOSGA|MOSGA_00600001.1
			transcript_id		gnl|MOSGA|MOSGA_mrna_00600001.1
			note		DNA gyrase subunit A (gyrA) (SwissProt)
33682	33754	gene
			locus_tag		MOSGA_00600002
33682	33754	tRNA
			product		tRNA-Asp
46010	45822	repeat_region
			note		repeating region
46611	46046	repeat_region
			note		repeating region
47457	47259	repeat_region
			note		repeating region
47593	47488	repeat_region
			note		repeating region
57413	53949	repeat_region
			note		repeating region
59600	59385	repeat_region
			note		repeating region
60115	59807	repeat_region
			note		repeating region
68136	80540	gene
			locus_tag	MOSGA_00600003
			note		hypothetical protein
70488	70998	mRNA
71071	71208
71266	71373
71440	71547
78849	78977
79034	79098
			protein_id		gnl|MOSGA|MOSGA_00600003.1
			transcript_id		gnl|MOSGA|MOSGA_mrna_00600003.1
			note		Type I restriction enyme HindI endonuclease subunit (hsdR) (SwissProt)
70488	70998	CDS
71071	71208
71266	71373
71440	71547
78849	78977
79034	79098
			protein_id		gnl|MOSGA|MOSGA_00600003.1
			transcript_id		gnl|MOSGA|MOSGA_mrna_00600003.1
			note		Type I restriction enyme HindI endonuclease subunit (hsdR) (SwissProt)
>Feature scaffold_7
1	139348
31026	107538	gene
			locus_tag	MOSGA_00700001
			note		hypothetical protein
31240	31329	mRNA
31458	31557
31624	31710
31765	32255
32588	32787
33047	33288
35717	37033
48918	49361
49788	50840
52219	52419
53969	54316
54487	54672
54775	54918
55051	55524
56415	56630
59534	59773
69892	70032
81636	82154
82493	82612
83567	83755
83807	84124
84443	85264
85523	85963
86036	86170
86228	86323
90982	91602
106050	106160
106242	106609
			protein_id		gnl|MOSGA|MOSGA_00700001.1
			transcript_id		gnl|MOSGA|MOSGA_mrna_00700001.1
31240	31329	CDS
31458	31557
31624	31710
31765	32255
32588	32787
33047	33288
35717	37033
48918	49361
49788	50840
52219	52419
53969	54316
54487	54672
54775	54918
55051	55524
56415	56630
59534	59773
69892	70032
81636	82154
82493	82612
83567	83755
83807	84124
84443	85264
85523	85963
86036	86170
86228	86323
90982	91602
106050	106160
106242	106609
			protein_id		gnl|MOSGA|MOSGA_00700001.1
			transcript_id		gnl|MOSGA|MOSGA_mrna_00700001.1
112152	110916	repeat_region
			note		repeating region
113991	112277	repeat_region
			note		repeating region
114718	114031	repeat_region
			note		repeating region
115972	114750	repeat_region
			note		repeating region
117629	116000	repeat_region
			note		repeating region
117874	117657	repeat_region
			note		repeating region
129343	128176	repeat_region
			note		repeating region
129688	129363	repeat_region
			note		repeating region
135027	129718	repeat_region
			note		repeating region
135687	135041	repeat_region
			note		repeating region
>Feature scaffold_8
1	8553
8553	1	repeat_region
			note		repeating region
>Feature scaffold_9
1	9966
9966	1	repeat_region
			note		repeating region
>Feature scaffold_10
1	27169
1128	810	repeat_region
			note		repeating region
1608	1163	repeat_region
			note		repeating region
4698	1631	repeat_region
			note		repeating region
5066	4733	repeat_region
			note		repeating region
5474	5151	repeat_region
			note		repeating region
6208	5603	repeat_region
			note		repeating region
7109	6280	repeat_region
			note		repeating region
9162	8517	repeat_region
			note		repeating region
11928	9573	repeat_region
			note		repeating region
12555	11953	repeat_region
			note		repeating region
13461	12609	repeat_region
			note		repeating region
15023	13693	repeat_region
			note		repeating region
>Feature scaffold_11
1	12672
10575	1	repeat_region
			note		repeating region
>Feature scaffold_13
1	87985
20415	839	gene
			locus_tag	MOSGA_01300001
			note		hypothetical protein
17614	16591	mRNA
16455	15895
3692	2638
			protein_id		gnl|MOSGA|MOSGA_01300001.1
			transcript_id		gnl|MOSGA|MOSGA_mrna_01300001.1
			note		Polyribonucleotide nucleotidyltransferase (pnp) (SwissProt)
17614	16591	CDS
16455	15895
3692	2638
			protein_id		gnl|MOSGA|MOSGA_01300001.1
			transcript_id		gnl|MOSGA|MOSGA_mrna_01300001.1
			note		Polyribonucleotide nucleotidyltransferase (pnp) (SwissProt)
76695	20504	gene
			locus_tag	MOSGA_01300002
			note		hypothetical protein
74825	74528	mRNA
71444	71172
67050	66769
66708	66277
66225	63782
63407	62894
61049	60624
54479	54339
51337	51032
45799	45278
44477	44277
44213	43728
41135	40999
40935	40668
40610	40293
36124	35803
33470	33268
33057	32822
29962	29188
29127	28747
24683	24163
23515	21374
			protein_id		gnl|MOSGA|MOSGA_01300002.1
			transcript_id		gnl|MOSGA|MOSGA_mrna_01300002.1
74825	74528	CDS
71444	71172
67050	66769
66708	66277
66225	63782
63407	62894
61049	60624
54479	54339
51337	51032
45799	45278
44477	44277
44213	43728
41135	40999
40935	40668
40610	40293
36124	35803
33470	33268
33057	32822
29962	29188
29127	28747
24683	24163
23515	21374
			protein_id		gnl|MOSGA|MOSGA_01300002.1
			transcript_id		gnl|MOSGA|MOSGA_mrna_01300002.1
82705	76930	gene
			locus_tag	MOSGA_01300003
			note		hypothetical protein
81116	79908	mRNA
			protein_id		gnl|MOSGA|MOSGA_01300003.1
			transcript_id		gnl|MOSGA|MOSGA_mrna_01300003.1
			note		Serine/threonine-protein kinase PrkC (prkC) (SwissProt)
81116	79908	CDS
			protein_id		gnl|MOSGA|MOSGA_01300003.1
			transcript_id		gnl|MOSGA|MOSGA_mrna_01300003.1
			note		Serine/threonine-protein kinase PrkC (prkC) (SwissProt)
>Feature scaffold_14
1	22438
1423	1	repeat_region
			note		repeating region
3875	1475	repeat_region
			note		repeating region
5893	3910	repeat_region
			note		repeating region
8173	5974	repeat_region
			note		repeating region
8439	8228	repeat_region
			note		repeating region
8742	8478	repeat_region
			note		repeating region
9005	8778	repeat_region
			note		repeating region
10580	9039	repeat_region
			note		repeating region
11356	10588	repeat_region
			note		repeating region
13225	11383	repeat_region
			note		repeating region
13816	13265	repeat_region
			note		repeating region
15077	13827	repeat_region
			note		repeating region
15952	15206	repeat_region
			note		repeating region
16109	15995	repeat_region
			note		repeating region
18588	16138	repeat_region
			note		repeating region
>Feature scaffold_15
1	2370
2370	1	repeat_region
			note		repeating region
>Feature scaffold_16
1	4315
4315	1	repeat_region
			note		repeating region
>Feature scaffold_17
1	44309
21575	6086	gene
			locus_tag	MOSGA_01700001
			note		hypothetical protein
21481	21397	mRNA
21319	21233
21163	20603
20542	20417
17240	17074
15587	14696
14497	14360
10385	10320
10142	9816
9707	9120
7543	7332
			protein_id		gnl|MOSGA|MOSGA_01700001.1
			transcript_id		gnl|MOSGA|MOSGA_mrna_01700001.1
21481	21397	CDS
21319	21233
21163	20603
20542	20417
17240	17074
15587	14696
14497	14360
10385	10320
10142	9816
9707	9120
7543	7332
			protein_id		gnl|MOSGA|MOSGA_01700001.1
			transcript_id		gnl|MOSGA|MOSGA_mrna_01700001.1
>Feature scaffold_18
1	3663
3663	1	repeat_region
			note		repeating region
>Feature scaffold_19
1	7148
7148	1	repeat_region
			note		repeating region
168	96	gene
			locus_tag		MOSGA_01900001
168	96	tRNA
			product		tRNA-Ala
289	362	gene
			locus_tag		MOSGA_01900002
289	362	tRNA
			product		tRNA-Arg
572	644	gene
			locus_tag		MOSGA_01900003
572	644	tRNA
			product		tRNA-Lys
654	726	gene
			locus_tag		MOSGA_01900004
654	726	tRNA
			product		tRNA-Thr
746	818	gene
			locus_tag		MOSGA_01900005
746	818	tRNA
			product		tRNA-Val
>Feature scaffold_20
1	63099
332	107	repeat_region
			note		repeating region
2242	541	repeat_region
			note		repeating region
5752	2316	repeat_region
			note		repeating region
6048	5781	repeat_region
			note		repeating region
10068	9034	repeat_region
			note		repeating region
14792	10100	repeat_region
			note		repeating region
15504	14839	repeat_region
			note		repeating region
16818	15570	repeat_region
			note		repeating region
17578	16874	repeat_region
			note		repeating region
17831	17604	repeat_region
			note		repeating region
18604	17865	repeat_region
			note		repeating region
20740	18693	repeat_region
			note		repeating region
21877	20807	repeat_region
			note		repeating region
22073	21905	repeat_region
			note		repeating region
22595	22286	repeat_region
			note		repeating region
23880	22632	repeat_region
			note		repeating region
24163	24033	repeat_region
			note		repeating region
24359	24253	repeat_region
			note		repeating region
24719	24398	repeat_region
			note		repeating region
25228	24749	repeat_region
			note		repeating region
25426	25237	repeat_region
			note		repeating region
29238	25522	repeat_region
			note		repeating region
29830	29248	repeat_region
			note		repeating region
30659	29841	repeat_region
			note		repeating region
31727	30701	repeat_region
			note		repeating region
32069	31771	repeat_region
			note		repeating region
32997	32085	repeat_region
			note		repeating region
33384	33032	repeat_region
			note		repeating region
33825	33424	repeat_region
			note		repeating region
34648	34054	repeat_region
			note		repeating region
36220	34672	repeat_region
			note		repeating region
36597	36398	repeat_region
			note		repeating region
37383	36617	repeat_region
			note		repeating region
37921	37530	repeat_region
			note		repeating region
38187	37956	repeat_region
			note		repeating region
38389	38228	repeat_region
			note		repeating region
39631	38888	repeat_region
			note		repeating region
39832	39673	repeat_region
			note		repeating region
40531	39967	repeat_region
			note		repeating region
41284	40850	repeat_region
			note		repeating region
41522	41420	repeat_region
			note		repeating region
41820	41667	repeat_region
			note		repeating region
42386	42215	repeat_region
			note		repeating region
43220	43060	repeat_region
			note		repeating region
44083	43967	repeat_region
			note		repeating region
45759	45234	repeat_region
			note		repeating region
48244	47845	repeat_region
			note		repeating region
58454	49015	repeat_region
			note		repeating region
58934	58490	repeat_region
			note		repeating region
59322	59167	repeat_region
			note		repeating region
59467	59360	repeat_region
			note		repeating region
59685	59483	repeat_region
			note		repeating region
59856	59751	repeat_region
			note		repeating region
60012	59897	repeat_region
			note		repeating region
60202	60082	repeat_region
			note		repeating region
60431	60236	repeat_region
			note		repeating region
>Feature scaffold_21
1	65675
28745	20642	gene
			locus_tag	MOSGA_02100001
			note		hypothetical protein
27590	27529	mRNA
26722	24843
22417	22311
			protein_id		gnl|MOSGA|MOSGA_02100001.1
			transcript_id		gnl|MOSGA|MOSGA_mrna_02100001.1
			note		Xanthan lyase (xly) (SwissProt)
27590	27529	CDS
26722	24843
22417	22311
			protein_id		gnl|MOSGA|MOSGA_02100001.1
			transcript_id		gnl|MOSGA|MOSGA_mrna_02100001.1
			note		Xanthan lyase (xly) (SwissProt)
65675	60262	repeat_region
			note		repeating region
>Feature scaffold_22
1	50334
18765	10586	gene
			locus_tag	MOSGA_02200001
			note		hypothetical protein
18564	18504	mRNA
18017	17115
15123	14869
13368	12000
11714	11542
11161	10995
10927	10862
			protein_id		gnl|MOSGA|MOSGA_02200001.1
			transcript_id		gnl|MOSGA|MOSGA_mrna_02200001.1
18564	18504	CDS
18017	17115
15123	14869
13368	12000
11714	11542
11161	10995
10927	10862
			protein_id		gnl|MOSGA|MOSGA_02200001.1
			transcript_id		gnl|MOSGA|MOSGA_mrna_02200001.1
24955	21485	gene
			locus_tag	MOSGA_02200002
			note		hypothetical protein
24885	24759	mRNA
22561	22499
22381	22343
22279	22167
			protein_id		gnl|MOSGA|MOSGA_02200002.1
			transcript_id		gnl|MOSGA|MOSGA_mrna_02200002.1
24885	24759	CDS
22561	22499
22381	22343
22279	22167
			protein_id		gnl|MOSGA|MOSGA_02200002.1
			transcript_id		gnl|MOSGA|MOSGA_mrna_02200002.1
33795	30495	gene
			locus_tag	MOSGA_02200003
			note		hypothetical protein
33653	33260	mRNA
33191	33096
32492	32226
32153	31993
			protein_id		gnl|MOSGA|MOSGA_02200003.1
			transcript_id		gnl|MOSGA|MOSGA_mrna_02200003.1
33653	33260	CDS
33191	33096
32492	32226
32153	31993
			protein_id		gnl|MOSGA|MOSGA_02200003.1
			transcript_id		gnl|MOSGA|MOSGA_mrna_02200003.1
43565	40482	gene
			locus_tag	MOSGA_02200004
			note		hypothetical protein
42763	42587	mRNA
42522	42451
			protein_id		gnl|MOSGA|MOSGA_02200004.1
			transcript_id		gnl|MOSGA|MOSGA_mrna_02200004.1
42763	42587	CDS
42522	42451
			protein_id		gnl|MOSGA|MOSGA_02200004.1
			transcript_id		gnl|MOSGA|MOSGA_mrna_02200004.1
>Feature scaffold_23
1	5680
5680	1	repeat_region
			note		repeating region
>Feature scaffold_24
1	6367
6362	1	repeat_region
			note		repeating region
168	96	gene
			locus_tag		MOSGA_02400001
168	96	tRNA
			product		tRNA-Ala
289	362	gene
			locus_tag		MOSGA_02400002
289	362	tRNA
			product		tRNA-Arg
572	644	gene
			locus_tag		MOSGA_02400003
572	644	tRNA
			product		tRNA-Lys
654	726	gene
			locus_tag		MOSGA_02400004
654	726	tRNA
			product		tRNA-Thr
746	818	gene
			locus_tag		MOSGA_02400005
746	818	tRNA
			product		tRNA-Val
>Feature scaffold_25
1	13192
9446	1	repeat_region
			note		repeating region
11161	9480	repeat_region
			note		repeating region
12268	11179	repeat_region
			note		repeating region
13192	12294	repeat_region
			note		repeating region
>Feature scaffold_26
1	10567
10561	1	repeat_region
			note		repeating region
>Feature scaffold_27
1	7969
7646	1	repeat_region
			note		repeating region
7969	7669	repeat_region
			note		repeating region
>Feature scaffold_28
1	11043
11043	1	repeat_region
			note		repeating region
>Feature scaffold_29
1	6319
6319	1	repeat_region
			note		repeating region
>Feature scaffold_30
1	5258
5258	1	repeat_region
			note		repeating region
>Feature scaffold_31
1	5444
5444	1	repeat_region
			note		repeating region
>Feature scaffold_32
1	7430
7430	1	repeat_region
			note		repeating region
>Feature scaffold_33
1	18207
17739	1	repeat_region
			note		repeating region
18207	17849	repeat_region
			note		repeating region
>Feature scaffold_34
1	17069
17069	1	repeat_region
			note		repeating region
>Feature scaffold_35
1	7305
7305	1	repeat_region
			note		repeating region
>Feature scaffold_36
1	11802
11802	1	repeat_region
			note		repeating region
>Feature scaffold_37
1	18414
10575	1	repeat_region
			note		repeating region
>Feature scaffold_38
1	21032
11303	1	repeat_region
			note		repeating region
11946	11398	repeat_region
			note		repeating region
12182	11996	repeat_region
			note		repeating region
>Feature scaffold_39
1	9356
7386	1	repeat_region
			note		repeating region
168	96	gene
			locus_tag		MOSGA_03900001
168	96	tRNA
			product		tRNA-Ala
289	362	gene
			locus_tag		MOSGA_03900002
289	362	tRNA
			product		tRNA-Arg
572	644	gene
			locus_tag		MOSGA_03900003
572	644	tRNA
			product		tRNA-Lys
654	726	gene
			locus_tag		MOSGA_03900004
654	726	tRNA
			product		tRNA-Thr
746	818	gene
			locus_tag		MOSGA_03900005
746	818	tRNA
			product		tRNA-Val
7915	7415	repeat_region
			note		repeating region
8293	7931	repeat_region
			note		repeating region
>Feature scaffold_40
1	18588
1423	1	repeat_region
			note		repeating region
3875	1475	repeat_region
			note		repeating region
5893	3910	repeat_region
			note		repeating region
8173	5974	repeat_region
			note		repeating region
8439	8228	repeat_region
			note		repeating region
8742	8478	repeat_region
			note		repeating region
9005	8778	repeat_region
			note		repeating region
10580	9039	repeat_region
			note		repeating region
11356	10588	repeat_region
			note		repeating region
13225	11383	repeat_region
			note		repeating region
13816	13265	repeat_region
			note		repeating region
15077	13827	repeat_region
			note		repeating region
15952	15206	repeat_region
			note		repeating region
16109	15995	repeat_region
			note		repeating region
18588	16138	repeat_region
			note		repeating region
>Feature scaffold_41
1	9114
321	1	repeat_region
			note		repeating region
9114	336	repeat_region
			note		repeating region
>Feature scaffold_42
1	8296
7386	1	repeat_region
			note		repeating region
168	96	gene
			locus_tag		MOSGA_04200001
168	96	tRNA
			product		tRNA-Ala
289	362	gene
			locus_tag		MOSGA_04200002
289	362	tRNA
			product		tRNA-Arg
572	644	gene
			locus_tag		MOSGA_04200003
572	644	tRNA
			product		tRNA-Lys
654	726	gene
			locus_tag		MOSGA_04200004
654	726	tRNA
			product		tRNA-Thr
746	818	gene
			locus_tag		MOSGA_04200005
746	818	tRNA
			product		tRNA-Val
7915	7415	repeat_region
			note		repeating region
8296	7931	repeat_region
			note		repeating region
>Feature scaffold_43
1	5743
5082	1	repeat_region
			note		repeating region
5743	5096	repeat_region
			note		repeating region
>Feature scaffold_44
1	7615
7615	1	repeat_region
			note		repeating region
>Feature scaffold_45
1	4374
4374	1	repeat_region
			note		repeating region
>Feature scaffold_46
1	4413
4413	1	repeat_region
			note		repeating region
>Feature scaffold_47
1	9408
9408	1	repeat_region
			note		repeating region
>Feature scaffold_48
1	3641
3641	1	repeat_region
			note		repeating region
>Feature scaffold_49
1	3417
3417	1	repeat_region
			note		repeating region
>Feature scaffold_50
1	4076
4076	1	repeat_region
			note		repeating region
>Feature scaffold_51
1	6561
6561	1	repeat_region
			note		repeating region
>Feature scaffold_52
1	2979
2979	1	repeat_region
			note		repeating region
>Feature scaffold_53
1	6665
6665	1	repeat_region
			note		repeating region
>Feature scaffold_54
1	2703
2703	1	repeat_region
			note		repeating region
>Feature scaffold_55
1	4614
4614	1	repeat_region
			note		repeating region
>Feature scaffold_56
1	26743
1423	1	repeat_region
			note		repeating region
3875	1475	repeat_region
			note		repeating region
5893	3910	repeat_region
			note		repeating region
8173	5974	repeat_region
			note		repeating region
8439	8228	repeat_region
			note		repeating region
8742	8478	repeat_region
			note		repeating region
9005	8778	repeat_region
			note		repeating region
10580	9039	repeat_region
			note		repeating region
11356	10588	repeat_region
			note		repeating region
13225	11383	repeat_region
			note		repeating region
13816	13265	repeat_region
			note		repeating region
15077	13827	repeat_region
			note		repeating region
15952	15206	repeat_region
			note		repeating region
16109	15995	repeat_region
			note		repeating region
18588	16138	repeat_region
			note		repeating region
26175	19017	gene
			locus_tag	MOSGA_05600001
			note		hypothetical protein
24674	23924	mRNA
23065	21896
21125	20650
			protein_id		gnl|MOSGA|MOSGA_05600001.1
			transcript_id		gnl|MOSGA|MOSGA_mrna_05600001.1
			note		Fibronectin-binding protein B (fnbB) (SwissProt)
24674	23924	CDS
23065	21896
21125	20650
			protein_id		gnl|MOSGA|MOSGA_05600001.1
			transcript_id		gnl|MOSGA|MOSGA_mrna_05600001.1
			note		Fibronectin-binding protein B (fnbB) (SwissProt)
>Feature scaffold_57
1	9022
7646	1	repeat_region
			note		repeating region
7974	7669	repeat_region
			note		repeating region
8259	7998	repeat_region
			note		repeating region
9015	8339	repeat_region
			note		repeating region
>Feature scaffold_58
1	10787
10787	3174	repeat_region
			note		repeating region
>Feature scaffold_59
1	4267
4267	1	repeat_region
			note		repeating region
>Feature scaffold_60
1	59255
179	1	repeat_region
			note		repeating region
56085	30376	gene
			locus_tag	MOSGA_06000001
			note		hypothetical protein
53760	53646	mRNA
53282	52977
46658	46437
46376	46187
43601	43534
40973	40908
39431	39067
38659	38589
36112	35581
32422	32373
32314	32110
			protein_id		gnl|MOSGA|MOSGA_06000001.1
			transcript_id		gnl|MOSGA|MOSGA_mrna_06000001.1
53760	53646	CDS
53282	52977
46658	46437
46376	46187
43601	43534
40973	40908
39431	39067
38659	38589
36112	35581
32422	32373
32314	32110
			protein_id		gnl|MOSGA|MOSGA_06000001.1
			transcript_id		gnl|MOSGA|MOSGA_mrna_06000001.1
>Feature scaffold_61
1	26246
789	252	repeat_region
			note		repeating region
1094	985	repeat_region
			note		repeating region
1872	1138	repeat_region
			note		repeating region
2396	2190	repeat_region
			note		repeating region
2722	2554	repeat_region
			note		repeating region
3209	3075	repeat_region
			note		repeating region
3473	3274	repeat_region
			note		repeating region
3818	3521	repeat_region
			note		repeating region
4574	3865	repeat_region
			note		repeating region
4884	4658	repeat_region
			note		repeating region
5676	4969	repeat_region
			note		repeating region
6233	5719	repeat_region
			note		repeating region
6487	6353	repeat_region
			note		repeating region
7540	6495	repeat_region
			note		repeating region
7813	7562	repeat_region
			note		repeating region
8025	7868	repeat_region
			note		repeating region
8597	8355	repeat_region
			note		repeating region
8847	8636	repeat_region
			note		repeating region
9245	9104	repeat_region
			note		repeating region
10458	10205	repeat_region
			note		repeating region
11596	11379	repeat_region
			note		repeating region
12208	11856	repeat_region
			note		repeating region
14115	12243	repeat_region
			note		repeating region
14491	14222	repeat_region
			note		repeating region
15211	14695	repeat_region
			note		repeating region
15949	15236	repeat_region
			note		repeating region
16607	16017	repeat_region
			note		repeating region
17153	16815	repeat_region
			note		repeating region
17765	17372	repeat_region
			note		repeating region
19202	18561	repeat_region
			note		repeating region
19397	19260	repeat_region
			note		repeating region
20997	19429	repeat_region
			note		repeating region
21539	21057	repeat_region
			note		repeating region
21788	21655	repeat_region
			note		repeating region
22336	21868	repeat_region
			note		repeating region
22553	22358	repeat_region
			note		repeating region
23165	22576	repeat_region
			note		repeating region
23910	23401	repeat_region
			note		repeating region
>Feature scaffold_62
1	45843
5386	16819	gene
			locus_tag	MOSGA_06200001
			note		hypothetical protein
5752	5833	mRNA
13947	14122
14258	14351
14820	14986
			protein_id		gnl|MOSGA|MOSGA_06200001.1
			transcript_id		gnl|MOSGA|MOSGA_mrna_06200001.1
5752	5833	CDS
13947	14122
14258	14351
14820	14986
			protein_id		gnl|MOSGA|MOSGA_06200001.1
			transcript_id		gnl|MOSGA|MOSGA_mrna_06200001.1
26705	22688	gene
			locus_tag	MOSGA_06200002
			note		hypothetical protein
26648	24743	mRNA
24625	24455
24373	24276
			protein_id		gnl|MOSGA|MOSGA_06200002.1
			transcript_id		gnl|MOSGA|MOSGA_mrna_06200002.1
			note		Hyaluronate lyase (tchly8B) (SwissProt)
26648	24743	CDS
24625	24455
24373	24276
			protein_id		gnl|MOSGA|MOSGA_06200002.1
			transcript_id		gnl|MOSGA|MOSGA_mrna_06200002.1
			note		Hyaluronate lyase (tchly8B) (SwissProt)
45786	45545	repeat_region
			note		repeating region
>Feature scaffold_63
1	31843
4176	6870	gene
			locus_tag	MOSGA_06300001
			note		hypothetical protein
4256	5053	mRNA
			protein_id		gnl|MOSGA|MOSGA_06300001.1
			transcript_id		gnl|MOSGA|MOSGA_mrna_06300001.1
4256	5053	CDS
			protein_id		gnl|MOSGA|MOSGA_06300001.1
			transcript_id		gnl|MOSGA|MOSGA_mrna_06300001.1
10766	30225	gene
			locus_tag	MOSGA_06300002
			note		hypothetical protein
11793	11970	mRNA
23598	23800
27229	28811
29097	29269
29650	29816
29884	29949
			protein_id		gnl|MOSGA|MOSGA_06300002.1
			transcript_id		gnl|MOSGA|MOSGA_mrna_06300002.1
11793	11970	CDS
23598	23800
27229	28811
29097	29269
29650	29816
29884	29949
			protein_id		gnl|MOSGA|MOSGA_06300002.1
			transcript_id		gnl|MOSGA|MOSGA_mrna_06300002.1
>Feature scaffold_64
1	49335
4474	4247	repeat_region
			note		repeating region
4862	4743	repeat_region
			note		repeating region
9297	9147	repeat_region
			note		repeating region
18405	18184	repeat_region
			note		repeating region
19369	19231	repeat_region
			note		repeating region
28536	27738	repeat_region
			note		repeating region
31626	28559	repeat_region
			note		repeating region
31994	31661	repeat_region
			note		repeating region
32402	32079	repeat_region
			note		repeating region
33136	32443	repeat_region
			note		repeating region
34037	33208	repeat_region
			note		repeating region
34380	34268	repeat_region
			note		repeating region
34913	34405	repeat_region
			note		repeating region
37679	35324	repeat_region
			note		repeating region
38306	37704	repeat_region
			note		repeating region
39212	38360	repeat_region
			note		repeating region
39410	39298	repeat_region
			note		repeating region
40267	39444	repeat_region
			note		repeating region
40774	40276	repeat_region
			note		repeating region
>Feature scaffold_65
1	133663
4676	66209	gene
			locus_tag	MOSGA_06500001
			note		hypothetical protein
5937	7011	mRNA
7491	7582
7685	7877
11096	11182
12191	12547
19769	20050
20111	20542
20594	23037
23412	23925
25770	25946
35485	35895
41024	41545
50699	51020
51387	51559
53816	54051
56911	57685
57746	58126
62192	62712
63360	65501
			protein_id		gnl|MOSGA|MOSGA_06500001.1
			transcript_id		gnl|MOSGA|MOSGA_mrna_06500001.1
5937	7011	CDS
7491	7582
7685	7877
11096	11182
12191	12547
19769	20050
20111	20542
20594	23037
23412	23925
25770	25946
35485	35895
41024	41545
50699	51020
51387	51559
53816	54051
56911	57685
57746	58126
62192	62712
63360	65501
			protein_id		gnl|MOSGA|MOSGA_06500001.1
			transcript_id		gnl|MOSGA|MOSGA_mrna_06500001.1
66456	94466	gene
			locus_tag	MOSGA_06500002
			note		hypothetical protein
69444	70284	mRNA
70420	71004
83184	83402
83730	84092
88882	89085
92039	92466
			protein_id		gnl|MOSGA|MOSGA_06500002.1
			transcript_id		gnl|MOSGA|MOSGA_mrna_06500002.1
			note		Polyribonucleotide nucleotidyltransferase (pnp) (SwissProt)
69444	70284	CDS
70420	71004
83184	83402
83730	84092
88882	89085
92039	92466
			protein_id		gnl|MOSGA|MOSGA_06500002.1
			transcript_id		gnl|MOSGA|MOSGA_mrna_06500002.1
			note		Polyribonucleotide nucleotidyltransferase (pnp) (SwissProt)
97966	103705	gene
			locus_tag	MOSGA_06500003
			note		hypothetical protein
100689	100752	mRNA
100842	101749
			protein_id		gnl|MOSGA|MOSGA_06500003.1
			transcript_id		gnl|MOSGA|MOSGA_mrna_06500003.1
			note		Glycerol kinase (glpK) (SwissProt)
100689	100752	CDS
100842	101749
			protein_id		gnl|MOSGA|MOSGA_06500003.1
			transcript_id		gnl|MOSGA|MOSGA_mrna_06500003.1
			note		Glycerol kinase (glpK) (SwissProt)
>Feature scaffold_66
1	75890
69905	9211	gene
			locus_tag	MOSGA_06600001
			note		hypothetical protein
69694	69605	mRNA
69476	69377
69310	69224
68201	68085
67830	67645
65216	63900
57230	56595
52070	51627
51200	50148
48769	48569
47019	46672
46501	46316
46213	46070
45937	45464
44573	44358
41933	41740
36262	35838
31329	31151
19493	18975
18636	18517
18456	17698
17634	17374
17322	17005
16686	15865
15606	15166
15093	14959
14901	14806
11368	11205
			protein_id		gnl|MOSGA|MOSGA_06600001.1
			transcript_id		gnl|MOSGA|MOSGA_mrna_06600001.1
69694	69605	CDS
69476	69377
69310	69224
68201	68085
67830	67645
65216	63900
57230	56595
52070	51627
51200	50148
48769	48569
47019	46672
46501	46316
46213	46070
45937	45464
44573	44358
41933	41740
36262	35838
31329	31151
19493	18975
18636	18517
18456	17698
17634	17374
17322	17005
16686	15865
15606	15166
15093	14959
14901	14806
11368	11205
			protein_id		gnl|MOSGA|MOSGA_06600001.1
			transcript_id		gnl|MOSGA|MOSGA_mrna_06600001.1
>Feature scaffold_67
1	76188
1279	839	repeat_region
			note		repeating region
1538	1313	repeat_region
			note		repeating region
3440	1739	repeat_region
			note		repeating region
6946	3514	repeat_region
			note		repeating region
7296	6975	repeat_region
			note		repeating region
11262	10287	repeat_region
			note		repeating region
16701	11294	repeat_region
			note		repeating region
16998	16767	repeat_region
			note		repeating region
18015	17013	repeat_region
			note		repeating region
18750	18047	repeat_region
			note		repeating region
19801	18801	repeat_region
			note		repeating region
21716	19890	repeat_region
			note		repeating region
21934	21766	repeat_region
			note		repeating region
22622	22069	repeat_region
			note		repeating region
23070	22637	repeat_region
			note		repeating region
23266	23098	repeat_region
			note		repeating region
23462	23293	repeat_region
			note		repeating region
23788	23479	repeat_region
			note		repeating region
25017	23825	repeat_region
			note		repeating region
25356	25226	repeat_region
			note		repeating region
25786	25446	repeat_region
			note		repeating region
25912	25799	repeat_region
			note		repeating region
26421	25942	repeat_region
			note		repeating region
26619	26434	repeat_region
			note		repeating region
29417	26715	repeat_region
			note		repeating region
30689	29479	repeat_region
			note		repeating region
31072	30724	repeat_region
			note		repeating region
31901	31083	repeat_region
			note		repeating region
32383	31943	repeat_region
			note		repeating region
32969	32395	repeat_region
			note		repeating region
33308	33013	repeat_region
			note		repeating region
34159	33327	repeat_region
			note		repeating region
34626	34274	repeat_region
			note		repeating region
35067	34792	repeat_region
			note		repeating region
35890	35253	repeat_region
			note		repeating region
37499	35914	repeat_region
			note		repeating region
37840	37544	repeat_region
			note		repeating region
38626	37860	repeat_region
			note		repeating region
39164	38773	repeat_region
			note		repeating region
39430	39199	repeat_region
			note		repeating region
39632	39471	repeat_region
			note		repeating region
39955	39843	repeat_region
			note		repeating region
40836	40093	repeat_region
			note		repeating region
41037	40878	repeat_region
			note		repeating region
41736	41145	repeat_region
			note		repeating region
42592	42480	repeat_region
			note		repeating region
43579	43422	repeat_region
			note		repeating region
44393	44212	repeat_region
			note		repeating region
45990	45806	repeat_region
			note		repeating region
46176	46007	repeat_region
			note		repeating region
47817	47657	repeat_region
			note		repeating region
48691	48590	repeat_region
			note		repeating region
49497	49332	repeat_region
			note		repeating region
50313	50148	repeat_region
			note		repeating region
51189	50710	repeat_region
			note		repeating region
53680	53281	repeat_region
			note		repeating region
55098	54373	repeat_region
			note		repeating region
55378	55233	repeat_region
			note		repeating region
55743	55614	repeat_region
			note		repeating region
55972	55767	repeat_region
			note		repeating region
56602	55986	repeat_region
			note		repeating region
58534	58429	repeat_region
			note		repeating region
62420	62311	repeat_region
			note		repeating region
62690	62587	repeat_region
			note		repeating region
67131	66979	repeat_region
			note		repeating region
67789	67481	repeat_region
			note		repeating region
68197	68042	repeat_region
			note		repeating region
68560	68235	repeat_region
			note		repeating region
68887	68772	repeat_region
			note		repeating region
69248	69111	repeat_region
			note		repeating region
>Feature scaffold_68
1	29368
4087	2878	repeat_region
			note		repeating region
4710	4135	repeat_region
			note		repeating region
5711	4725	repeat_region
			note		repeating region
5904	5733	repeat_region
			note		repeating region
6331	5955	repeat_region
			note		repeating region
6584	6433	repeat_region
			note		repeating region
18022	6612	repeat_region
			note		repeating region
18671	18039	repeat_region
			note		repeating region
20080	18699	repeat_region
			note		repeating region
25792	20097	repeat_region
			note		repeating region
26450	25808	repeat_region
			note		repeating region
28243	26521	repeat_region
			note		repeating region
28832	28284	repeat_region
			note		repeating region
29068	28882	repeat_region
			note		repeating region
>Feature scaffold_69
1	12482
11303	1	repeat_region
			note		repeating region
11946	11398	repeat_region
			note		repeating region
12182	11996	repeat_region
			note		repeating region
>Feature scaffold_70
1	2657
2657	1	repeat_region
			note		repeating region
>Feature scaffold_71
1	4967
4967	1	repeat_region
			note		repeating region
>Feature scaffold_72
1	6443
6443	1	repeat_region
			note		repeating region
>Feature scaffold_73
1	2477
2477	1	repeat_region
			note		repeating region
>Feature scaffold_74
1	4990
4990	1	repeat_region
			note		repeating region
168	96	gene
			locus_tag		MOSGA_07400001
168	96	tRNA
			product		tRNA-Ala
289	362	gene
			locus_tag		MOSGA_07400002
289	362	tRNA
			product		tRNA-Arg
572	644	gene
			locus_tag		MOSGA_07400003
572	644	tRNA
			product		tRNA-Lys
654	726	gene
			locus_tag		MOSGA_07400004
654	726	tRNA
			product		tRNA-Thr
746	818	gene
			locus_tag		MOSGA_07400005
746	818	tRNA
			product		tRNA-Val
>Feature scaffold_75
1	3471
3471	788	repeat_region
			note		repeating region
>Feature scaffold_76
1	3130
3130	1	repeat_region
			note		repeating region
>Feature scaffold_77
1	6196
6196	1	repeat_region
			note		repeating region
>Feature scaffold_78
1	7417
7417	1	repeat_region
			note		repeating region
>Feature scaffold_79
1	13529
555	1	repeat_region
			note		repeating region
13529	1728	repeat_region
			note		repeating region
>Feature scaffold_80
1	5286
5286	1	repeat_region
			note		repeating region
>Feature scaffold_81
1	6412
6412	1	repeat_region
			note		repeating region
>Feature scaffold_82
1	5236
5236	1	repeat_region
			note		repeating region
>Feature scaffold_83
1	4389
4389	1	repeat_region
			note		repeating region
>Feature scaffold_84
1	8135
8127	1	repeat_region
			note		repeating region
>Feature scaffold_85
1	6222
6222	1	repeat_region
			note		repeating region
>Feature scaffold_86
1	11351
7646	1	repeat_region
			note		repeating region
7974	7669	repeat_region
			note		repeating region
8259	7998	repeat_region
			note		repeating region
9015	8339	repeat_region
			note		repeating region
>Feature scaffold_87
1	3357
321	1	repeat_region
			note		repeating region
3357	336	repeat_region
			note		repeating region
>Feature scaffold_88
1	63522
1212	1	repeat_region
			note		repeating region
2028	1260	repeat_region
			note		repeating region
2234	2041	repeat_region
			note		repeating region
3412	2251	repeat_region
			note		repeating region
3652	3486	repeat_region
			note		repeating region
3817	3685	repeat_region
			note		repeating region
5667	3830	repeat_region
			note		repeating region
8209	5682	repeat_region
			note		repeating region
8337	8230	repeat_region
			note		repeating region
15610	8380	repeat_region
			note		repeating region
18376	36756	gene
			locus_tag	MOSGA_08800001
			note		hypothetical protein
19027	19089	mRNA
19147	19163
19694	22119
26815	26972
34945	34983
			protein_id		gnl|MOSGA|MOSGA_08800001.1
			transcript_id		gnl|MOSGA|MOSGA_mrna_08800001.1
			note		Extracellular matrix-binding protein EbhB (ebhB) (SwissProt)
19027	19089	CDS
19147	19163
19694	22119
26815	26972
34945	34983
			protein_id		gnl|MOSGA|MOSGA_08800001.1
			transcript_id		gnl|MOSGA|MOSGA_mrna_08800001.1
			note		Extracellular matrix-binding protein EbhB (ebhB) (SwissProt)
63522	39607	repeat_region
			note		repeating region
>Feature scaffold_89
1	7463
7463	1	repeat_region
			note		repeating region
>Feature scaffold_91
1	4449
4449	1	repeat_region
			note		repeating region
>Feature scaffold_92
1	11811
11167	1	repeat_region
			note		repeating region
11811	11184	repeat_region
			note		repeating region
>Feature scaffold_93
1	11299
11299	1	repeat_region
			note		repeating region
>Feature scaffold_94
1	9861
9861	1	repeat_region
			note		repeating region
>Feature scaffold_95
1	5166
5166	1	repeat_region
			note		repeating region
>Feature scaffold_96
1	4674
4674	1	repeat_region
			note		repeating region
>Feature scaffold_97
1	6674
6674	1	repeat_region
			note		repeating region
>Feature scaffold_98
1	4740
4740	1	repeat_region
			note		repeating region
>Feature scaffold_99
1	7502
7502	1	repeat_region
			note		repeating region
>Feature scaffold_100
1	5688
5688	1	repeat_region
			note		repeating region
>Feature scaffold_101
1	7457
6136	1	repeat_region
			note		repeating region
7457	6256	repeat_region
			note		repeating region
>Feature scaffold_102
1	4383
4383	1	repeat_region
			note		repeating region
>Feature scaffold_103
1	3433
3433	1	repeat_region
			note		repeating region
>Feature scaffold_104
1	5355
1190	1	repeat_region
			note		repeating region
1535	1210	repeat_region
			note		repeating region
5355	1565	repeat_region
			note		repeating region
>Feature scaffold_105
1	98418
28405	1170	repeat_region
			note		repeating region
30070	28434	repeat_region
			note		repeating region
31503	30292	repeat_region
			note		repeating region
32319	31551	repeat_region
			note		repeating region
32525	32332	repeat_region
			note		repeating region
33703	32542	repeat_region
			note		repeating region
33943	33777	repeat_region
			note		repeating region
34108	33976	repeat_region
			note		repeating region
35958	34121	repeat_region
			note		repeating region
38500	35973	repeat_region
			note		repeating region
38628	38521	repeat_region
			note		repeating region
45901	38671	repeat_region
			note		repeating region
48666	67047	gene
			locus_tag	MOSGA_10500001
			note		hypothetical protein
49318	49380	mRNA
49438	49454
49985	52410
57106	57263
65236	65274
			protein_id		gnl|MOSGA|MOSGA_10500001.1
			transcript_id		gnl|MOSGA|MOSGA_mrna_10500001.1
			note		Extracellular matrix-binding protein EbhB (ebhB) (SwissProt)
49318	49380	CDS
49438	49454
49985	52410
57106	57263
65236	65274
			protein_id		gnl|MOSGA|MOSGA_10500001.1
			transcript_id		gnl|MOSGA|MOSGA_mrna_10500001.1
			note		Extracellular matrix-binding protein EbhB (ebhB) (SwissProt)
95442	69898	repeat_region
			note		repeating region
96950	95457	repeat_region
			note		repeating region
97136	96972	repeat_region
			note		repeating region
>Feature scaffold_106
1	7020
936	1	repeat_region
			note		repeating region
5552	967	repeat_region
			note		repeating region
>Feature scaffold_107
1	27566
4176	6870	gene
			locus_tag	MOSGA_10700001
			note		hypothetical protein
4256	5053	mRNA
			protein_id		gnl|MOSGA|MOSGA_10700001.1
			transcript_id		gnl|MOSGA|MOSGA_mrna_10700001.1
4256	5053	CDS
			protein_id		gnl|MOSGA|MOSGA_10700001.1
			transcript_id		gnl|MOSGA|MOSGA_mrna_10700001.1
10766	19326	gene
			locus_tag	MOSGA_10700002
			note		hypothetical protein
11793	11970	mRNA
18248	18466
18530	18645
			protein_id		gnl|MOSGA|MOSGA_10700002.1
			transcript_id		gnl|MOSGA|MOSGA_mrna_10700002.1
11793	11970	CDS
18248	18466
18530	18645
			protein_id		gnl|MOSGA|MOSGA_10700002.1
			transcript_id		gnl|MOSGA|MOSGA_mrna_10700002.1
>Feature scaffold_108
1	8101
8101	1	repeat_region
			note		repeating region
>Feature scaffold_109
1	9290
8568	1270	repeat_region
			note		repeating region
>Feature scaffold_110
1	4221
4221	1	repeat_region
			note		repeating region
>Feature scaffold_111
1	4347
4347	1	repeat_region
			note		repeating region
>Feature scaffold_112
1	6291
6291	1	repeat_region
			note		repeating region
>Feature scaffold_113
1	9838
9838	1	repeat_region
			note		repeating region
>Feature scaffold_114
1	7882
6437	6510	gene
			locus_tag		MOSGA_11400001
6437	6510	tRNA
			product		tRNA-Arg
7758	7216	repeat_region
			note		repeating region
>Feature scaffold_115
1	50594
321	1	repeat_region
			note		repeating region
9813	336	repeat_region
			note		repeating region
11528	9847	repeat_region
			note		repeating region
12635	11546	repeat_region
			note		repeating region
13560	12661	repeat_region
			note		repeating region
48370	30632	repeat_region
			note		repeating region
48822	48480	repeat_region
			note		repeating region
>Feature scaffold_116
1	5102
5102	1	repeat_region
			note		repeating region
>Feature scaffold_117
1	9560
9560	1	repeat_region
			note		repeating region
>Feature scaffold_118
1	3829
3829	10	repeat_region
			note		repeating region
>Feature scaffold_119
1	5950
5950	1	repeat_region
			note		repeating region
>Feature scaffold_120
1	42095
1861	1696	repeat_region
			note		repeating region
30625	15758	gene
			locus_tag	MOSGA_12000001
			note		hypothetical protein
30479	29900	mRNA
28521	28321
26771	26424
26253	26068
25965	25822
25689	25216
24325	24110
21685	21477
			protein_id		gnl|MOSGA|MOSGA_12000001.1
			transcript_id		gnl|MOSGA|MOSGA_mrna_12000001.1
30479	29900	CDS
28521	28321
26771	26424
26253	26068
25965	25822
25689	25216
24325	24110
21685	21477
			protein_id		gnl|MOSGA|MOSGA_12000001.1
			transcript_id		gnl|MOSGA|MOSGA_mrna_12000001.1
>Feature scaffold_121
1	23915
23915	1	repeat_region
			note		repeating region
>Feature scaffold_122
1	7084
7084	1	repeat_region
			note		repeating region
>Feature scaffold_123
1	13046
4774	4533	repeat_region
			note		repeating region
8837	4794	repeat_region
			note		repeating region
9379	8857	repeat_region
			note		repeating region
9956	9415	repeat_region
			note		repeating region
10096	9985	repeat_region
			note		repeating region
10740	10115	repeat_region
			note		repeating region
13046	10780	repeat_region
			note		repeating region
>Feature scaffold_124
1	13449
7069	1	repeat_region
			note		repeating region
8387	7189	repeat_region
			note		repeating region
13449	9786	repeat_region
			note		repeating region
>Feature scaffold_125
1	8389
1216	7	repeat_region
			note		repeating region
1839	1264	repeat_region
			note		repeating region
2704	1854	repeat_region
			note		repeating region
2840	2728	repeat_region
			note		repeating region
3460	2862	repeat_region
			note		repeating region
3713	3562	repeat_region
			note		repeating region
6786	3741	repeat_region
			note		repeating region
6990	6815	repeat_region
			note		repeating region
7695	7316	repeat_region
			note		repeating region
8182	7802	repeat_region
			note		repeating region
8389	8242	repeat_region
			note		repeating region
>Feature scaffold_127
1	4446
4446	1	repeat_region
			note		repeating region
>Feature scaffold_128
1	5591
5591	1	repeat_region
			note		repeating region
>Feature scaffold_129
1	5419
5419	1	repeat_region
			note		repeating region
>Feature scaffold_130
1	4509
4509	1	repeat_region
			note		repeating region
>Feature scaffold_131
1	24579
24579	1	repeat_region
			note		repeating region
>Feature scaffold_132
1	5753
5753	1	repeat_region
			note		repeating region
>Feature scaffold_133
1	6781
1762	1219	repeat_region
			note		repeating region
6781	1782	repeat_region
			note		repeating region
>Feature scaffold_134
[truncated: 642 more rows]

## Sheet: 191_Unique_Phage
Phage ID
GCA_000009005.1_ASM900v1_genomic.gbff_pp1
GCA_000009005.1_ASM900v1_genomic.gbff_pp10
GCA_000009005.1_ASM900v1_genomic.gbff_pp11
GCA_000009005.1_ASM900v1_genomic.gbff_pp12
GCA_000009005.1_ASM900v1_genomic.gbff_pp13
GCA_000009005.1_ASM900v1_genomic.gbff_pp14
GCA_000009005.1_ASM900v1_genomic.gbff_pp15
GCA_000009005.1_ASM900v1_genomic.gbff_pp16
GCA_000009005.1_ASM900v1_genomic.gbff_pp17
GCA_000009005.1_ASM900v1_genomic.gbff_pp18
GCA_000009005.1_ASM900v1_genomic.gbff_pp19
GCA_000009005.1_ASM900v1_genomic.gbff_pp2
GCA_000009005.1_ASM900v1_genomic.gbff_pp20
GCA_000009005.1_ASM900v1_genomic.gbff_pp21
GCA_000009005.1_ASM900v1_genomic.gbff_pp22
GCA_000009005.1_ASM900v1_genomic.gbff_pp3
GCA_000009005.1_ASM900v1_genomic.gbff_pp4
GCA_000009005.1_ASM900v1_genomic.gbff_pp5
GCA_000009005.1_ASM900v1_genomic.gbff_pp6
GCA_000009005.1_ASM900v1_genomic.gbff_pp7
GCA_000009005.1_ASM900v1_genomic.gbff_pp8
GCA_000009005.1_ASM900v1_genomic.gbff_pp9
GCA_000009585.1_ASM958v1_genomic.gbff_pp19
GCA_000009585.1_ASM958v1_genomic.gbff_pp5
GCA_000009585.1_ASM958v1_genomic.gbff_pp9
GCA_000009645.1_ASM964v1_genomic.gbff_pp1
GCA_000009645.1_ASM964v1_genomic.gbff_pp2
GCA_000009665.1_ASM966v1_genomic.gbff_pp4
GCA_000010445.1_ASM1044v1_genomic.gbff_pp2
GCA_000010445.1_ASM1044v1_genomic.gbff_pp4
GCA_000010465.1_ASM1046v1_genomic.gbff_pp2
GCA_000010465.1_ASM1046v1_genomic.gbff_pp4
GCA_000011505.1_ASM1150v1_genomic.gbff_pp1
GCA_000011505.1_ASM1150v1_genomic.gbff_pp11
GCA_000011505.1_ASM1150v1_genomic.gbff_pp18
GCA_000011505.1_ASM1150v1_genomic.gbff_pp2
GCA_000011505.1_ASM1150v1_genomic.gbff_pp22
GCA_000011505.1_ASM1150v1_genomic.gbff_pp5
GCA_000011505.1_ASM1150v1_genomic.gbff_pp6
GCA_000012045.1_ASM1204v1_genomic.gbff_pp18
GCA_000012045.1_ASM1204v1_genomic.gbff_pp8
GCA_000013425.1_ASM1342v1_genomic.gbff_pp6
GCA_000013465.1_ASM1346v1_genomic.gbff_pp16
GCA_000013465.1_ASM1346v1_genomic.gbff_pp21
GCA_000016805.1_ASM1680v1_genomic.gbff_pp8
GCA_000016805.1_ASM1680v1_genomic.gbff_pp9
GCA_000017085.1_ASM1708v1_genomic.gbff_pp19
GCA_000024585.1_ASM2458v1_genomic.gbff_pp3
GCA_000025145.2_ASM2514v1_genomic.gbff_pp18
GCA_000025145.2_ASM2514v1_genomic.gbff_pp20
GCA_000025145.2_ASM2514v1_genomic.gbff_pp8
GCA_000027045.1_ASM2704v1_genomic.gbff_pp18
GCA_000144955.1_ASM14495v1_genomic.gbff_pp20
GCA_000159535.2_ASM15953v2_genomic.gbff_pp2
GCA_000160355.1_ASM16035v1_genomic.gbff_pp17
GCA_000160355.1_ASM16035v1_genomic.gbff_pp21
GCA_000160355.1_ASM16035v1_genomic.gbff_pp3
GCA_000160375.1_ASM16037v1_genomic.gbff_pp21
GCA_000160395.1_ASM16039v1_genomic.gbff_pp19
GCA_000160415.1_ASM16041v1_genomic.gbff_pp11
GCA_000160415.1_ASM16041v1_genomic.gbff_pp12
GCA_000160415.1_ASM16041v1_genomic.gbff_pp13
GCA_000160415.1_ASM16041v1_genomic.gbff_pp14
GCA_000160415.1_ASM16041v1_genomic.gbff_pp2
GCA_000160415.1_ASM16041v1_genomic.gbff_pp4
GCA_000160415.1_ASM16041v1_genomic.gbff_pp6
GCA_000160415.1_ASM16041v1_genomic.gbff_pp7
GCA_000160415.1_ASM16041v1_genomic.gbff_pp9
GCA_000162595.1_ASM16259v1_genomic.gbff_pp5
GCA_000162655.1_ASM16265v1_genomic.gbff_pp2
GCA_000162815.1_ASM16281v1_genomic.gbff_pp21
GCA_000162815.1_ASM16281v1_genomic.gbff_pp5
GCA_000162855.1_ASM16285v1_genomic.gbff_pp18
GCA_000164715.1_ASM16471v1_genomic.gbff_pp2
GCA_000172855.1_ASM17285v1_genomic.gbff_pp19
GCA_000174495.1_ASM17449v1_genomic.gbff_pp21
GCA_000174515.1_ASM17451v1_genomic.gbff_pp10
GCA_000174515.1_ASM17451v1_genomic.gbff_pp22
GCA_000174575.1_ASM17457v1_genomic.gbff_pp8
GCA_000174615.1_ASM17461v1_genomic.gbff_pp16
GCA_000187145.1_ASM18714v1_genomic.gbff_pp21
GCA_000187165.1_ASM18716v1_genomic.gbff_pp16
GCA_000215405.2_ASM21540v2_genomic.gbff_pp1
GCA_000242515.2_ASM24251v2_genomic.gbff_pp16
GCA_000242555.2_ASM24255v2_genomic.gbff_pp2
GCA_000248515.2_ASM24851v2_genomic.gbff_pp9
GCA_000248615.2_ASM24861v2_genomic.gbff_pp18
GCA_000248735.2_ASM24873v2_genomic.gbff_pp16
GCA_000248795.2_ASM24879v2_genomic.gbff_pp12
GCA_000248795.2_ASM24879v2_genomic.gbff_pp17
GCA_000248995.2_ASM24899v2_genomic.gbff_pp9
GCA_000262835.1_VRSA02_3_genomic.gbff_pp10
GCA_000276625.1_Newbould305_assembly_v1_genomic.gbff_pp16
GCA_000359825.1_Stap_aure_HI049B_V1_genomic.gbff_pp16
GCA_000360825.1_Stap_aure_M0334_V1_genomic.gbff_pp10
GCA_000360905.1_Stap_aure_M0351_V1_genomic.gbff_pp11
GCA_000361645.1_Stap_aure_M0602_V1_genomic.gbff_pp10
GCA_000362125.1_Stap_aure_M0877_V1_genomic.gbff_pp18
GCA_000362285.1_Stap_aure_M0946_V1_genomic.gbff_pp10
GCA_000363845.1_Stap_aure_B40950_V1_genomic.gbff_pp10
GCA_000439835.1_LCT-SA67_genomic.gbff_pp21
GCA_000443265.1_S123v1_genomic.gbff_pp1
GCA_000525445.1_Stap_aure_DAR5883_V1_genomic.gbff_pp16
GCA_000531555.1_Stap_aure_M0032_V1_genomic.gbff_pp18
GCA_000532975.1_Stap_aure_M1299_V1_genomic.gbff_pp15
GCA_000534835.1_Saureus301-188_genomic.gbff_pp14
GCA_000534835.1_Saureus301-188_genomic.gbff_pp9
GCA_000535875.1_Stap_aure_M1379_V1_genomic.gbff_pp1
GCA_000536015.1_Stap_aure_M1473_V1_genomic.gbff_pp9
GCA_000536935.1_Stap_aure_LAMC6094_V1_genomic.gbff_pp13
GCA_000537595.1_Stap_aure_UCIM6019_V1_genomic.gbff_pp10
GCA_000537595.1_Stap_aure_UCIM6019_V1_genomic.gbff_pp11
GCA_000540235.1_Stap_aure_UCIM6050_V1_genomic.gbff_pp20
GCA_000540235.1_Stap_aure_UCIM6050_V1_genomic.gbff_pp9
GCA_000540615.1_Stap_aure_MISS6027_V1_genomic.gbff_pp1
GCA_000543485.1_Stap_aure_M0773_V1_genomic.gbff_pp9
GCA_000544885.1_Stap_aure_M0887_V1_genomic.gbff_pp6
GCA_000545865.1_Stap_aure_M0966_V1_genomic.gbff_pp10
GCA_000546485.1_Stap_aure_M1022_V1_genomic.gbff_pp6
GCA_000547205.1_Stap_aure_M1090_V1_genomic.gbff_pp19
GCA_000547345.1_Stap_aure_M1562_V1_genomic.gbff_pp1
GCA_000547705.1_Stap_aure_M0758_V1_genomic.gbff_pp11
GCA_000550985.1_Stap_aure_M0012_V1_genomic.gbff_pp10
GCA_000551445.1_Stap_aure_M0046_V1_genomic.gbff_pp8
GCA_000553735.1_Stap_aure_M0219_V1_genomic.gbff_pp5
GCA_000553815.1_Stap_aure_M0226_V1_genomic.gbff_pp10
GCA_000555085.1_Stap_aure_M0355_V1_genomic.gbff_pp17
GCA_000555845.1_Stap_aure_M0421_V1_genomic.gbff_pp7
GCA_000556025.1_Stap_aure_M0437_V1_genomic.gbff_pp17
GCA_000556445.1_Stap_aure_M0471_V1_genomic.gbff_pp17
GCA_000556705.1_Stap_aure_M0496_V1_genomic.gbff_pp17
GCA_000559825.1_Stap_aure_M41648_V1_genomic.gbff_pp1
GCA_000560925.1_Stap_aure_W42932_V1_genomic.gbff_pp21
GCA_000562005.1_Stap_aure_T84595_V1_genomic.gbff_pp10
GCA_000562305.1_Stap_aure_F89468_V1_genomic.gbff_pp10
GCA_000562525.1_Stap_aure_H71785_V1_genomic.gbff_pp16
GCA_000570015.1_Stap_aure_H87628_V1_genomic.gbff_pp17
GCA_000570015.1_Stap_aure_H87628_V1_genomic.gbff_pp19
GCA_000575965.1_Stap_aure_M1112_V1_genomic.gbff_pp18
GCA_000578295.1_Stap_aure_T77565_V1_genomic.gbff_pp18
GCA_000586815.1_Stap_aure_W28921_V1_genomic.gbff_pp14
GCA_000586855.1_Stap_aure_W19270_V1_genomic.gbff_pp7
GCA_000587515.1_Stap_aure_H65881_V1_genomic.gbff_pp10
GCA_000594305.1_Stap_aure_M49691_V1_genomic.gbff_pp10
GCA_000596365.1_Stap_aure_DAR5864_V1_genomic.gbff_pp14
GCA_000601945.1_Stap_aure_F87602_V1_genomic.gbff_pp6
GCA_000602085.1_Stap_aure_T16619_V1_genomic.gbff_pp18
GCA_000604485.1_Stap_aure_W53395_V1_genomic.gbff_pp16
GCA_000605905.1_Stap_aure_W25814_V1_genomic.gbff_pp19
GCA_00063575.1_ASM16357v1_genomic.gbff_pp4
GCA_000641035.1_Stap_aure_VET0086R_V1_genomic.gbff_pp21
GCA_001046295.1_ASM104629v1_genomic.gbff_pp17
GCA_001060985.1_ASM106098v1_genomic.gbff_pp13
GCA_001194545.1_7907_4_56_genomic.gbff_pp13
GCA_001226685.1_6401_6_9_genomic.gbff_pp6
GCA_001234105.1_5295_1_7_genomic.gbff_pp18
GCA_001289825.1_11641_1_62_genomic.gbff_pp11
GCA_001352295.1_7748_4_33_genomic.gbff_pp22
GCA_001411685.1_ASM141168v1_genomic.gbff_pp2
GCA_001548295.1_ASM154829v1_genomic.gbff_pp10
GCA_001996485.1_ASM199648v1_genomic.gbff_pp2
GCA_002121705.1_ASM212170v1_genomic.gbff_pp4
GCA_002121705.1_ASM212170v1_genomic.gbff_pp5
GCA_002121705.1_ASM212170v1_genomic.gbff_pp6
GCA_002122405.1_ASM212240v1_genomic.gbff_pp10
GCA_002122685.1_ASM212268v1_genomic.gbff_pp21
GCA_002127025.1_ASM212702v1_genomic.gbff_pp10
GCA_002225345.1_ASM222534v1_genomic.gbff_pp11
GCA_002274895.1_UCSF14054_v1.0_genomic.gbff_pp2
GCA_002275265.1_ISU-927_v1.0_genomic.gbff_pp16
GCA_002904975.1_ASM290497v1_genomic.gbff_pp10
GCA_002983095.1_ASM298309v1_genomic.gbff_pp13
GCA_002993865.1_ASM299386v1_genomic.gbff_pp9
GCA_003237795.1_ASM323779v1_genomic.gbff_pp10
GCA_003240215.1_ASM324021v1_genomic.gbff_pp21
GCA_003420165.1_ASM342016v1_genomic.gbff_pp15
GCA_003422165.1_ASM342216v1_genomic.gbff_pp20
GCA_900035925.1_7712_8_30_genomic.gbff_pp17
GCA_900040545.1_7469_7_44_genomic.gbff_pp11
GCA_900080895.1_12625_5_54_genomic.gbff_pp2
GCA_900081425.1_12641_2_75_genomic.gbff_pp1
GCA_900081425.1_12641_2_75_genomic.gbff_pp21
GCA_900081425.1_12641_2_75_genomic.gbff_pp22
GCA_900081945.1_12673_2_15_genomic.gbff_pp10
GCA_900124925.1_17138_2_42_genomic.gbff_pp13
GCA_900126435.1_17175_2_81_genomic.gbff_pp6
GCA_900251565.1_M3684_genomic.gbff_pp14
GCA_900251895.1_M3925_genomic.gbff_pp17
GCA_900251895.1_M3925_genomic.gbff_pp18
GCA_900323905.1_24117-WT_genomic.gbff_pp6
GCA_900482705.1_7915_6_43_genomic.gbff_pp16

## Sheet: virSorter2_analysis
seqname	dsDNAphage	ssDNA	max_score	max_score_group	length	hallmark	viral	cellular
GCA_000009005.1_ASM900v1_genomic.gbff_pp9||full	1	0.047	1	dsDNAphage	50198	12	78.1	4.1
GCA_000160415.1_ASM16041v1_genomic.gbff_pp11||full	0.993	0.02	0.993	dsDNAphage	58440	20	73.1	10.3
GCA_000160415.1_ASM16041v1_genomic.gbff_pp14||full	1	0.187	1	dsDNAphage	31756	11	90.2	0
GCA_000534835.1_Saureus301-188_genomic.gbff_pp14||full	1	0.267	1	dsDNAphage	27564	11	91.3	0
GCA_000009005.1_ASM900v1_genomic.gbff_pp20||0_partial	0.813	0	0.813	dsDNAphage	13391	1	22.2	18.5

## Sheet: virSorter2_checkv_quality_summa
contig_id	contig_length	provirus	proviral_length	gene_count	viral_genes	host_genes	checkv_quality	miuvig_quality	completeness	completeness_method	contamination	kmer_freq	warnings
GCA_000009005.1_ASM900v1_genomic.gbff_pp9||full	50198	No	NA	73	60	1	High-quality	High-quality	100	AAI-based (high-confidence)	0	1
GCA_000160415.1_ASM16041v1_genomic.gbff_pp11||full	58440	Yes	42534	78	51	12	High-quality	High-quality	98.67	AAI-based (medium-confidence)	27.22	1
GCA_000160415.1_ASM16041v1_genomic.gbff_pp14||full	31756	No	NA	51	45	0	Medium-quality	Genome-fragment	75.09	AAI-based (high-confidence)	0	1
GCA_000534835.1_Saureus301-188_genomic.gbff_pp14||full	27564	No	NA	46	40	0	Medium-quality	Genome-fragment	65.27	AAI-based (high-confidence)	0	1
GCA_000009005.1_ASM900v1_genomic.gbff_pp20||0_partial	13391	No	NA	20	1	6	Low-quality	Genome-fragment	19.86	HMM-based (lower-bound)	0	1

## Sheet: PhiSpy_checkv_quality_summary
contig_id	contig_length	provirus	proviral_length	gene_count	viral_genes	host_genes	checkv_quality	miuvig_quality	completeness	completeness_method	contamination	kmer_freq	warnings
GCA_000443265.1_S123v1_genomic.gbff_pp1	3433	No	NA	2	0	1	Not-determined	Genome-fragment	NA	NA	0	1	no viral genes detected
GCA_000009005.1_ASM900v1_genomic.gbff_pp5	3663	No	NA	3	0	2	Not-determined	Genome-fragment	NA	NA	0	1	no viral genes detected
GCA_000544885.1_Stap_aure_M0887_V1_genomic.gbff_pp6	3829	No	NA	3	0	2	Not-determined	Genome-fragment	NA	NA	0	1	no viral genes detected
GCA_000009005.1_ASM900v1_genomic.gbff_pp2	2370	No	NA	4	0	2	Not-determined	Genome-fragment	NA	NA	0	1	no viral genes detected
GCA_000010445.1_ASM1044v1_genomic.gbff_pp4	5258	No	NA	4	0	4	Not-determined	Genome-fragment	NA	NA	0	1	no viral genes detected
GCA_000162855.1_ASM16285v1_genomic.gbff_pp18	2477	No	NA	4	1	0	Low-quality	Genome-fragment	5.7	AAI-based (medium-confidence)	0	1
GCA_000163575.1_ASM16357v1_genomic.gbff_pp4	4990	No	NA	4	0	4	Low-quality	Genome-fragment	3.81	AAI-based (high-confidence)	0	1	no viral genes detected
GCA_000360825.1_Stap_aure_M0334_V1_genomic.gbff_pp10	4674	No	NA	4	0	3	Not-determined	Genome-fragment	NA	NA	0	1	no viral genes detected
GCA_000555845.1_Stap_aure_M0421_V1_genomic.gbff_pp7	5419	No	NA	4	0	3	Not-determined	Genome-fragment	NA	NA	0	1	no viral genes detected
GCA_000560925.1_Stap_aure_W42932_V1_genomic.gbff_pp21	4935	Yes	979	4	1	3	Low-quality	Genome-fragment	2.18	HMM-based (lower-bound)	80.16	1
GCA_000009585.1_ASM958v1_genomic.gbff_pp5	6367	No	NA	5	0	5	Low-quality	Genome-fragment	8.86	AAI-based (high-confidence)	0	1	no viral genes detected
GCA_000162655.1_ASM16265v1_genomic.gbff_pp2	2657	No	NA	5	0	1	Not-determined	Genome-fragment	NA	NA	0	1	no viral genes detected
GCA_000172855.1_ASM17285v1_genomic.gbff_pp19	3130	No	NA	5	0	4	Not-determined	Genome-fragment	NA	NA	0	1	no viral genes detected
GCA_000248515.2_ASM24851v2_genomic.gbff_pp9	3357	No	NA	5	0	0	Low-quality	Genome-fragment	4.96	AAI-based (medium-confidence)	0	1	no viral genes detected
GCA_000361645.1_Stap_aure_M0602_V1_genomic.gbff_pp10	4740	No	NA	5	0	5	Low-quality	Genome-fragment	8.49	AAI-based (medium-confidence)	0	1	no viral genes detected
GCA_000536015.1_Stap_aure_M1473_V1_genomic.gbff_pp9	4221	No	NA	5	0	1	Low-quality	Genome-fragment	9.09	AAI-based (medium-confidence)	0	1	no viral genes detected
GCA_000536935.1_Stap_aure_LAMC6094_V1_genomic.gbff_pp13	4347	No	NA	5	0	4	Low-quality	Genome-fragment	2.49	AAI-based (medium-confidence)	0	1	no viral genes detected
GCA_000553735.1_Stap_aure_M0219_V1_genomic.gbff_pp5	4692	No	NA	5	0	3	Not-determined	Genome-fragment	NA	NA	0	1	no viral genes detected
GCA_000553815.1_Stap_aure_M0226_V1_genomic.gbff_pp10	4446	No	NA	5	0	4	Not-determined	Genome-fragment	NA	NA	0	1	no viral genes detected
GCA_000556025.1_Stap_aure_M0437_V1_genomic.gbff_pp17	4509	No	NA	5	0	3	Not-determined	Genome-fragment	NA	NA	0	1	no viral genes detected
GCA_000586815.1_Stap_aure_W28921_V1_genomic.gbff_pp14	5865	No	NA	5	0	4	Low-quality	Genome-fragment	3.36	AAI-based (high-confidence)	0	1	no viral genes detected
GCA_000586855.1_Stap_aure_W19270_V1_genomic.gbff_pp7	6075	No	NA	5	0	4	Not-determined	Genome-fragment	NA	NA	0	1	no viral genes detected
GCA_002122685.1_ASM212268v1_genomic.gbff_pp21	5956	Yes	2000	5	2	3	Low-quality	Genome-fragment	4.45	HMM-based (lower-bound)	66.42	1
GCA_002274895.1_UCSF14054_v1.0_genomic.gbff_pp2	5564	No	NA	5	0	4	Not-determined	Genome-fragment	NA	NA	0	1	no viral genes detected
GCA_002983095.1_ASM298309v1_genomic.gbff_pp13	5345	No	NA	5	0	4	Not-determined	Genome-fragment	NA	NA	0	1	no viral genes detected
GCA_003237795.1_ASM323779v1_genomic.gbff_pp10	4428	No	NA	5	0	3	Not-determined	Genome-fragment	NA	NA	0	1.02	no viral genes detected
GCA_900081945.1_12673_2_15_genomic.gbff_pp10	4350	No	NA	5	0	0	Low-quality	Genome-fragment	9.97	AAI-based (medium-confidence)	0	1	no viral genes detected
GCA_900251895.1_M3925_genomic.gbff_pp18	4401	No	NA	5	0	3	Not-determined	Genome-fragment	NA	NA	0	1	no viral genes detected
GCA_900323905.1_24117-WT_genomic.gbff_pp6	4695	No	NA	5	5	0	Low-quality	Genome-fragment	10.44	HMM-based (lower-bound)	0	1.01
GCA_900482705.1_7915_6_43_genomic.gbff_pp16	5064	No	NA	5	0	4	Not-determined	Genome-fragment	NA	NA	0	1	no viral genes detected
GCA_000009005.1_ASM900v1_genomic.gbff_pp6	7148	No	NA	6	0	6	Low-quality	Genome-fragment	9.95	AAI-based (medium-confidence)	0	1	no viral genes detected
GCA_000024585.1_ASM2458v1_genomic.gbff_pp3	3641	No	NA	6	0	1	Not-determined	Genome-fragment	NA	NA	0	1.02	no viral genes detected
GCA_000025145.2_ASM2514v1_genomic.gbff_pp18	3417	No	NA	6	2	0	Low-quality	Genome-fragment	7.71	HMM-based (lower-bound)	0	1
GCA_000025145.2_ASM2514v1_genomic.gbff_pp20	4076	No	NA	6	0	5	Not-determined	Genome-fragment	NA	NA	0	1	no viral genes detected
GCA_000027045.1_ASM2704v1_genomic.gbff_pp18	2979	No	NA	6	2	0	Low-quality	Genome-fragment	6.72	HMM-based (lower-bound)	0	1
GCA_000159535.2_ASM15953v2_genomic.gbff_pp2	2703	No	NA	6	0	2	Not-determined	Genome-fragment	NA	NA	0	1	no viral genes detected
GCA_000160355.1_ASM16035v1_genomic.gbff_pp17	4614	No	NA	6	0	3	Not-determined	Genome-fragment	NA	NA	0	1	no viral genes detected
GCA_000160395.1_ASM16039v1_genomic.gbff_pp19	4267	No	NA	6	2	0	Low-quality	Genome-fragment	9.63	HMM-based (lower-bound)	0	1
GCA_000162815.1_ASM16281v1_genomic.gbff_pp5	6443	No	NA	6	0	5	Not-determined	Genome-fragment	NA	NA	0	1	no viral genes detected
GCA_000248795.2_ASM24879v2_genomic.gbff_pp17	4449	No	NA	6	0	4	Not-determined	Genome-fragment	NA	NA	0	1	no viral genes detected
GCA_000359825.1_Stap_aure_HI049B_V1_genomic.gbff_pp16	5166	No	NA	6	0	5	Not-determined	Genome-fragment	NA	NA	0	1	no viral genes detected
GCA_000439835.1_LCT-SA67_genomic.gbff_pp21	4383	No	NA	6	0	5	Not-determined	Genome-fragment	NA	NA	0	1	no viral genes detected
GCA_000545865.1_Stap_aure_M0966_V1_genomic.gbff_pp10	5950	No	NA	6	0	5	Not-determined	Genome-fragment	NA	NA	0	1	no viral genes detected
GCA_000555085.1_Stap_aure_M0355_V1_genomic.gbff_pp17	5591	No	NA	6	0	4	Not-determined	Genome-fragment	NA	NA	0	1	no viral genes detected
GCA_000559825.1_Stap_aure_M41648_V1_genomic.gbff_pp1	6781	No	NA	6	0	5	Not-determined	Genome-fragment	NA	NA	0	1	no viral genes detected
GCA_000570015.1_Stap_aure_H87628_V1_genomic.gbff_pp17	5301	No	NA	6	0	4	Low-quality	Genome-fragment	1.62	AAI-based (medium-confidence)	0	1	no viral genes detected
GCA_000587515.1_Stap_aure_H65881_V1_genomic.gbff_pp10	5628	No	NA	6	0	0	Low-quality	Genome-fragment	12.57	AAI-based (medium-confidence)	0	1	no viral genes detected
GCA_000641035.1_Stap_aure_VET0086R_V1_genomic.gbff_pp21	5408	No	NA	6	0	5	Not-determined	Genome-fragment	NA	NA	0	1	no viral genes detected
GCA_002121705.1_ASM212170v1_genomic.gbff_pp4	6102	No	NA	6	0	6	Not-determined	Genome-fragment	NA	NA	0	1	no viral genes detected
GCA_002122405.1_ASM212240v1_genomic.gbff_pp10	4371	No	NA	6	0	2	Not-determined	Genome-fragment	NA	NA	0	1	no viral genes detected
GCA_002275265.1_ISU-927_v1.0_genomic.gbff_pp16	4200	No	NA	6	0	4	Not-determined	Genome-fragment	NA	NA	0	1	no viral genes detected
GCA_900126435.1_17175_2_81_genomic.gbff_pp6	4593	No	NA	6	0	5	Not-determined	Genome-fragment	NA	NA	0	1	no viral genes detected
GCA_000009005.1_ASM900v1_genomic.gbff_pp3	4315	No	NA	7	0	2	Not-determined	Genome-fragment	NA	NA	0	1.01	no viral genes detected
GCA_000010465.1_ASM1046v1_genomic.gbff_pp4	7430	No	NA	7	0	7	Not-determined	Genome-fragment	NA	NA	0	1	no viral genes detected
GCA_000011505.1_ASM1150v1_genomic.gbff_pp6	9356	No	NA	7	0	7	Low-quality	Genome-fragment	5.2	AAI-based (medium-confidence)	0	1	no viral genes detected
GCA_000013425.1_ASM1342v1_genomic.gbff_pp6	8296	No	NA	7	0	6	Low-quality	Genome-fragment	11.55	AAI-based (medium-confidence)	0	1	no viral genes detected
GCA_000162815.1_ASM16281v1_genomic.gbff_pp21	4967	No	NA	7	0	5	Not-determined	Genome-fragment	NA	NA	0	1	no viral genes detected
GCA_000187145.1_ASM18714v1_genomic.gbff_pp21	5236	No	NA	7	0	6	Not-determined	Genome-fragment	NA	NA	0	1	no viral genes detected
GCA_000187165.1_ASM18716v1_genomic.gbff_pp16	4389	No	NA	7	0	7	Not-determined	Genome-fragment	NA	NA	0	1	no viral genes detected
GCA_000242515.2_ASM24251v2_genomic.gbff_pp16	6222	No	NA	7	0	4	Not-determined	Genome-fragment	NA	NA	0	1	no viral genes detected
GCA_000360905.1_Stap_aure_M0351_V1_genomic.gbff_pp11	6674	No	NA	7	0	6	Not-determined	Genome-fragment	NA	NA	0	1	no viral genes detected
GCA_000525445.1_Stap_aure_DAR5883_V1_genomic.gbff_pp16	5355	No	NA	7	0	7	Not-determined	Genome-fragment	NA	NA	0	1	no viral genes detected
GCA_000537595.1_Stap_aure_UCIM6019_V1_genomic.gbff_pp10	6291	No	NA	7	0	5	Not-determined	Genome-fragment	NA	NA	0	1	no viral genes detected
GCA_000556705.1_Stap_aure_M0496_V1_genomic.gbff_pp17	5753	No	NA	7	0	5	Not-determined	Genome-fragment	NA	NA	0	1	no viral genes detected
GCA_000562005.1_Stap_aure_T84595_V1_genomic.gbff_pp10	4224	No	NA	7	0	1	Not-determined	Genome-fragment	NA	NA	0	1	no viral genes detected
GCA_000562525.1_Stap_aure_H71785_V1_genomic.gbff_pp16	5500	No	NA	7	0	5	Not-determined	Genome-fragment	NA	NA	0	1	no viral genes detected
GCA_000575965.1_Stap_aure_M1112_V1_genomic.gbff_pp18	5490	No	NA	7	0	5	Not-determined	Genome-fragment	NA	NA	0	1	no viral genes detected
GCA_001060985.1_ASM106098v1_genomic.gbff_pp13	8221	No	NA	7	0	6	Low-quality	Genome-fragment	4.71	AAI-based (medium-confidence)	0	1	no viral genes detected
GCA_001226685.1_6401_6_9_genomic.gbff_pp6	7239	No	NA	7	7	0	Low-quality	Genome-fragment	16.09	HMM-based (lower-bound)	0	1.01
GCA_001548295.1_ASM154829v1_genomic.gbff_pp10	6883	No	NA	7	0	6	Not-determined	Genome-fragment	NA	NA	0	1	no viral genes detected
GCA_002904975.1_ASM290497v1_genomic.gbff_pp10	4092	No	NA	7	0	1	Not-determined	Genome-fragment	NA	NA	0	1	no viral genes detected
GCA_002993865.1_ASM299386v1_genomic.gbff_pp9	5042	No	NA	7	0	1	Low-quality	Genome-fragment	10.86	AAI-based (medium-confidence)	0	1	no viral genes detected
GCA_003240215.1_ASM324021v1_genomic.gbff_pp21	7119	Yes	3163	7	3	4	Low-quality	Genome-fragment	7.03	HMM-based (lower-bound)	55.57	1
GCA_900035925.1_7712_8_30_genomic.gbff_pp17	4608	No	NA	7	0	4	Not-determined	Genome-fragment	NA	NA	0	1	no viral genes detected
GCA_900040545.1_7469_7_44_genomic.gbff_pp11	6882	No	NA	7	0	1	Not-determined	Genome-fragment	NA	NA	0	1.01	no viral genes detected
GCA_000010465.1_ASM1046v1_genomic.gbff_pp2	5444	No	NA	8	0	3	Not-determined	Genome-fragment	NA	NA	0	1.01	no viral genes detected
GCA_000013465.1_ASM1346v1_genomic.gbff_pp16	5743	No	NA	8	0	8	Not-determined	Genome-fragment	NA	NA	0	1	no viral genes detected
GCA_000016805.1_ASM1680v1_genomic.gbff_pp8	4374	No	NA	8	0	0	Not-determined	Genome-fragment	NA	NA	0	1	no viral genes detected
GCA_000164715.1_ASM16471v1_genomic.gbff_pp2	3471	No	NA	8	0	3	Not-determined	Genome-fragment	NA	NA	0	1	no viral genes detected
GCA_000174495.1_ASM17449v1_genomic.gbff_pp21	6196	No	NA	8	0	6	Not-determined	Genome-fragment	NA	NA	0	1	no viral genes detected
GCA_000174515.1_ASM17451v1_genomic.gbff_pp10	7417	No	NA	8	0	7	Not-determined	Genome-fragment	NA	NA	0	1	no viral genes detected
GCA_000174615.1_ASM17461v1_genomic.gbff_pp16	6412	No	NA	8	0	6	Not-determined	Genome-fragment	NA	NA	0	1	no viral genes detected
GCA_000248795.2_ASM24879v2_genomic.gbff_pp12	6402	No	NA	8	0	6	Not-determined	Genome-fragment	NA	NA	0	1	no viral genes detected
GCA_000363845.1_Stap_aure_B40950_V1_genomic.gbff_pp10	7457	No	NA	8	0	7	Not-determined	Genome-fragment	NA	NA	0	1	no viral genes detected
GCA_000540615.1_Stap_aure_MISS6027_V1_genomic.gbff_pp1	5102	No	NA	8	0	7	Not-determined	Genome-fragment	NA	NA	0	1	no viral genes detected
GCA_000604485.1_Stap_aure_W53395_V1_genomic.gbff_pp16	5556	No	NA	8	0	5	Not-determined	Genome-fragment	NA	NA	0	1	no viral genes detected
GCA_002225345.1_ASM222534v1_genomic.gbff_pp11	4741	No	NA	8	0	1	Not-determined	Genome-fragment	NA	NA	0	1	no viral genes detected
GCA_003422165.1_ASM342216v1_genomic.gbff_pp20	6655	No	NA	8	0	7	Not-determined	Genome-fragment	NA	NA	0	1	no viral genes detected
GCA_900080895.1_12625_5_54_genomic.gbff_pp2	7563	No	NA	8	0	7	Not-determined	Genome-fragment	NA	NA	0	1	no viral genes detected
GCA_900251565.1_M3684_genomic.gbff_pp14	4735	No	NA	8	0	7	Not-determined	Genome-fragment	NA	NA	0	1	no viral genes detected
GCA_000009585.1_ASM958v1_genomic.gbff_pp19	5680	No	NA	9	4	1	Low-quality	Genome-fragment	12.76	HMM-based (lower-bound)	0	1
GCA_000010445.1_ASM1044v1_genomic.gbff_pp2	6319	No	NA	9	0	3	Not-determined	Genome-fragment	NA	NA	0	1.01	no viral genes detected
GCA_000013465.1_ASM1346v1_genomic.gbff_pp21	7615	No	NA	9	0	7	Not-determined	Genome-fragment	NA	NA	0	1	no viral genes detected
GCA_000016805.1_ASM1680v1_genomic.gbff_pp9	4413	No	NA	9	0	0	Not-determined	Genome-fragment	NA	NA	0	1	no viral genes detected
GCA_000248735.2_ASM24873v2_genomic.gbff_pp16	7463	No	NA	9	0	7	Not-determined	Genome-fragment	NA	NA	0	1	no viral genes detected
GCA_000362125.1_Stap_aure_M0877_V1_genomic.gbff_pp18	7502	No	NA	9	0	7	Not-determined	Genome-fragment	NA	NA	0	1	no viral genes detected
GCA_000532975.1_Stap_aure_M1299_V1_genomic.gbff_pp15	7020	No	NA	9	0	6	Not-determined	Genome-fragment	NA	NA	0	1	no viral genes detected
GCA_000537595.1_Stap_aure_UCIM6019_V1_genomic.gbff_pp11	9838	No	NA	9	0	9	Not-determined	Genome-fragment	NA	NA	0	1	no viral genes detected
GCA_000551445.1_Stap_aure_M0046_V1_genomic.gbff_pp8	8389	No	NA	9	0	6	Low-quality	Genome-fragment	1.66	AAI-based (medium-confidence)	0	1	no viral genes detected
GCA_000562305.1_Stap_aure_F89468_V1_genomic.gbff_pp10	8390	No	NA	9	0	8	Not-determined	Genome-fragment	NA	NA	0	1	no viral genes detected
GCA_000596365.1_Stap_aure_DAR5864_V1_genomic.gbff_pp14	6630	No	NA	9	0	7	Not-determined	Genome-fragment	NA	NA	0	1	no viral genes detected
GCA_000601945.1_Stap_aure_F87602_V1_genomic.gbff_pp6	11678	No	NA	9	0	9	Low-quality	Genome-fragment	6.38	AAI-based (medium-confidence)	0	1	no viral genes detected
GCA_001234105.1_5295_1_7_genomic.gbff_pp18	6396	No	NA	9	0	6	Not-determined	Genome-fragment	NA	NA	0	1	no viral genes detected
GCA_001352295.1_7748_4_33_genomic.gbff_pp22	7917	Yes	3961	9	4	4	Low-quality	Genome-fragment	8.8	HMM-based (lower-bound)	49.97	1
GCA_900124925.1_17138_2_42_genomic.gbff_pp13	10258	No	NA	9	0	7	Low-quality	Genome-fragment	5.88	AAI-based (medium-confidence)	0	1	no viral genes detected
GCA_000009005.1_ASM900v1_genomic.gbff_pp17	8553	No	NA	10	0	8	Not-determined	Genome-fragment	NA	NA	0	1	no viral genes detected
GCA_000009645.1_ASM964v1_genomic.gbff_pp2	7969	No	NA	10	0	4	Not-determined	Genome-fragment	NA	NA	0	1.01	no viral genes detected
GCA_000009665.1_ASM966v1_genomic.gbff_pp4	11043	No	NA	10	0	10	Not-determined	Genome-fragment	NA	NA	0	1	no viral genes detected
GCA_000144955.1_ASM14495v1_genomic.gbff_pp20	6665	No	NA	10	5	1	Low-quality	Genome-fragment	14.98	HMM-based (lower-bound)	0	1
GCA_000174575.1_ASM17457v1_genomic.gbff_pp8	5286	No	NA	10	0	0	Not-determined	Genome-fragment	NA	NA	0	1	no viral genes detected
GCA_000362285.1_Stap_aure_M0946_V1_genomic.gbff_pp10	5688	No	NA	10	0	0	Not-determined	Genome-fragment	NA	NA	0	1	no viral genes detected
GCA_000534835.1_Saureus301-188_genomic.gbff_pp9	8101	No	NA	10	0	3	Low-quality	Genome-fragment	17.44	AAI-based (medium-confidence)	0	1	no viral genes detected
GCA_000547345.1_Stap_aure_M1562_V1_genomic.gbff_pp1	7084	No	NA	10	0	4	Not-determined	Genome-fragment	NA	NA	0	1	no viral genes detected
GCA_000594305.1_Stap_aure_M49691_V1_genomic.gbff_pp10	11559	No	NA	10	0	10	Not-determined	Genome-fragment	NA	NA	0	1	no viral genes detected
GCA_000602085.1_Stap_aure_T16619_V1_genomic.gbff_pp18	9005	No	NA	10	0	4	Not-determined	Genome-fragment	NA	NA	0	1	no viral genes detected
GCA_001194545.1_7907_4_56_genomic.gbff_pp13	7564	No	NA	10	0	8	Not-determined	Genome-fragment	NA	NA	0	1	no viral genes detected
GCA_001289825.1_11641_1_62_genomic.gbff_pp11	11944	No	NA	10	0	9	Not-determined	Genome-fragment	NA	NA	0	1	no viral genes detected
GCA_001411685.1_ASM141168v1_genomic.gbff_pp2	4498	No	NA	10	0	5	Not-determined	Genome-fragment	NA	NA	0	1	no viral genes detected
GCA_000011505.1_ASM1150v1_genomic.gbff_pp1	7305	No	NA	11	0	8	Not-determined	Genome-fragment	NA	NA	0	1	no viral genes detected
GCA_000012045.1_ASM1204v1_genomic.gbff_pp8	9114	No	NA	11	0	1	Low-quality	Genome-fragment	13.48	AAI-based (medium-confidence)	0	1	no viral genes detected
GCA_000025145.2_ASM2514v1_genomic.gbff_pp8	6561	No	NA	11	0	0	Not-determined	Genome-fragment	NA	NA	0	1	no viral genes detected
GCA_000160355.1_ASM16035v1_genomic.gbff_pp3	9022	No	NA	11	0	5	Not-determined	Genome-fragment	NA	NA	0	1.01	no viral genes detected
GCA_000162595.1_ASM16259v1_genomic.gbff_pp5	12482	No	NA	11	0	11	Not-determined	Genome-fragment	NA	NA	0	1	no viral genes detected
GCA_000215405.2_ASM21540v2_genomic.gbff_pp1	8135	No	NA	11	0	4	Not-determined	Genome-fragment	NA	NA	0	1	no viral genes detected
GCA_000262835.1_VRSA02_3_genomic.gbff_pp10	11299	No	NA	11	0	8	Not-determined	Genome-fragment	NA	NA	0	1	no viral genes detected
GCA_000540235.1_Stap_aure_UCIM6050_V1_genomic.gbff_pp20	7882	No	NA	11	1	5	Low-quality	Genome-fragment	17.4	HMM-based (lower-bound)	0	1
GCA_000543485.1_Stap_aure_M0773_V1_genomic.gbff_pp9	9560	No	NA	11	0	5	Low-quality	Genome-fragment	20.58	AAI-based (medium-confidence)	0	1	no viral genes detected
GCA_000578295.1_Stap_aure_T77565_V1_genomic.gbff_pp18	8810	No	NA	11	0	8	Not-determined	Genome-fragment	NA	NA	0	1	no viral genes detected
GCA_002121705.1_ASM212170v1_genomic.gbff_pp6	11283	Yes	9283	11	7	3	Low-quality	Genome-fragment	20.64	HMM-based (lower-bound)	17.73	1.01
GCA_003420165.1_ASM342016v1_genomic.gbff_pp15	7758	No	NA	11	0	11	Not-determined	Genome-fragment	NA	NA	0	1	no viral genes detected
GCA_000009645.1_ASM964v1_genomic.gbff_pp1	10567	No	NA	12	0	6	Not-determined	Genome-fragment	NA	NA	0	1	no viral genes detected
GCA_000276625.1_Newbould305_assembly_v1_genomic.gbff_pp16	9861	No	NA	12	0	9	Not-determined	Genome-fragment	NA	NA	0	1	no viral genes detected
GCA_000535875.1_Stap_aure_M1379_V1_genomic.gbff_pp1	9290	No	NA	12	0	10	Low-quality	Genome-fragment	6.88	AAI-based (medium-confidence)	0	1	no viral genes detected
GCA_000009005.1_ASM900v1_genomic.gbff_pp18	9966	No	NA	13	0	9	Not-determined	Genome-fragment	NA	NA	0	1	no viral genes detected
GCA_000017085.1_ASM1708v1_genomic.gbff_pp19	9408	Yes	7846	13	6	3	Low-quality	Genome-fragment	17.63	HMM-based (lower-bound)	16.6	1
GCA_000160375.1_ASM16037v1_genomic.gbff_pp21	10787	No	NA	13	0	10	Not-determined	Genome-fragment	NA	NA	0	1	no viral genes detected
GCA_000242555.2_ASM24255v2_genomic.gbff_pp2	11351	No	NA	13	0	7	Not-determined	Genome-fragment	NA	NA	0	1	no viral genes detected
GCA_000248995.2_ASM24899v2_genomic.gbff_pp9	11811	No	NA	13	0	6	Low-quality	Genome-fragment	25.43	AAI-based (medium-confidence)	0	1	no viral genes detected
GCA_000009005.1_ASM900v1_genomic.gbff_pp1	12672	No	NA	14	0	8	Not-determined	Genome-fragment	NA	NA	0	1	no viral genes detected
GCA_000009585.1_ASM958v1_genomic.gbff_pp9	13192	No	NA	14	0	1	Not-determined	Genome-fragment	NA	NA	0	1	no viral genes detected
GCA_000011505.1_ASM1150v1_genomic.gbff_pp22	11802	Yes	7846	14	6	4	Low-quality	Genome-fragment	17.63	HMM-based (lower-bound)	33.52	1
GCA_000547705.1_Stap_aure_M0758_V1_genomic.gbff_pp11	13046	No	NA	14	0	3	Not-determined	Genome-fragment	NA	NA	0	1.01	no viral genes detected
GCA_002127025.1_ASM212702v1_genomic.gbff_pp10	14916	No	NA	14	0	2	Not-determined	Genome-fragment	NA	NA	0	1.01	no viral genes detected
GCA_900081425.1_12641_2_75_genomic.gbff_pp1	11359	No	NA	14	0	12	Low-quality	Genome-fragment	6.51	AAI-based (medium-confidence)	0	1	no viral genes detected
GCA_000011505.1_ASM1150v1_genomic.gbff_pp11	18207	No	NA	15	0	14	Not-determined	Genome-fragment	NA	NA	0	1	no viral genes detected
GCA_000174515.1_ASM17451v1_genomic.gbff_pp22	13529	Yes	7846	16	6	5	Low-quality	Genome-fragment	17.63	HMM-based (lower-bound)	42.01	1
GCA_000550985.1_Stap_aure_M0012_V1_genomic.gbff_pp10	13449	No	NA	16	0	9	Not-determined	Genome-fragment	NA	NA	0	1	no viral genes detected
GCA_000009005.1_ASM900v1_genomic.gbff_pp11	19228	No	NA	19	0	16	Not-determined	Genome-fragment	NA	NA	0	1	no viral genes detected
GCA_000011505.1_ASM1150v1_genomic.gbff_pp18	17069	No	NA	19	0	16	Not-determined	Genome-fragment	NA	NA	0	1	no viral genes detected
GCA_000011505.1_ASM1150v1_genomic.gbff_pp2	18414	No	NA	19	0	12	Not-determined	Genome-fragment	NA	NA	0	1	no viral genes detected
GCA_000011505.1_ASM1150v1_genomic.gbff_pp5	21032	No	NA	19	0	18	Not-determined	Genome-fragment	NA	NA	0	1	no viral genes detected
GCA_000012045.1_ASM1204v1_genomic.gbff_pp18	18588	No	NA	19	1	5	Low-quality	Genome-fragment	41.02	HMM-based (lower-bound)	0	1.05
GCA_000570015.1_Stap_aure_H87628_V1_genomic.gbff_pp19	21951	No	NA	21	0	17	Not-determined	Genome-fragment	NA	NA	0	1	no viral genes detected
GCA_000009005.1_ASM900v1_genomic.gbff_pp10	24824	No	NA	23	0	5	Not-determined	Genome-fragment	NA	NA	0	1	no viral genes detected
GCA_000009005.1_ASM900v1_genomic.gbff_pp22	22438	No	NA	23	1	8	Low-quality	Genome-fragment	49.52	HMM-based (lower-bound)	0	1.04
GCA_000547205.1_Stap_aure_M1090_V1_genomic.gbff_pp19	23915	No	NA	23	0	14	Not-determined	Genome-fragment	NA	NA	0	1.02	no viral genes detected
GCA_001046295.1_ASM104629v1_genomic.gbff_pp17	22908	No	NA	23	0	15	Not-determined	Genome-fragment	NA	NA	0	1	no viral genes detected
GCA_000605905.1_Stap_aure_W25814_V1_genomic.gbff_pp19	27238	No	NA	24	0	15	Not-determined	Genome-fragment	NA	NA	0	1.02	no viral genes detected
GCA_000160355.1_ASM16035v1_genomic.gbff_pp21	26743	No	NA	25	1	9	Medium-quality	Genome-fragment	59.02	HMM-based (lower-bound)	0	1.03
GCA_000556445.1_Stap_aure_M0471_V1_genomic.gbff_pp17	24579	No	NA	25	0	18	Not-determined	Genome-fragment	NA	NA	0	1	no viral genes detected
GCA_900081425.1_12641_2_75_genomic.gbff_pp22	21683	Yes	7846	26	7	10	Low-quality	Genome-fragment	17.63	HMM-based (lower-bound)	63.81	1
GCA_000160415.1_ASM16041v1_genomic.gbff_pp12	26246	No	NA	29	1	11	Medium-quality	Genome-fragment	57.93	HMM-based (lower-bound)	0	1.01
GCA_000160415.1_ASM16041v1_genomic.gbff_pp9	29368	No	NA	29	0	20	Not-determined	Genome-fragment	NA	NA	0	1	no viral genes detected
GCA_000009005.1_ASM900v1_genomic.gbff_pp13	29329	No	NA	31	0	22	Not-determined	Genome-fragment	NA	NA	0	1	no viral genes detected
GCA_000009005.1_ASM900v1_genomic.gbff_pp20	21439	No	NA	32	1	11	Low-quality	Genome-fragment	31.8	HMM-based (lower-bound)	0	1
GCA_000009005.1_ASM900v1_genomic.gbff_pp19	27169	No	NA	33	0	9	Not-determined	Genome-fragment	NA	NA	0	1	no viral genes detected
GCA_000248615.2_ASM24861v2_genomic.gbff_pp18	63522	No	NA	33	0	22	Not-determined	Genome-fragment	NA	NA	0	1.01	no viral genes detected
GCA_002121705.1_ASM212170v1_genomic.gbff_pp5	42690	No	NA	39	1	19	High-quality	High-quality	94.9	HMM-based (lower-bound)	0	1
GCA_900251895.1_M3925_genomic.gbff_pp17	45900	No	NA	41	0	29	Not-determined	Genome-fragment	NA	NA	0	1	no viral genes detected
GCA_000009005.1_ASM900v1_genomic.gbff_pp12	54489	No	NA	43	1	32	Low-quality	Genome-fragment	36.46	HMM-based (lower-bound)	0	1
GCA_000009005.1_ASM900v1_genomic.gbff_pp14	47037	No	NA	43	0	36	Low-quality	Genome-fragment	18.51	AAI-based (medium-confidence)	0	1	no viral genes detected
GCA_000009005.1_ASM900v1_genomic.gbff_pp4	44309	No	NA	44	3	32	High-quality	High-quality	93.65	HMM-based (lower-bound)	0	1
GCA_000540235.1_Stap_aure_UCIM6050_V1_genomic.gbff_pp9	50594	No	NA	45	0	24	Not-determined	Genome-fragment	NA	NA	0	1	no viral genes detected
GCA_000546485.1_Stap_aure_M1022_V1_genomic.gbff_pp6	42095	No	NA	45	1	38	High-quality	High-quality	93.58	HMM-based (lower-bound)	0	1
GCA_000534835.1_Saureus301-188_genomic.gbff_pp14	27566	No	NA	46	40	0	Medium-quality	Genome-fragment	65.28	AAI-based (high-confidence)	0	1
GCA_000160415.1_ASM16041v1_genomic.gbff_pp14	31843	No	NA	51	45	0	Medium-quality	Genome-fragment	75.29	AAI-based (high-confidence)	0	1
GCA_000160415.1_ASM16041v1_genomic.gbff_pp13	45843	No	NA	52	0	40	Not-determined	Genome-fragment	NA	NA	0	1	no viral genes detected
GCA_000009005.1_ASM900v1_genomic.gbff_pp7	63099	Yes	18030	57	8	28	Low-quality	Genome-fragment	40.08	HMM-based (lower-bound)	71.43	1	low-confidence Provirus
GCA_000160415.1_ASM16041v1_genomic.gbff_pp2	49335	No	NA	58	0	25	Not-determined	Genome-fragment	NA	NA	0	1	no viral genes detected
GCA_000531555.1_Stap_aure_M0032_V1_genomic.gbff_pp18	98418	No	NA	66	0	45	Not-determined	Genome-fragment	NA	NA	0	1.01	no viral genes detected
GCA_000009005.1_ASM900v1_genomic.gbff_pp8	65675	No	NA	71	0	60	Not-determined	Genome-fragment	NA	NA	0	1	no viral genes detected
GCA_000160415.1_ASM16041v1_genomic.gbff_pp7	76188	Yes	26219	72	11	30	Medium-quality	Genome-fragment	58.26	HMM-based (lower-bound)	65.59	1.02	low-confidence Provirus
GCA_000009005.1_ASM900v1_genomic.gbff_pp9	50334	No	NA	73	60	1	High-quality	High-quality	100	AAI-based (high-confidence)	0	1
GCA_000160415.1_ASM16041v1_genomic.gbff_pp6	75890	No	NA	74	2	64	High-quality	High-quality	94.99	HMM-based (lower-bound)	0	1
GCA_000009005.1_ASM900v1_genomic.gbff_pp21	87985	No	NA	75	1	64	Medium-quality	Genome-fragment	56.62	HMM-based (lower-bound)	0	1
GCA_000160415.1_ASM16041v1_genomic.gbff_pp11	59255	Yes	42534	78	51	12	High-quality	High-quality	98.67	AAI-based (medium-confidence)	28.22	1
GCA_001996485.1_ASM199648v1_genomic.gbff_pp2	72971	No	NA	79	0	45	Not-determined	Genome-fragment	NA	NA	0	1	no viral genes detected
GCA_000009005.1_ASM900v1_genomic.gbff_pp15	90285	No	NA	80	0	43	Not-determined	Genome-fragment	NA	NA	0	1	no viral genes detected
GCA_900081425.1_12641_2_75_genomic.gbff_pp21	116715	No	NA	101	1	88	Medium-quality	Genome-fragment	75.11	HMM-based (lower-bound)	0	1
GCA_000160415.1_ASM16041v1_genomic.gbff_pp4	133663	No	NA	126	7	94	High-quality	High-quality	97.8	HMM-based (lower-bound)	0	1
GCA_000009005.1_ASM900v1_genomic.gbff_pp16	139348	No	NA	145	2	128	High-quality	High-quality	98.94	HMM-based (lower-bound)	0	1
				Total genes	Total viral genes	Total host genes
				3277	310	1930

## Sheet: VGAS
Gene_count	prophage_ID	Accession_Number: VGAS	Function: VGAS
1	GCA_000009005.1_ASM900v1_genomic.gbff_pp1	N/A	NKF
2	GCA_000009005.1_ASM900v1_genomic.gbff_pp1	N/A	NKF
3	GCA_000009005.1_ASM900v1_genomic.gbff_pp1	N/A	NKF
4	GCA_000009005.1_ASM900v1_genomic.gbff_pp1	N/A	NKF
5	GCA_000009005.1_ASM900v1_genomic.gbff_pp1	N/A	NKF
6	GCA_000009005.1_ASM900v1_genomic.gbff_pp1	N/A	NKF
7	GCA_000009005.1_ASM900v1_genomic.gbff_pp1	N/A	NKF
8	GCA_000009005.1_ASM900v1_genomic.gbff_pp1	N/A	NKF
9	GCA_000009005.1_ASM900v1_genomic.gbff_pp1	N/A	NKF
10	GCA_000009005.1_ASM900v1_genomic.gbff_pp1	N/A	NKF
11	GCA_000009005.1_ASM900v1_genomic.gbff_pp1	N/A	NKF
12	GCA_000009005.1_ASM900v1_genomic.gbff_pp1	N/A	NKF
13	GCA_000009005.1_ASM900v1_genomic.gbff_pp1	N/A	NKF
14	GCA_000009005.1_ASM900v1_genomic.gbff_pp1	N/A	NKF
1	GCA_000009005.1_ASM900v1_genomic.gbff_pp2	N/A	NKF
2	GCA_000009005.1_ASM900v1_genomic.gbff_pp2	N/A	NKF
3	GCA_000009005.1_ASM900v1_genomic.gbff_pp2	N/A	NKF
4	GCA_000009005.1_ASM900v1_genomic.gbff_pp2	N/A	NKF
1	GCA_000009005.1_ASM900v1_genomic.gbff_pp3	N/A	NKF
2	GCA_000009005.1_ASM900v1_genomic.gbff_pp3	N/A	NKF
3	GCA_000009005.1_ASM900v1_genomic.gbff_pp3	N/A	NKF
4	GCA_000009005.1_ASM900v1_genomic.gbff_pp3	N/A	NKF
5	GCA_000009005.1_ASM900v1_genomic.gbff_pp3	N/A	NKF
1	GCA_000009005.1_ASM900v1_genomic.gbff_pp4	N/A	NKF
2	GCA_000009005.1_ASM900v1_genomic.gbff_pp4	N/A	NKF
3	GCA_000009005.1_ASM900v1_genomic.gbff_pp4	N/A	NKF
4	GCA_000009005.1_ASM900v1_genomic.gbff_pp4	N/A	NKF
5	GCA_000009005.1_ASM900v1_genomic.gbff_pp4	N/A	NKF
6	GCA_000009005.1_ASM900v1_genomic.gbff_pp4	N/A	NKF
7	GCA_000009005.1_ASM900v1_genomic.gbff_pp4	N/A	NKF
8	GCA_000009005.1_ASM900v1_genomic.gbff_pp4	N/A	NKF
9	GCA_000009005.1_ASM900v1_genomic.gbff_pp4	N/A	NKF
10	GCA_000009005.1_ASM900v1_genomic.gbff_pp4	N/A	NKF
11	GCA_000009005.1_ASM900v1_genomic.gbff_pp4	N/A	NKF
12	GCA_000009005.1_ASM900v1_genomic.gbff_pp4	N/A	NKF
13	GCA_000009005.1_ASM900v1_genomic.gbff_pp4	N/A	NKF
14	GCA_000009005.1_ASM900v1_genomic.gbff_pp4	N/A	NKF
15	GCA_000009005.1_ASM900v1_genomic.gbff_pp4	N/A	NKF
16	GCA_000009005.1_ASM900v1_genomic.gbff_pp4	N/A	NKF
17	GCA_000009005.1_ASM900v1_genomic.gbff_pp4	N/A	NKF
18	GCA_000009005.1_ASM900v1_genomic.gbff_pp4	N/A	NKF
19	GCA_000009005.1_ASM900v1_genomic.gbff_pp4	N/A	NKF
20	GCA_000009005.1_ASM900v1_genomic.gbff_pp4	N/A	NKF
21	GCA_000009005.1_ASM900v1_genomic.gbff_pp4	N/A	NKF
22	GCA_000009005.1_ASM900v1_genomic.gbff_pp4	N/A	NKF
23	GCA_000009005.1_ASM900v1_genomic.gbff_pp4	N/A	NKF
24	GCA_000009005.1_ASM900v1_genomic.gbff_pp4	N/A	NKF
25	GCA_000009005.1_ASM900v1_genomic.gbff_pp4	N/A	NKF
26	GCA_000009005.1_ASM900v1_genomic.gbff_pp4	N/A	NKF
27	GCA_000009005.1_ASM900v1_genomic.gbff_pp4	N/A	NKF
28	GCA_000009005.1_ASM900v1_genomic.gbff_pp4	N/A	NKF
29	GCA_000009005.1_ASM900v1_genomic.gbff_pp4	N/A	NKF
30	GCA_000009005.1_ASM900v1_genomic.gbff_pp4	N/A	NKF
31	GCA_000009005.1_ASM900v1_genomic.gbff_pp4	N/A	NKF
32	GCA_000009005.1_ASM900v1_genomic.gbff_pp4	N/A	NKF
33	GCA_000009005.1_ASM900v1_genomic.gbff_pp4	YP_007237170.1	Panton-Valentine leukocidin chain S
34	GCA_000009005.1_ASM900v1_genomic.gbff_pp4	YP_007392406.1	Panton-Valentine leukocidin chain S precursor
35	GCA_000009005.1_ASM900v1_genomic.gbff_pp4	NP_061650.1	LukF-PV(P83) precursor
36	GCA_000009005.1_ASM900v1_genomic.gbff_pp4	N/A	NKF
37	GCA_000009005.1_ASM900v1_genomic.gbff_pp4	N/A	NKF
38	GCA_000009005.1_ASM900v1_genomic.gbff_pp4	N/A	NKF
39	GCA_000009005.1_ASM900v1_genomic.gbff_pp4	N/A	NKF
40	GCA_000009005.1_ASM900v1_genomic.gbff_pp4	N/A	NKF
41	GCA_000009005.1_ASM900v1_genomic.gbff_pp4	N/A	NKF
42	GCA_000009005.1_ASM900v1_genomic.gbff_pp4	N/A	NKF
43	GCA_000009005.1_ASM900v1_genomic.gbff_pp4	N/A	NKF
44	GCA_000009005.1_ASM900v1_genomic.gbff_pp4	NP_061635.1	transposase
1	GCA_000009005.1_ASM900v1_genomic.gbff_pp5	N/A	NKF
2	GCA_000009005.1_ASM900v1_genomic.gbff_pp5	N/A	NKF
1	GCA_000009005.1_ASM900v1_genomic.gbff_pp6	N/A	NKF
2	GCA_000009005.1_ASM900v1_genomic.gbff_pp6	N/A	NKF
3	GCA_000009005.1_ASM900v1_genomic.gbff_pp6	N/A	NKF
4	GCA_000009005.1_ASM900v1_genomic.gbff_pp6	N/A	NKF
5	GCA_000009005.1_ASM900v1_genomic.gbff_pp6	N/A	NKF
6	GCA_000009005.1_ASM900v1_genomic.gbff_pp6	YP_002875699.1	putative cysteine synthase
7	GCA_000009005.1_ASM900v1_genomic.gbff_pp6	N/A	NKF
1	GCA_000009005.1_ASM900v1_genomic.gbff_pp7	N/A	NKF
2	GCA_000009005.1_ASM900v1_genomic.gbff_pp7	N/A	NKF
3	GCA_000009005.1_ASM900v1_genomic.gbff_pp7	YP_003856858.1	putative DNA polymerase III
4	GCA_000009005.1_ASM900v1_genomic.gbff_pp7	N/A	NKF
5	GCA_000009005.1_ASM900v1_genomic.gbff_pp7	N/A	NKF
6	GCA_000009005.1_ASM900v1_genomic.gbff_pp7	N/A	NKF
7	GCA_000009005.1_ASM900v1_genomic.gbff_pp7	N/A	NKF
8	GCA_000009005.1_ASM900v1_genomic.gbff_pp7	N/A	NKF
9	GCA_000009005.1_ASM900v1_genomic.gbff_pp7	N/A	NKF
10	GCA_000009005.1_ASM900v1_genomic.gbff_pp7	N/A	NKF
11	GCA_000009005.1_ASM900v1_genomic.gbff_pp7	N/A	NKF
12	GCA_000009005.1_ASM900v1_genomic.gbff_pp7	N/A	NKF
13	GCA_000009005.1_ASM900v1_genomic.gbff_pp7	N/A	NKF
14	GCA_000009005.1_ASM900v1_genomic.gbff_pp7	N/A	NKF
15	GCA_000009005.1_ASM900v1_genomic.gbff_pp7	N/A	NKF
16	GCA_000009005.1_ASM900v1_genomic.gbff_pp7	N/A	NKF
17	GCA_000009005.1_ASM900v1_genomic.gbff_pp7	N/A	NKF
18	GCA_000009005.1_ASM900v1_genomic.gbff_pp7	N/A	NKF
19	GCA_000009005.1_ASM900v1_genomic.gbff_pp7	N/A	NKF
20	GCA_000009005.1_ASM900v1_genomic.gbff_pp7	N/A	NKF
21	GCA_000009005.1_ASM900v1_genomic.gbff_pp7	N/A	NKF
22	GCA_000009005.1_ASM900v1_genomic.gbff_pp7	YP_004957306.1	unnamed protein product
23	GCA_000009005.1_ASM900v1_genomic.gbff_pp7	N/A	NKF
24	GCA_000009005.1_ASM900v1_genomic.gbff_pp7	YP_002875699.1	putative cysteine synthase
25	GCA_000009005.1_ASM900v1_genomic.gbff_pp7	N/A	NKF
26	GCA_000009005.1_ASM900v1_genomic.gbff_pp7	N/A	NKF
27	GCA_000009005.1_ASM900v1_genomic.gbff_pp7	N/A	NKF
28	GCA_000009005.1_ASM900v1_genomic.gbff_pp7	N/A	NKF
29	GCA_000009005.1_ASM900v1_genomic.gbff_pp7	N/A	NKF
30	GCA_000009005.1_ASM900v1_genomic.gbff_pp7	N/A	NKF
31	GCA_000009005.1_ASM900v1_genomic.gbff_pp7	N/A	NKF
32	GCA_000009005.1_ASM900v1_genomic.gbff_pp7	N/A	NKF
33	GCA_000009005.1_ASM900v1_genomic.gbff_pp7	N/A	NKF
34	GCA_000009005.1_ASM900v1_genomic.gbff_pp7	N/A	NKF
35	GCA_000009005.1_ASM900v1_genomic.gbff_pp7	N/A	NKF
36	GCA_000009005.1_ASM900v1_genomic.gbff_pp7	N/A	NKF
37	GCA_000009005.1_ASM900v1_genomic.gbff_pp7	N/A	NKF
38	GCA_000009005.1_ASM900v1_genomic.gbff_pp7	N/A	NKF
39	GCA_000009005.1_ASM900v1_genomic.gbff_pp7	N/A	NKF
40	GCA_000009005.1_ASM900v1_genomic.gbff_pp7	N/A	NKF
41	GCA_000009005.1_ASM900v1_genomic.gbff_pp7	N/A	NKF
42	GCA_000009005.1_ASM900v1_genomic.gbff_pp7	N/A	NKF
43	GCA_000009005.1_ASM900v1_genomic.gbff_pp7	N/A	NKF
44	GCA_000009005.1_ASM900v1_genomic.gbff_pp7	N/A	NKF
45	GCA_000009005.1_ASM900v1_genomic.gbff_pp7	N/A	NKF
46	GCA_000009005.1_ASM900v1_genomic.gbff_pp7	N/A	NKF
47	GCA_000009005.1_ASM900v1_genomic.gbff_pp7	N/A	NKF
48	GCA_000009005.1_ASM900v1_genomic.gbff_pp7	N/A	NKF
49	GCA_000009005.1_ASM900v1_genomic.gbff_pp7	N/A	NKF
50	GCA_000009005.1_ASM900v1_genomic.gbff_pp7	N/A	NKF
51	GCA_000009005.1_ASM900v1_genomic.gbff_pp7	N/A	NKF
52	GCA_000009005.1_ASM900v1_genomic.gbff_pp7	N/A	NKF
53	GCA_000009005.1_ASM900v1_genomic.gbff_pp7	N/A	NKF
54	GCA_000009005.1_ASM900v1_genomic.gbff_pp7	N/A	NKF
55	GCA_000009005.1_ASM900v1_genomic.gbff_pp7	N/A	NKF
56	GCA_000009005.1_ASM900v1_genomic.gbff_pp7	N/A	NKF
57	GCA_000009005.1_ASM900v1_genomic.gbff_pp7	N/A	NKF
58	GCA_000009005.1_ASM900v1_genomic.gbff_pp7	N/A	NKF
59	GCA_000009005.1_ASM900v1_genomic.gbff_pp7	N/A	NKF
60	GCA_000009005.1_ASM900v1_genomic.gbff_pp7	N/A	NKF
61	GCA_000009005.1_ASM900v1_genomic.gbff_pp7	N/A	NKF
62	GCA_000009005.1_ASM900v1_genomic.gbff_pp7	N/A	NKF
63	GCA_000009005.1_ASM900v1_genomic.gbff_pp7	N/A	NKF
1	GCA_000009005.1_ASM900v1_genomic.gbff_pp8	N/A	NKF
2	GCA_000009005.1_ASM900v1_genomic.gbff_pp8	N/A	NKF
3	GCA_000009005.1_ASM900v1_genomic.gbff_pp8	N/A	NKF
4	GCA_000009005.1_ASM900v1_genomic.gbff_pp8	N/A	NKF
5	GCA_000009005.1_ASM900v1_genomic.gbff_pp8	N/A	NKF
6	GCA_000009005.1_ASM900v1_genomic.gbff_pp8	N/A	NKF
7	GCA_000009005.1_ASM900v1_genomic.gbff_pp8	N/A	NKF
8	GCA_000009005.1_ASM900v1_genomic.gbff_pp8	N/A	NKF
9	GCA_000009005.1_ASM900v1_genomic.gbff_pp8	N/A	NKF
10	GCA_000009005.1_ASM900v1_genomic.gbff_pp8	N/A	NKF
11	GCA_000009005.1_ASM900v1_genomic.gbff_pp8	N/A	NKF
12	GCA_000009005.1_ASM900v1_genomic.gbff_pp8	N/A	NKF
13	GCA_000009005.1_ASM900v1_genomic.gbff_pp8	N/A	NKF
14	GCA_000009005.1_ASM900v1_genomic.gbff_pp8	N/A	NKF
15	GCA_000009005.1_ASM900v1_genomic.gbff_pp8	N/A	NKF
16	GCA_000009005.1_ASM900v1_genomic.gbff_pp8	N/A	NKF
17	GCA_000009005.1_ASM900v1_genomic.gbff_pp8	N/A	NKF
18	GCA_000009005.1_ASM900v1_genomic.gbff_pp8	N/A	NKF
19	GCA_000009005.1_ASM900v1_genomic.gbff_pp8	N/A	NKF
20	GCA_000009005.1_ASM900v1_genomic.gbff_pp8	N/A	NKF
21	GCA_000009005.1_ASM900v1_genomic.gbff_pp8	N/A	NKF
22	GCA_000009005.1_ASM900v1_genomic.gbff_pp8	N/A	NKF
23	GCA_000009005.1_ASM900v1_genomic.gbff_pp8	N/A	NKF
24	GCA_000009005.1_ASM900v1_genomic.gbff_pp8	N/A	NKF
25	GCA_000009005.1_ASM900v1_genomic.gbff_pp8	N/A	NKF
26	GCA_000009005.1_ASM900v1_genomic.gbff_pp8	N/A	NKF
27	GCA_000009005.1_ASM900v1_genomic.gbff_pp8	N/A	NKF
28	GCA_000009005.1_ASM900v1_genomic.gbff_pp8	N/A	NKF
29	GCA_000009005.1_ASM900v1_genomic.gbff_pp8	N/A	NKF
30	GCA_000009005.1_ASM900v1_genomic.gbff_pp8	YP_009174707.1	putative thiamine pyrophosphate enzyme TPP binding domain protein
31	GCA_000009005.1_ASM900v1_genomic.gbff_pp8	N/A	NKF
32	GCA_000009005.1_ASM900v1_genomic.gbff_pp8	N/A	NKF
33	GCA_000009005.1_ASM900v1_genomic.gbff_pp8	N/A	NKF
34	GCA_000009005.1_ASM900v1_genomic.gbff_pp8	N/A	NKF
35	GCA_000009005.1_ASM900v1_genomic.gbff_pp8	N/A	NKF
36	GCA_000009005.1_ASM900v1_genomic.gbff_pp8	N/A	NKF
37	GCA_000009005.1_ASM900v1_genomic.gbff_pp8	N/A	NKF
38	GCA_000009005.1_ASM900v1_genomic.gbff_pp8	N/A	NKF
39	GCA_000009005.1_ASM900v1_genomic.gbff_pp8	N/A	NKF
40	GCA_000009005.1_ASM900v1_genomic.gbff_pp8	N/A	NKF
41	GCA_000009005.1_ASM900v1_genomic.gbff_pp8	N/A	NKF
42	GCA_000009005.1_ASM900v1_genomic.gbff_pp8	N/A	NKF
43	GCA_000009005.1_ASM900v1_genomic.gbff_pp8	N/A	NKF
44	GCA_000009005.1_ASM900v1_genomic.gbff_pp8	N/A	NKF
45	GCA_000009005.1_ASM900v1_genomic.gbff_pp8	N/A	NKF
46	GCA_000009005.1_ASM900v1_genomic.gbff_pp8	N/A	NKF
47	GCA_000009005.1_ASM900v1_genomic.gbff_pp8	N/A	NKF
48	GCA_000009005.1_ASM900v1_genomic.gbff_pp8	N/A	NKF
49	GCA_000009005.1_ASM900v1_genomic.gbff_pp8	N/A	NKF
50	GCA_000009005.1_ASM900v1_genomic.gbff_pp8	N/A	NKF
51	GCA_000009005.1_ASM900v1_genomic.gbff_pp8	N/A	NKF
52	GCA_000009005.1_ASM900v1_genomic.gbff_pp8	YP_009119837.1	beta glucosidase
53	GCA_000009005.1_ASM900v1_genomic.gbff_pp8	N/A	NKF
54	GCA_000009005.1_ASM900v1_genomic.gbff_pp8	N/A	NKF
55	GCA_000009005.1_ASM900v1_genomic.gbff_pp8	N/A	NKF
56	GCA_000009005.1_ASM900v1_genomic.gbff_pp8	N/A	NKF
57	GCA_000009005.1_ASM900v1_genomic.gbff_pp8	N/A	NKF
58	GCA_000009005.1_ASM900v1_genomic.gbff_pp8	N/A	NKF
59	GCA_000009005.1_ASM900v1_genomic.gbff_pp8	N/A	NKF
60	GCA_000009005.1_ASM900v1_genomic.gbff_pp8	N/A	NKF
61	GCA_000009005.1_ASM900v1_genomic.gbff_pp8	N/A	NKF
62	GCA_000009005.1_ASM900v1_genomic.gbff_pp8	N/A	NKF
63	GCA_000009005.1_ASM900v1_genomic.gbff_pp8	N/A	NKF
64	GCA_000009005.1_ASM900v1_genomic.gbff_pp8	N/A	NKF
65	GCA_000009005.1_ASM900v1_genomic.gbff_pp8	N/A	NKF
66	GCA_000009005.1_ASM900v1_genomic.gbff_pp8	N/A	NKF
67	GCA_000009005.1_ASM900v1_genomic.gbff_pp8	N/A	NKF
68	GCA_000009005.1_ASM900v1_genomic.gbff_pp8	N/A	NKF
69	GCA_000009005.1_ASM900v1_genomic.gbff_pp8	N/A	NKF
70	GCA_000009005.1_ASM900v1_genomic.gbff_pp8	N/A	NKF
71	GCA_000009005.1_ASM900v1_genomic.gbff_pp8	N/A	NKF
72	GCA_000009005.1_ASM900v1_genomic.gbff_pp8	N/A	NKF
73	GCA_000009005.1_ASM900v1_genomic.gbff_pp8	N/A	NKF
74	GCA_000009005.1_ASM900v1_genomic.gbff_pp8	N/A	NKF
75	GCA_000009005.1_ASM900v1_genomic.gbff_pp8	N/A	NKF
76	GCA_000009005.1_ASM900v1_genomic.gbff_pp8	N/A	NKF
1	GCA_000009005.1_ASM900v1_genomic.gbff_pp9	N/A	NKF
2	GCA_000009005.1_ASM900v1_genomic.gbff_pp9	N/A	NKF
3	GCA_000009005.1_ASM900v1_genomic.gbff_pp9	N/A	NKF
4	GCA_000009005.1_ASM900v1_genomic.gbff_pp9	N/A	NKF
5	GCA_000009005.1_ASM900v1_genomic.gbff_pp9	YP_908853.1	Staphylococcal complement inhibitor
6	GCA_000009005.1_ASM900v1_genomic.gbff_pp9	YP_908852.1	chemotaxis-inhibiting protein CHIPS
7	GCA_000009005.1_ASM900v1_genomic.gbff_pp9	YP_908850.1	staphylokinase precursor
8	GCA_000009005.1_ASM900v1_genomic.gbff_pp9	YP_003857094.1	amidase
9	GCA_000009005.1_ASM900v1_genomic.gbff_pp9	YP_003857093.1	phage holin
10	GCA_000009005.1_ASM900v1_genomic.gbff_pp9	N/A	NKF
11	GCA_000009005.1_ASM900v1_genomic.gbff_pp9	YP_003169693.1	hypothetical protein
12	GCA_000009005.1_ASM900v1_genomic.gbff_pp9	YP_009196778.1	minor structural protein
13	GCA_000009005.1_ASM900v1_genomic.gbff_pp9	YP_009103477.1	hypothetical protein
14	GCA_000009005.1_ASM900v1_genomic.gbff_pp9	YP_908841.1	phage tail tape measure protein
15	GCA_000009005.1_ASM900v1_genomic.gbff_pp9	YP_009196782.1	hypothetical protein
16	GCA_000009005.1_ASM900v1_genomic.gbff_pp9	N/A	NKF
17	GCA_000009005.1_ASM900v1_genomic.gbff_pp9	YP_007237162.1	hypothetical protein
18	GCA_000009005.1_ASM900v1_genomic.gbff_pp9	YP_003169686.1	phage tail superfamily
19	GCA_000009005.1_ASM900v1_genomic.gbff_pp9	YP_003169684.1	hypothetical protein
20	GCA_000009005.1_ASM900v1_genomic.gbff_pp9	YP_007237158.1	hypothetical protein
21	GCA_000009005.1_ASM900v1_genomic.gbff_pp9	YP_009196788.1	hypothetical protein
22	GCA_000009005.1_ASM900v1_genomic.gbff_pp9	YP_003169681.1	hypothetical protein
23	GCA_000009005.1_ASM900v1_genomic.gbff_pp9	YP_009113120.1	capsid protein
24	GCA_000009005.1_ASM900v1_genomic.gbff_pp9	YP_009113121.1	protease
25	GCA_000009005.1_ASM900v1_genomic.gbff_pp9	YP_003169678.1	HK97 family phage portal protein
26	GCA_000009005.1_ASM900v1_genomic.gbff_pp9	YP_009113123.1	terminase
27	GCA_000009005.1_ASM900v1_genomic.gbff_pp9	YP_908828.1	phage terminase
28	GCA_000009005.1_ASM900v1_genomic.gbff_pp9	YP_007237153.1	hypothetical protein
29	GCA_000009005.1_ASM900v1_genomic.gbff_pp9	N/A	NKF
30	GCA_000009005.1_ASM900v1_genomic.gbff_pp9	NP_835551.1	hypothetical protein SA1779
31	GCA_000009005.1_ASM900v1_genomic.gbff_pp9	YP_007237151.1	hypothetical protein
32	GCA_000009005.1_ASM900v1_genomic.gbff_pp9	N/A	NKF
33	GCA_000009005.1_ASM900v1_genomic.gbff_pp9	NP_061621.1	hypothetical protein phiPV83p33
34	GCA_000009005.1_ASM900v1_genomic.gbff_pp9	YP_009045023.1	putative SaPIbov1 derepressor
35	GCA_000009005.1_ASM900v1_genomic.gbff_pp9	N/A	NKF
36	GCA_000009005.1_ASM900v1_genomic.gbff_pp9	YP_240444.1	ORF062
37	GCA_000009005.1_ASM900v1_genomic.gbff_pp9	YP_873978.1	hypothetical protein SAPPV1_gp29
38	GCA_000009005.1_ASM900v1_genomic.gbff_pp9	YP_001004359.1	hypothetical protein phiETA3_gp30
39	GCA_000009005.1_ASM900v1_genomic.gbff_pp9	N/A	NKF
40	GCA_000009005.1_ASM900v1_genomic.gbff_pp9	YP_006382295.1	hypothetical protein
41	GCA_000009005.1_ASM900v1_genomic.gbff_pp9	YP_008239527.1	hypothetical protein JS01_037
42	GCA_000009005.1_ASM900v1_genomic.gbff_pp9	YP_008239526.1	PhiPVL ORF050 family protein
43	GCA_000009005.1_ASM900v1_genomic.gbff_pp9	YP_009204049.1	RusA-like crossover junction endodeoxyribonuclease
44	GCA_000009005.1_ASM900v1_genomic.gbff_pp9	NP_835539.1	hypothetical protein SA1790
45	GCA_000009005.1_ASM900v1_genomic.gbff_pp9	YP_006382298.1	phage regulatory protein
46	GCA_000009005.1_ASM900v1_genomic.gbff_pp9	NP_835537.1	single-strand DNA-binding protein
47	GCA_000009005.1_ASM900v1_genomic.gbff_pp9	YP_908810.1	hypothetical protein
48	GCA_000009005.1_ASM900v1_genomic.gbff_pp9	YP_006382258.1	RecT protein
49	GCA_000009005.1_ASM900v1_genomic.gbff_pp9	N/A	NKF
50	GCA_000009005.1_ASM900v1_genomic.gbff_pp9	YP_006382259.1	RecF/RecN/SMC N terminal domain protein
51	GCA_000009005.1_ASM900v1_genomic.gbff_pp9	YP_908807.1	hypothetical protein
52	GCA_000009005.1_ASM900v1_genomic.gbff_pp9	NP_803365.1	phi PVL orf 39-like protein
53	GCA_000009005.1_ASM900v1_genomic.gbff_pp9	YP_239609.1	ORF045
54	GCA_000009005.1_ASM900v1_genomic.gbff_pp9	YP_002939679.1	hypothetical protein CUR008
55	GCA_000009005.1_ASM900v1_genomic.gbff_pp9	YP_240419.1	ORF017
56	GCA_000009005.1_ASM900v1_genomic.gbff_pp9	N/A	NKF
57	GCA_000009005.1_ASM900v1_genomic.gbff_pp9	N/A	NKF
58	GCA_000009005.1_ASM900v1_genomic.gbff_pp9	YP_009113141.1	antA/B anti-repressor
59	GCA_000009005.1_ASM900v1_genomic.gbff_pp9	YP_003169637.1	cro repressor-like protein
60	GCA_000009005.1_ASM900v1_genomic.gbff_pp9	YP_003169636.1	cI repressor-like protein
61	GCA_000009005.1_ASM900v1_genomic.gbff_pp9	YP_009113145.1	nucleic acid binding protein
62	GCA_000009005.1_ASM900v1_genomic.gbff_pp9	N/A	NKF
63	GCA_000009005.1_ASM900v1_genomic.gbff_pp9	N/A	NKF
64	GCA_000009005.1_ASM900v1_genomic.gbff_pp9	N/A	NKF
65	GCA_000009005.1_ASM900v1_genomic.gbff_pp9	YP_003169632.1	hypothetical protein
66	GCA_000009005.1_ASM900v1_genomic.gbff_pp9	YP_009113147.1	integrase
67	GCA_000009005.1_ASM900v1_genomic.gbff_pp9	N/A	NKF
68	GCA_000009005.1_ASM900v1_genomic.gbff_pp9	NP_061650.1	LukF-PV(P83) precursor
1	GCA_000009005.1_ASM900v1_genomic.gbff_pp10	N/A	NKF
2	GCA_000009005.1_ASM900v1_genomic.gbff_pp10	YP_008766949.1	IS21 transposition protein
3	GCA_000009005.1_ASM900v1_genomic.gbff_pp10	N/A	NKF
4	GCA_000009005.1_ASM900v1_genomic.gbff_pp10	N/A	NKF
5	GCA_000009005.1_ASM900v1_genomic.gbff_pp10	N/A	NKF
6	GCA_000009005.1_ASM900v1_genomic.gbff_pp10	N/A	NKF
7	GCA_000009005.1_ASM900v1_genomic.gbff_pp10	N/A	NKF
8	GCA_000009005.1_ASM900v1_genomic.gbff_pp10	N/A	NKF
9	GCA_000009005.1_ASM900v1_genomic.gbff_pp10	N/A	NKF
10	GCA_000009005.1_ASM900v1_genomic.gbff_pp10	N/A	NKF
11	GCA_000009005.1_ASM900v1_genomic.gbff_pp10	N/A	NKF
12	GCA_000009005.1_ASM900v1_genomic.gbff_pp10	N/A	NKF
13	GCA_000009005.1_ASM900v1_genomic.gbff_pp10	N/A	NKF
14	GCA_000009005.1_ASM900v1_genomic.gbff_pp10	N/A	NKF
15	GCA_000009005.1_ASM900v1_genomic.gbff_pp10	N/A	NKF
16	GCA_000009005.1_ASM900v1_genomic.gbff_pp10	N/A	NKF
17	GCA_000009005.1_ASM900v1_genomic.gbff_pp10	N/A	NKF
18	GCA_000009005.1_ASM900v1_genomic.gbff_pp10	N/A	NKF
19	GCA_000009005.1_ASM900v1_genomic.gbff_pp10	N/A	NKF
20	GCA_000009005.1_ASM900v1_genomic.gbff_pp10	N/A	NKF
21	GCA_000009005.1_ASM900v1_genomic.gbff_pp10	N/A	NKF
22	GCA_000009005.1_ASM900v1_genomic.gbff_pp10	N/A	NKF
23	GCA_000009005.1_ASM900v1_genomic.gbff_pp10	N/A	NKF
1	GCA_000009005.1_ASM900v1_genomic.gbff_pp11	N/A	NKF
2	GCA_000009005.1_ASM900v1_genomic.gbff_pp11	N/A	NKF
3	GCA_000009005.1_ASM900v1_genomic.gbff_pp11	N/A	NKF
4	GCA_000009005.1_ASM900v1_genomic.gbff_pp11	N/A	NKF
5	GCA_000009005.1_ASM900v1_genomic.gbff_pp11	N/A	NKF
6	GCA_000009005.1_ASM900v1_genomic.gbff_pp11	N/A	NKF
7	GCA_000009005.1_ASM900v1_genomic.gbff_pp11	N/A	NKF
8	GCA_000009005.1_ASM900v1_genomic.gbff_pp11	N/A	NKF
9	GCA_000009005.1_ASM900v1_genomic.gbff_pp11	N/A	NKF
10	GCA_000009005.1_ASM900v1_genomic.gbff_pp11	YP_004894587.1	UDP-N-acetylglucosamine 2-epimerase
11	GCA_000009005.1_ASM900v1_genomic.gbff_pp11	N/A	NKF
12	GCA_000009005.1_ASM900v1_genomic.gbff_pp11	N/A	NKF
13	GCA_000009005.1_ASM900v1_genomic.gbff_pp11	YP_004894585.1	putative dTDP-d-glucose 4 6-dehydratase
14	GCA_000009005.1_ASM900v1_genomic.gbff_pp11	N/A	NKF
15	GCA_000009005.1_ASM900v1_genomic.gbff_pp11	N/A	NKF
16	GCA_000009005.1_ASM900v1_genomic.gbff_pp11	N/A	NKF
17	GCA_000009005.1_ASM900v1_genomic.gbff_pp11	N/A	NKF
18	GCA_000009005.1_ASM900v1_genomic.gbff_pp11	N/A	NKF
1	GCA_000009005.1_ASM900v1_genomic.gbff_pp12	N/A	NKF
2	GCA_000009005.1_ASM900v1_genomic.gbff_pp12	NP_046558.1	putative DNase/RNase endonuclease
3	GCA_000009005.1_ASM900v1_genomic.gbff_pp12	N/A	NKF
4	GCA_000009005.1_ASM900v1_genomic.gbff_pp12	N/A	NKF
5	GCA_000009005.1_ASM900v1_genomic.gbff_pp12	N/A	NKF
6	GCA_000009005.1_ASM900v1_genomic.gbff_pp12	N/A	NKF
7	GCA_000009005.1_ASM900v1_genomic.gbff_pp12	N/A	NKF
8	GCA_000009005.1_ASM900v1_genomic.gbff_pp12	N/A	NKF
9	GCA_000009005.1_ASM900v1_genomic.gbff_pp12	N/A	NKF
10	GCA_000009005.1_ASM900v1_genomic.gbff_pp12	N/A	NKF
11	GCA_000009005.1_ASM900v1_genomic.gbff_pp12	YP_009002822.1	SsrA-binding protein
12	GCA_000009005.1_ASM900v1_genomic.gbff_pp12	YP_762585.1	putative ribonuclease
13	GCA_000009005.1_ASM900v1_genomic.gbff_pp12	N/A	NKF
14	GCA_000009005.1_ASM900v1_genomic.gbff_pp12	N/A	NKF
15	GCA_000009005.1_ASM900v1_genomic.gbff_pp12	N/A	NKF
16	GCA_000009005.1_ASM900v1_genomic.gbff_pp12	YP_009003341.1	enolase
17	GCA_000009005.1_ASM900v1_genomic.gbff_pp12	N/A	NKF
18	GCA_000009005.1_ASM900v1_genomic.gbff_pp12	N/A	NKF
19	GCA_000009005.1_ASM900v1_genomic.gbff_pp12	N/A	NKF
20	GCA_000009005.1_ASM900v1_genomic.gbff_pp12	N/A	NKF
21	GCA_000009005.1_ASM900v1_genomic.gbff_pp12	N/A	NKF
22	GCA_000009005.1_ASM900v1_genomic.gbff_pp12	N/A	NKF
23	GCA_000009005.1_ASM900v1_genomic.gbff_pp12	N/A	NKF
24	GCA_000009005.1_ASM900v1_genomic.gbff_pp12	N/A	NKF
25	GCA_000009005.1_ASM900v1_genomic.gbff_pp12	N/A	NKF
26	GCA_000009005.1_ASM900v1_genomic.gbff_pp12	YP_009015560.1	gp257
27	GCA_000009005.1_ASM900v1_genomic.gbff_pp12	N/A	NKF
28	GCA_000009005.1_ASM900v1_genomic.gbff_pp12	N/A	NKF
29	GCA_000009005.1_ASM900v1_genomic.gbff_pp12	N/A	NKF
30	GCA_000009005.1_ASM900v1_genomic.gbff_pp12	N/A	NKF
31	GCA_000009005.1_ASM900v1_genomic.gbff_pp12	YP_009015647.1	gp344
32	GCA_000009005.1_ASM900v1_genomic.gbff_pp12	N/A	NKF
33	GCA_000009005.1_ASM900v1_genomic.gbff_pp12	N/A	NKF
34	GCA_000009005.1_ASM900v1_genomic.gbff_pp12	N/A	NKF
35	GCA_000009005.1_ASM900v1_genomic.gbff_pp12	N/A	NKF
36	GCA_000009005.1_ASM900v1_genomic.gbff_pp12	N/A	NKF
37	GCA_000009005.1_ASM900v1_genomic.gbff_pp12	N/A	NKF
38	GCA_000009005.1_ASM900v1_genomic.gbff_pp12	N/A	NKF
39	GCA_000009005.1_ASM900v1_genomic.gbff_pp12	N/A	NKF
40	GCA_000009005.1_ASM900v1_genomic.gbff_pp12	N/A	NKF
41	GCA_000009005.1_ASM900v1_genomic.gbff_pp12	N/A	NKF
42	GCA_000009005.1_ASM900v1_genomic.gbff_pp12	N/A	NKF
43	GCA_000009005.1_ASM900v1_genomic.gbff_pp12	N/A	NKF
44	GCA_000009005.1_ASM900v1_genomic.gbff_pp12	N/A	NKF
45	GCA_000009005.1_ASM900v1_genomic.gbff_pp12	N/A	NKF
46	GCA_000009005.1_ASM900v1_genomic.gbff_pp12	N/A	NKF
47	GCA_000009005.1_ASM900v1_genomic.gbff_pp12	N/A	NKF
1	GCA_000009005.1_ASM900v1_genomic.gbff_pp13	N/A	NKF
2	GCA_000009005.1_ASM900v1_genomic.gbff_pp13	N/A	NKF
3	GCA_000009005.1_ASM900v1_genomic.gbff_pp13	N/A	NKF
4	GCA_000009005.1_ASM900v1_genomic.gbff_pp13	N/A	NKF
5	GCA_000009005.1_ASM900v1_genomic.gbff_pp13	N/A	NKF
6	GCA_000009005.1_ASM900v1_genomic.gbff_pp13	N/A	NKF
7	GCA_000009005.1_ASM900v1_genomic.gbff_pp13	N/A	NKF
8	GCA_000009005.1_ASM900v1_genomic.gbff_pp13	N/A	NKF
9	GCA_000009005.1_ASM900v1_genomic.gbff_pp13	N/A	NKF
10	GCA_000009005.1_ASM900v1_genomic.gbff_pp13	N/A	NKF
11	GCA_000009005.1_ASM900v1_genomic.gbff_pp13	N/A	NKF
12	GCA_000009005.1_ASM900v1_genomic.gbff_pp13	N/A	NKF
13	GCA_000009005.1_ASM900v1_genomic.gbff_pp13	N/A	NKF
14	GCA_000009005.1_ASM900v1_genomic.gbff_pp13	N/A	NKF
15	GCA_000009005.1_ASM900v1_genomic.gbff_pp13	N/A	NKF
16	GCA_000009005.1_ASM900v1_genomic.gbff_pp13	N/A	NKF
17	GCA_000009005.1_ASM900v1_genomic.gbff_pp13	N/A	NKF
18	GCA_000009005.1_ASM900v1_genomic.gbff_pp13	N/A	NKF
19	GCA_000009005.1_ASM900v1_genomic.gbff_pp13	N/A	NKF
20	GCA_000009005.1_ASM900v1_genomic.gbff_pp13	N/A	NKF
21	GCA_000009005.1_ASM900v1_genomic.gbff_pp13	N/A	NKF
22	GCA_000009005.1_ASM900v1_genomic.gbff_pp13	N/A	NKF
23	GCA_000009005.1_ASM900v1_genomic.gbff_pp13	N/A	NKF
24	GCA_000009005.1_ASM900v1_genomic.gbff_pp13	N/A	NKF
25	GCA_000009005.1_ASM900v1_genomic.gbff_pp13	N/A	NKF
26	GCA_000009005.1_ASM900v1_genomic.gbff_pp13	N/A	NKF
27	GCA_000009005.1_ASM900v1_genomic.gbff_pp13	N/A	NKF
28	GCA_000009005.1_ASM900v1_genomic.gbff_pp13	N/A	NKF
29	GCA_000009005.1_ASM900v1_genomic.gbff_pp13	N/A	NKF
1	GCA_000009005.1_ASM900v1_genomic.gbff_pp14	N/A	NKF
2	GCA_000009005.1_ASM900v1_genomic.gbff_pp14	N/A	NKF
3	GCA_000009005.1_ASM900v1_genomic.gbff_pp14	N/A	NKF
4	GCA_000009005.1_ASM900v1_genomic.gbff_pp14	N/A	NKF
5	GCA_000009005.1_ASM900v1_genomic.gbff_pp14	N/A	NKF
6	GCA_000009005.1_ASM900v1_genomic.gbff_pp14	N/A	NKF
7	GCA_000009005.1_ASM900v1_genomic.gbff_pp14	N/A	NKF
8	GCA_000009005.1_ASM900v1_genomic.gbff_pp14	YP_293804.1	putative serine palmitoyltransferase
9	GCA_000009005.1_ASM900v1_genomic.gbff_pp14	N/A	NKF
10	GCA_000009005.1_ASM900v1_genomic.gbff_pp14	N/A	NKF
11	GCA_000009005.1_ASM900v1_genomic.gbff_pp14	N/A	NKF
12	GCA_000009005.1_ASM900v1_genomic.gbff_pp14	N/A	NKF
13	GCA_000009005.1_ASM900v1_genomic.gbff_pp14	N/A	NKF
14	GCA_000009005.1_ASM900v1_genomic.gbff_pp14	N/A	NKF
15	GCA_000009005.1_ASM900v1_genomic.gbff_pp14	YP_008052581.1	DNA-directed RNA polymerase II subunit RPB1
16	GCA_000009005.1_ASM900v1_genomic.gbff_pp14	YP_008357462.1	DNA-directed RNA polymerase II subunit RPB2
17	GCA_000009005.1_ASM900v1_genomic.gbff_pp14	N/A	NKF
18	GCA_000009005.1_ASM900v1_genomic.gbff_pp14	N/A	NKF
19	GCA_000009005.1_ASM900v1_genomic.gbff_pp14	N/A	NKF
20	GCA_000009005.1_ASM900v1_genomic.gbff_pp14	N/A	NKF
21	GCA_000009005.1_ASM900v1_genomic.gbff_pp14	N/A	NKF
22	GCA_000009005.1_ASM900v1_genomic.gbff_pp14	N/A	NKF
23	GCA_000009005.1_ASM900v1_genomic.gbff_pp14	N/A	NKF
24	GCA_000009005.1_ASM900v1_genomic.gbff_pp14	N/A	NKF
25	GCA_000009005.1_ASM900v1_genomic.gbff_pp14	N/A	NKF
26	GCA_000009005.1_ASM900v1_genomic.gbff_pp14	N/A	NKF
27	GCA_000009005.1_ASM900v1_genomic.gbff_pp14	N/A	NKF
28	GCA_000009005.1_ASM900v1_genomic.gbff_pp14	YP_004894858.1	cysteinyl-tRNA synthetase
29	GCA_000009005.1_ASM900v1_genomic.gbff_pp14	N/A	NKF
30	GCA_000009005.1_ASM900v1_genomic.gbff_pp14	N/A	NKF
31	GCA_000009005.1_ASM900v1_genomic.gbff_pp14	N/A	NKF
32	GCA_000009005.1_ASM900v1_genomic.gbff_pp14	N/A	NKF
33	GCA_000009005.1_ASM900v1_genomic.gbff_pp14	YP_009150853.1	hypothetical protein
34	GCA_000009005.1_ASM900v1_genomic.gbff_pp14	N/A	NKF
35	GCA_000009005.1_ASM900v1_genomic.gbff_pp14	N/A	NKF
36	GCA_000009005.1_ASM900v1_genomic.gbff_pp14	N/A	NKF
37	GCA_000009005.1_ASM900v1_genomic.gbff_pp14	N/A	NKF
38	GCA_000009005.1_ASM900v1_genomic.gbff_pp14	N/A	NKF
39	GCA_000009005.1_ASM900v1_genomic.gbff_pp14	N/A	NKF
40	GCA_000009005.1_ASM900v1_genomic.gbff_pp14	N/A	NKF
41	GCA_000009005.1_ASM900v1_genomic.gbff_pp14	N/A	NKF
1	GCA_000009005.1_ASM900v1_genomic.gbff_pp15	N/A	NKF
2	GCA_000009005.1_ASM900v1_genomic.gbff_pp15	N/A	NKF
3	GCA_000009005.1_ASM900v1_genomic.gbff_pp15	N/A	NKF
4	GCA_000009005.1_ASM900v1_genomic.gbff_pp15	N/A	NKF
5	GCA_000009005.1_ASM900v1_genomic.gbff_pp15	N/A	NKF
6	GCA_000009005.1_ASM900v1_genomic.gbff_pp15	N/A	NKF
7	GCA_000009005.1_ASM900v1_genomic.gbff_pp15	N/A	NKF
8	GCA_000009005.1_ASM900v1_genomic.gbff_pp15	N/A	NKF
9	GCA_000009005.1_ASM900v1_genomic.gbff_pp15	N/A	NKF
10	GCA_000009005.1_ASM900v1_genomic.gbff_pp15	N/A	NKF
11	GCA_000009005.1_ASM900v1_genomic.gbff_pp15	N/A	NKF
12	GCA_000009005.1_ASM900v1_genomic.gbff_pp15	N/A	NKF
13	GCA_000009005.1_ASM900v1_genomic.gbff_pp15	N/A	NKF
14	GCA_000009005.1_ASM900v1_genomic.gbff_pp15	N/A	NKF
15	GCA_000009005.1_ASM900v1_genomic.gbff_pp15	N/A	NKF
16	GCA_000009005.1_ASM900v1_genomic.gbff_pp15	N/A	NKF
17	GCA_000009005.1_ASM900v1_genomic.gbff_pp15	N/A	NKF
18	GCA_000009005.1_ASM900v1_genomic.gbff_pp15	N/A	NKF
19	GCA_000009005.1_ASM900v1_genomic.gbff_pp15	N/A	NKF
20	GCA_000009005.1_ASM900v1_genomic.gbff_pp15	YP_009015555.1	gp252
21	GCA_000009005.1_ASM900v1_genomic.gbff_pp15	YP_009015557.1	gp254
22	GCA_000009005.1_ASM900v1_genomic.gbff_pp15	N/A	NKF
23	GCA_000009005.1_ASM900v1_genomic.gbff_pp15	N/A	NKF
24	GCA_000009005.1_ASM900v1_genomic.gbff_pp15	N/A	NKF
25	GCA_000009005.1_ASM900v1_genomic.gbff_pp15	N/A	NKF
26	GCA_000009005.1_ASM900v1_genomic.gbff_pp15	N/A	NKF
27	GCA_000009005.1_ASM900v1_genomic.gbff_pp15	N/A	NKF
28	GCA_000009005.1_ASM900v1_genomic.gbff_pp15	N/A	NKF
29	GCA_000009005.1_ASM900v1_genomic.gbff_pp15	N/A	NKF
30	GCA_000009005.1_ASM900v1_genomic.gbff_pp15	N/A	NKF
31	GCA_000009005.1_ASM900v1_genomic.gbff_pp15	N/A	NKF
32	GCA_000009005.1_ASM900v1_genomic.gbff_pp15	NP_795382.1	putative DNA polymerase III delta prime subunit
33	GCA_000009005.1_ASM900v1_genomic.gbff_pp15	YP_004895145.1	adenylosuccinate synthetase
34	GCA_000009005.1_ASM900v1_genomic.gbff_pp15	N/A	NKF
35	GCA_000009005.1_ASM900v1_genomic.gbff_pp15	N/A	NKF
36	GCA_000009005.1_ASM900v1_genomic.gbff_pp15	N/A	NKF
37	GCA_000009005.1_ASM900v1_genomic.gbff_pp15	N/A	NKF
38	GCA_000009005.1_ASM900v1_genomic.gbff_pp15	N/A	NKF
39	GCA_000009005.1_ASM900v1_genomic.gbff_pp15	YP_009202260.1	beta-lactamase-like hydrolase
40	GCA_000009005.1_ASM900v1_genomic.gbff_pp15	N/A	NKF
41	GCA_000009005.1_ASM900v1_genomic.gbff_pp15	N/A	NKF
42	GCA_000009005.1_ASM900v1_genomic.gbff_pp15	N/A	NKF
43	GCA_000009005.1_ASM900v1_genomic.gbff_pp15	N/A	NKF
44	GCA_000009005.1_ASM900v1_genomic.gbff_pp15	N/A	NKF
45	GCA_000009005.1_ASM900v1_genomic.gbff_pp15	YP_009226832.1	integrase core domain protein
46	GCA_000009005.1_ASM900v1_genomic.gbff_pp15	N/A	NKF
47	GCA_000009005.1_ASM900v1_genomic.gbff_pp15	N/A	NKF
48	GCA_000009005.1_ASM900v1_genomic.gbff_pp15	N/A	NKF
49	GCA_000009005.1_ASM900v1_genomic.gbff_pp15	N/A	NKF
50	GCA_000009005.1_ASM900v1_genomic.gbff_pp15	N/A	NKF
51	GCA_000009005.1_ASM900v1_genomic.gbff_pp15	N/A	NKF
52	GCA_000009005.1_ASM900v1_genomic.gbff_pp15	N/A	NKF
53	GCA_000009005.1_ASM900v1_genomic.gbff_pp15	YP_918946.1	putative transposase
54	GCA_000009005.1_ASM900v1_genomic.gbff_pp15	N/A	NKF
55	GCA_000009005.1_ASM900v1_genomic.gbff_pp15	N/A	NKF
56	GCA_000009005.1_ASM900v1_genomic.gbff_pp15	N/A	NKF
57	GCA_000009005.1_ASM900v1_genomic.gbff_pp15	YP_009103095.1	site-specific integrase
58	GCA_000009005.1_ASM900v1_genomic.gbff_pp15	N/A	NKF
59	GCA_000009005.1_ASM900v1_genomic.gbff_pp15	N/A	NKF
60	GCA_000009005.1_ASM900v1_genomic.gbff_pp15	N/A	NKF
61	GCA_000009005.1_ASM900v1_genomic.gbff_pp15	N/A	NKF
62	GCA_000009005.1_ASM900v1_genomic.gbff_pp15	N/A	NKF
63	GCA_000009005.1_ASM900v1_genomic.gbff_pp15	N/A	NKF
64	GCA_000009005.1_ASM900v1_genomic.gbff_pp15	N/A	NKF
65	GCA_000009005.1_ASM900v1_genomic.gbff_pp15	N/A	NKF
66	GCA_000009005.1_ASM900v1_genomic.gbff_pp15	N/A	NKF
67	GCA_000009005.1_ASM900v1_genomic.gbff_pp15	N/A	NKF
68	GCA_000009005.1_ASM900v1_genomic.gbff_pp15	N/A	NKF
69	GCA_000009005.1_ASM900v1_genomic.gbff_pp15	N/A	NKF
70	GCA_000009005.1_ASM900v1_genomic.gbff_pp15	N/A	NKF
71	GCA_000009005.1_ASM900v1_genomic.gbff_pp15	N/A	NKF
72	GCA_000009005.1_ASM900v1_genomic.gbff_pp15	N/A	NKF
73	GCA_000009005.1_ASM900v1_genomic.gbff_pp15	N/A	NKF
74	GCA_000009005.1_ASM900v1_genomic.gbff_pp15	N/A	NKF
75	GCA_000009005.1_ASM900v1_genomic.gbff_pp15	N/A	NKF
76	GCA_000009005.1_ASM900v1_genomic.gbff_pp15	N/A	NKF
77	GCA_000009005.1_ASM900v1_genomic.gbff_pp15	N/A	NKF
78	GCA_000009005.1_ASM900v1_genomic.gbff_pp15	N/A	NKF
79	GCA_000009005.1_ASM900v1_genomic.gbff_pp15	N/A	NKF
80	GCA_000009005.1_ASM900v1_genomic.gbff_pp15	N/A	NKF
81	GCA_000009005.1_ASM900v1_genomic.gbff_pp15	N/A	NKF
82	GCA_000009005.1_ASM900v1_genomic.gbff_pp15	N/A	NKF
83	GCA_000009005.1_ASM900v1_genomic.gbff_pp15	N/A	NKF
84	GCA_000009005.1_ASM900v1_genomic.gbff_pp15	N/A	NKF
1	GCA_000009005.1_ASM900v1_genomic.gbff_pp16	N/A	NKF
2	GCA_000009005.1_ASM900v1_genomic.gbff_pp16	N/A	NKF
3	GCA_000009005.1_ASM900v1_genomic.gbff_pp16	N/A	NKF
4	GCA_000009005.1_ASM900v1_genomic.gbff_pp16	N/A	NKF
5	GCA_000009005.1_ASM900v1_genomic.gbff_pp16	N/A	NKF
6	GCA_000009005.1_ASM900v1_genomic.gbff_pp16	N/A	NKF
7	GCA_000009005.1_ASM900v1_genomic.gbff_pp16	N/A	NKF
8	GCA_000009005.1_ASM900v1_genomic.gbff_pp16	N/A	NKF
9	GCA_000009005.1_ASM900v1_genomic.gbff_pp16	YP_004894409.1	isoleucyl-tRNA synthetase
10	GCA_000009005.1_ASM900v1_genomic.gbff_pp16	N/A	NKF
11	GCA_000009005.1_ASM900v1_genomic.gbff_pp16	N/A	NKF
12	GCA_000009005.1_ASM900v1_genomic.gbff_pp16	N/A	NKF
13	GCA_000009005.1_ASM900v1_genomic.gbff_pp16	N/A	NKF
14	GCA_000009005.1_ASM900v1_genomic.gbff_pp16	N/A	NKF
15	GCA_000009005.1_ASM900v1_genomic.gbff_pp16	N/A	NKF
16	GCA_000009005.1_ASM900v1_genomic.gbff_pp16	N/A	NKF
17	GCA_000009005.1_ASM900v1_genomic.gbff_pp16	N/A	NKF
18	GCA_000009005.1_ASM900v1_genomic.gbff_pp16	N/A	NKF
19	GCA_000009005.1_ASM900v1_genomic.gbff_pp16	N/A	NKF
20	GCA_000009005.1_ASM900v1_genomic.gbff_pp16	N/A	NKF
21	GCA_000009005.1_ASM900v1_genomic.gbff_pp16	N/A	NKF
22	GCA_000009005.1_ASM900v1_genomic.gbff_pp16	N/A	NKF
23	GCA_000009005.1_ASM900v1_genomic.gbff_pp16	N/A	NKF
24	GCA_000009005.1_ASM900v1_genomic.gbff_pp16	N/A	NKF
25	GCA_000009005.1_ASM900v1_genomic.gbff_pp16	N/A	NKF
26	GCA_000009005.1_ASM900v1_genomic.gbff_pp16	N/A	NKF
27	GCA_000009005.1_ASM900v1_genomic.gbff_pp16	N/A	NKF
28	GCA_000009005.1_ASM900v1_genomic.gbff_pp16	N/A	NKF
29	GCA_000009005.1_ASM900v1_genomic.gbff_pp16	YP_001429805.1	RecJ
30	GCA_000009005.1_ASM900v1_genomic.gbff_pp16	N/A	NKF
31	GCA_000009005.1_ASM900v1_genomic.gbff_pp16	N/A	NKF
32	GCA_000009005.1_ASM900v1_genomic.gbff_pp16	N/A	NKF
33	GCA_000009005.1_ASM900v1_genomic.gbff_pp16	N/A	NKF
34	GCA_000009005.1_ASM900v1_genomic.gbff_pp16	N/A	NKF
35	GCA_000009005.1_ASM900v1_genomic.gbff_pp16	N/A	NKF
36	GCA_000009005.1_ASM900v1_genomic.gbff_pp16	N/A	NKF
37	GCA_000009005.1_ASM900v1_genomic.gbff_pp16	N/A	NKF
38	GCA_000009005.1_ASM900v1_genomic.gbff_pp16	YP_009302608.1	recombination protein RarA
39	GCA_000009005.1_ASM900v1_genomic.gbff_pp16	N/A	NKF
40	GCA_000009005.1_ASM900v1_genomic.gbff_pp16	N/A	NKF
41	GCA_000009005.1_ASM900v1_genomic.gbff_pp16	N/A	NKF
42	GCA_000009005.1_ASM900v1_genomic.gbff_pp16	N/A	NKF
43	GCA_000009005.1_ASM900v1_genomic.gbff_pp16	N/A	NKF
44	GCA_000009005.1_ASM900v1_genomic.gbff_pp16	N/A	NKF
45	GCA_000009005.1_ASM900v1_genomic.gbff_pp16	N/A	NKF
46	GCA_000009005.1_ASM900v1_genomic.gbff_pp16	N/A	NKF
47	GCA_000009005.1_ASM900v1_genomic.gbff_pp16	YP_009194062.1	putative RecD/TraA family helicase
48	GCA_000009005.1_ASM900v1_genomic.gbff_pp16	N/A	NKF
49	GCA_000009005.1_ASM900v1_genomic.gbff_pp16	N/A	NKF
50	GCA_000009005.1_ASM900v1_genomic.gbff_pp16	N/A	NKF
51	GCA_000009005.1_ASM900v1_genomic.gbff_pp16	N/A	NKF
52	GCA_000009005.1_ASM900v1_genomic.gbff_pp16	N/A	NKF
53	GCA_000009005.1_ASM900v1_genomic.gbff_pp16	N/A	NKF
54	GCA_000009005.1_ASM900v1_genomic.gbff_pp16	N/A	NKF
55	GCA_000009005.1_ASM900v1_genomic.gbff_pp16	N/A	NKF
56	GCA_000009005.1_ASM900v1_genomic.gbff_pp16	N/A	NKF
57	GCA_000009005.1_ASM900v1_genomic.gbff_pp16	N/A	NKF
58	GCA_000009005.1_ASM900v1_genomic.gbff_pp16	N/A	NKF
59	GCA_000009005.1_ASM900v1_genomic.gbff_pp16	N/A	NKF
60	GCA_000009005.1_ASM900v1_genomic.gbff_pp16	N/A	NKF
61	GCA_000009005.1_ASM900v1_genomic.gbff_pp16	N/A	NKF
62	GCA_000009005.1_ASM900v1_genomic.gbff_pp16	N/A	NKF
63	GCA_000009005.1_ASM900v1_genomic.gbff_pp16	NP_112719.1	ORF56
64	GCA_000009005.1_ASM900v1_genomic.gbff_pp16	N/A	NKF
65	GCA_000009005.1_ASM900v1_genomic.gbff_pp16	N/A	NKF
66	GCA_000009005.1_ASM900v1_genomic.gbff_pp16	N/A	NKF
67	GCA_000009005.1_ASM900v1_genomic.gbff_pp16	YP_009103482.1	enterotoxin type A precursor
68	GCA_000009005.1_ASM900v1_genomic.gbff_pp16	N/A	NKF
69	GCA_000009005.1_ASM900v1_genomic.gbff_pp16	N/A	NKF
70	GCA_000009005.1_ASM900v1_genomic.gbff_pp16	N/A	NKF
71	GCA_000009005.1_ASM900v1_genomic.gbff_pp16	N/A	NKF
72	GCA_000009005.1_ASM900v1_genomic.gbff_pp16	N/A	NKF
73	GCA_000009005.1_ASM900v1_genomic.gbff_pp16	N/A	NKF
74	GCA_000009005.1_ASM900v1_genomic.gbff_pp16	N/A	NKF
75	GCA_000009005.1_ASM900v1_genomic.gbff_pp16	N/A	NKF
76	GCA_000009005.1_ASM900v1_genomic.gbff_pp16	N/A	NKF
77	GCA_000009005.1_ASM900v1_genomic.gbff_pp16	N/A	NKF
78	GCA_000009005.1_ASM900v1_genomic.gbff_pp16	N/A	NKF
79	GCA_000009005.1_ASM900v1_genomic.gbff_pp16	N/A	NKF
80	GCA_000009005.1_ASM900v1_genomic.gbff_pp16	N/A	NKF
81	GCA_000009005.1_ASM900v1_genomic.gbff_pp16	N/A	NKF
82	GCA_000009005.1_ASM900v1_genomic.gbff_pp16	N/A	NKF
83	GCA_000009005.1_ASM900v1_genomic.gbff_pp16	N/A	NKF
84	GCA_000009005.1_ASM900v1_genomic.gbff_pp16	N/A	NKF
85	GCA_000009005.1_ASM900v1_genomic.gbff_pp16	N/A	NKF
86	GCA_000009005.1_ASM900v1_genomic.gbff_pp16	N/A	NKF
87	GCA_000009005.1_ASM900v1_genomic.gbff_pp16	YP_004894551.1	heat shock 70 kDa protein-like protein
88	GCA_000009005.1_ASM900v1_genomic.gbff_pp16	N/A	NKF
89	GCA_000009005.1_ASM900v1_genomic.gbff_pp16	N/A	NKF
90	GCA_000009005.1_ASM900v1_genomic.gbff_pp16	N/A	NKF
91	GCA_000009005.1_ASM900v1_genomic.gbff_pp16	N/A	NKF
92	GCA_000009005.1_ASM900v1_genomic.gbff_pp16	N/A	NKF
93	GCA_000009005.1_ASM900v1_genomic.gbff_pp16	N/A	NKF
94	GCA_000009005.1_ASM900v1_genomic.gbff_pp16	YP_009283581.1	putative PhoH family protein
95	GCA_000009005.1_ASM900v1_genomic.gbff_pp16	N/A	NKF
96	GCA_000009005.1_ASM900v1_genomic.gbff_pp16	N/A	NKF
97	GCA_000009005.1_ASM900v1_genomic.gbff_pp16	N/A	NKF
98	GCA_000009005.1_ASM900v1_genomic.gbff_pp16	N/A	NKF
99	GCA_000009005.1_ASM900v1_genomic.gbff_pp16	N/A	NKF
100	GCA_000009005.1_ASM900v1_genomic.gbff_pp16	N/A	NKF
101	GCA_000009005.1_ASM900v1_genomic.gbff_pp16	N/A	NKF
102	GCA_000009005.1_ASM900v1_genomic.gbff_pp16	N/A	NKF
103	GCA_000009005.1_ASM900v1_genomic.gbff_pp16	YP_003084253.1	DNA primase
104	GCA_000009005.1_ASM900v1_genomic.gbff_pp16	YP_004421751.1	rpsD4 gene product
105	GCA_000009005.1_ASM900v1_genomic.gbff_pp16	N/A	NKF
106	GCA_000009005.1_ASM900v1_genomic.gbff_pp16	N/A	NKF
107	GCA_000009005.1_ASM900v1_genomic.gbff_pp16	YP_009173589.1	Helicase 45
108	GCA_000009005.1_ASM900v1_genomic.gbff_pp16	N/A	NKF
109	GCA_000009005.1_ASM900v1_genomic.gbff_pp16	N/A	NKF
110	GCA_000009005.1_ASM900v1_genomic.gbff_pp16	N/A	NKF
111	GCA_000009005.1_ASM900v1_genomic.gbff_pp16	N/A	NKF
112	GCA_000009005.1_ASM900v1_genomic.gbff_pp16	N/A	NKF
113	GCA_000009005.1_ASM900v1_genomic.gbff_pp16	N/A	NKF
114	GCA_000009005.1_ASM900v1_genomic.gbff_pp16	N/A	NKF
115	GCA_000009005.1_ASM900v1_genomic.gbff_pp16	N/A	NKF
116	GCA_000009005.1_ASM900v1_genomic.gbff_pp16	N/A	NKF
117	GCA_000009005.1_ASM900v1_genomic.gbff_pp16	N/A	NKF
118	GCA_000009005.1_ASM900v1_genomic.gbff_pp16	N/A	NKF
119	GCA_000009005.1_ASM900v1_genomic.gbff_pp16	N/A	NKF
120	GCA_000009005.1_ASM900v1_genomic.gbff_pp16	N/A	NKF
121	GCA_000009005.1_ASM900v1_genomic.gbff_pp16	N/A	NKF
122	GCA_000009005.1_ASM900v1_genomic.gbff_pp16	N/A	NKF
123	GCA_000009005.1_ASM900v1_genomic.gbff_pp16	N/A	NKF
124	GCA_000009005.1_ASM900v1_genomic.gbff_pp16	N/A	NKF
125	GCA_000009005.1_ASM900v1_genomic.gbff_pp16	N/A	NKF
126	GCA_000009005.1_ASM900v1_genomic.gbff_pp16	N/A	NKF
127	GCA_000009005.1_ASM900v1_genomic.gbff_pp16	N/A	NKF
128	GCA_000009005.1_ASM900v1_genomic.gbff_pp16	N/A	NKF
129	GCA_000009005.1_ASM900v1_genomic.gbff_pp16	N/A	NKF
130	GCA_000009005.1_ASM900v1_genomic.gbff_pp16	YP_004322601.1	glycine dehydrogenase
131	GCA_000009005.1_ASM900v1_genomic.gbff_pp16	YP_004322601.1	glycine dehydrogenase
132	GCA_000009005.1_ASM900v1_genomic.gbff_pp16	N/A	NKF
133	GCA_000009005.1_ASM900v1_genomic.gbff_pp16	N/A	NKF
134	GCA_000009005.1_ASM900v1_genomic.gbff_pp16	N/A	NKF
135	GCA_000009005.1_ASM900v1_genomic.gbff_pp16	N/A	NKF
136	GCA_000009005.1_ASM900v1_genomic.gbff_pp16	N/A	NKF
137	GCA_000009005.1_ASM900v1_genomic.gbff_pp16	N/A	NKF
138	GCA_000009005.1_ASM900v1_genomic.gbff_pp16	N/A	NKF
139	GCA_000009005.1_ASM900v1_genomic.gbff_pp16	N/A	NKF
140	GCA_000009005.1_ASM900v1_genomic.gbff_pp16	N/A	NKF
141	GCA_000009005.1_ASM900v1_genomic.gbff_pp16	N/A	NKF
142	GCA_000009005.1_ASM900v1_genomic.gbff_pp16	N/A	NKF
143	GCA_000009005.1_ASM900v1_genomic.gbff_pp16	N/A	NKF
144	GCA_000009005.1_ASM900v1_genomic.gbff_pp16	N/A	NKF
145	GCA_000009005.1_ASM900v1_genomic.gbff_pp16	N/A	NKF
1	GCA_000009005.1_ASM900v1_genomic.gbff_pp17	N/A	NKF
2	GCA_000009005.1_ASM900v1_genomic.gbff_pp17	N/A	NKF
3	GCA_000009005.1_ASM900v1_genomic.gbff_pp17	N/A	NKF
4	GCA_000009005.1_ASM900v1_genomic.gbff_pp17	N/A	NKF
5	GCA_000009005.1_ASM900v1_genomic.gbff_pp17	N/A	NKF
6	GCA_000009005.1_ASM900v1_genomic.gbff_pp17	N/A	NKF
7	GCA_000009005.1_ASM900v1_genomic.gbff_pp17	N/A	NKF
8	GCA_000009005.1_ASM900v1_genomic.gbff_pp17	N/A	NKF
1	GCA_000009005.1_ASM900v1_genomic.gbff_pp18	N/A	NKF
2	GCA_000009005.1_ASM900v1_genomic.gbff_pp18	N/A	NKF
3	GCA_000009005.1_ASM900v1_genomic.gbff_pp18	NP_438113.1	putative methionine sulfoxide reductase
4	GCA_000009005.1_ASM900v1_genomic.gbff_pp18	N/A	NKF
5	GCA_000009005.1_ASM900v1_genomic.gbff_pp18	N/A	NKF
6	GCA_000009005.1_ASM900v1_genomic.gbff_pp18	N/A	NKF
7	GCA_000009005.1_ASM900v1_genomic.gbff_pp18	N/A	NKF
8	GCA_000009005.1_ASM900v1_genomic.gbff_pp18	N/A	NKF
9	GCA_000009005.1_ASM900v1_genomic.gbff_pp18	N/A	NKF
10	GCA_000009005.1_ASM900v1_genomic.gbff_pp18	N/A	NKF
11	GCA_000009005.1_ASM900v1_genomic.gbff_pp18	N/A	NKF
12	GCA_000009005.1_ASM900v1_genomic.gbff_pp18	N/A	NKF
1	GCA_000009005.1_ASM900v1_genomic.gbff_pp19	N/A	NKF
2	GCA_000009005.1_ASM900v1_genomic.gbff_pp19	N/A	NKF
3	GCA_000009005.1_ASM900v1_genomic.gbff_pp19	N/A	NKF
4	GCA_000009005.1_ASM900v1_genomic.gbff_pp19	N/A	NKF
5	GCA_000009005.1_ASM900v1_genomic.gbff_pp19	N/A	NKF
6	GCA_000009005.1_ASM900v1_genomic.gbff_pp19	N/A	NKF
7	GCA_000009005.1_ASM900v1_genomic.gbff_pp19	N/A	NKF
8	GCA_000009005.1_ASM900v1_genomic.gbff_pp19	N/A	NKF
9	GCA_000009005.1_ASM900v1_genomic.gbff_pp19	N/A	NKF
10	GCA_000009005.1_ASM900v1_genomic.gbff_pp19	N/A	NKF
11	GCA_000009005.1_ASM900v1_genomic.gbff_pp19	N/A	NKF
12	GCA_000009005.1_ASM900v1_genomic.gbff_pp19	N/A	NKF
13	GCA_000009005.1_ASM900v1_genomic.gbff_pp19	N/A	NKF
14	GCA_000009005.1_ASM900v1_genomic.gbff_pp19	N/A	NKF
15	GCA_000009005.1_ASM900v1_genomic.gbff_pp19	N/A	NKF
16	GCA_000009005.1_ASM900v1_genomic.gbff_pp19	N/A	NKF
17	GCA_000009005.1_ASM900v1_genomic.gbff_pp19	N/A	NKF
18	GCA_000009005.1_ASM900v1_genomic.gbff_pp19	N/A	NKF
19	GCA_000009005.1_ASM900v1_genomic.gbff_pp19	N/A	NKF
20	GCA_000009005.1_ASM900v1_genomic.gbff_pp19	N/A	NKF
21	GCA_000009005.1_ASM900v1_genomic.gbff_pp19	N/A	NKF
22	GCA_000009005.1_ASM900v1_genomic.gbff_pp19	N/A	NKF
23	GCA_000009005.1_ASM900v1_genomic.gbff_pp19	N/A	NKF
24	GCA_000009005.1_ASM900v1_genomic.gbff_pp19	N/A	NKF
25	GCA_000009005.1_ASM900v1_genomic.gbff_pp19	N/A	NKF
26	GCA_000009005.1_ASM900v1_genomic.gbff_pp19	N/A	NKF
27	GCA_000009005.1_ASM900v1_genomic.gbff_pp19	N/A	NKF
1	GCA_000009005.1_ASM900v1_genomic.gbff_pp20	N/A	NKF
2	GCA_000009005.1_ASM900v1_genomic.gbff_pp20	N/A	NKF
3	GCA_000009005.1_ASM900v1_genomic.gbff_pp20	N/A	NKF
4	GCA_000009005.1_ASM900v1_genomic.gbff_pp20	N/A	NKF
5	GCA_000009005.1_ASM900v1_genomic.gbff_pp20	N/A	NKF
6	GCA_000009005.1_ASM900v1_genomic.gbff_pp20	N/A	NKF
7	GCA_000009005.1_ASM900v1_genomic.gbff_pp20	N/A	NKF
8	GCA_000009005.1_ASM900v1_genomic.gbff_pp20	N/A	NKF
9	GCA_000009005.1_ASM900v1_genomic.gbff_pp20	N/A	NKF
10	GCA_000009005.1_ASM900v1_genomic.gbff_pp20	N/A	NKF
11	GCA_000009005.1_ASM900v1_genomic.gbff_pp20	N/A	NKF
12	GCA_000009005.1_ASM900v1_genomic.gbff_pp20	N/A	NKF
13	GCA_000009005.1_ASM900v1_genomic.gbff_pp20	N/A	NKF
14	GCA_000009005.1_ASM900v1_genomic.gbff_pp20	N/A	NKF
15	GCA_000009005.1_ASM900v1_genomic.gbff_pp20	N/A	NKF
16	GCA_000009005.1_ASM900v1_genomic.gbff_pp20	N/A	NKF
17	GCA_000009005.1_ASM900v1_genomic.gbff_pp20	N/A	NKF
18	GCA_000009005.1_ASM900v1_genomic.gbff_pp20	N/A	NKF
19	GCA_000009005.1_ASM900v1_genomic.gbff_pp20	N/A	NKF
20	GCA_000009005.1_ASM900v1_genomic.gbff_pp20	YP_239513.1	ORF002
21	GCA_000009005.1_ASM900v1_genomic.gbff_pp20	N/A	NKF
22	GCA_000009005.1_ASM900v1_genomic.gbff_pp20	N/A	NKF
23	GCA_000009005.1_ASM900v1_genomic.gbff_pp20	N/A	NKF
24	GCA_000009005.1_ASM900v1_genomic.gbff_pp20	N/A	NKF
25	GCA_000009005.1_ASM900v1_genomic.gbff_pp20	N/A	NKF
26	GCA_000009005.1_ASM900v1_genomic.gbff_pp20	N/A	NKF
27	GCA_000009005.1_ASM900v1_genomic.gbff_pp20	N/A	NKF
28	GCA_000009005.1_ASM900v1_genomic.gbff_pp20	N/A	NKF
29	GCA_000009005.1_ASM900v1_genomic.gbff_pp20	N/A	NKF
30	GCA_000009005.1_ASM900v1_genomic.gbff_pp20	N/A	NKF
31	GCA_000009005.1_ASM900v1_genomic.gbff_pp20	N/A	NKF
32	GCA_000009005.1_ASM900v1_genomic.gbff_pp20	N/A	NKF
33	GCA_000009005.1_ASM900v1_genomic.gbff_pp20	N/A	NKF
1	GCA_000009005.1_ASM900v1_genomic.gbff_pp21	NP_061635.1	transposase
2	GCA_000009005.1_ASM900v1_genomic.gbff_pp21	N/A	NKF
3	GCA_000009005.1_ASM900v1_genomic.gbff_pp21	N/A	NKF
4	GCA_000009005.1_ASM900v1_genomic.gbff_pp21	YP_009218156.1	RecA
5	GCA_000009005.1_ASM900v1_genomic.gbff_pp21	N/A	NKF
6	GCA_000009005.1_ASM900v1_genomic.gbff_pp21	N/A	NKF
7	GCA_000009005.1_ASM900v1_genomic.gbff_pp21	N/A	NKF
8	GCA_000009005.1_ASM900v1_genomic.gbff_pp21	N/A	NKF
9	GCA_000009005.1_ASM900v1_genomic.gbff_pp21	N/A	NKF
10	GCA_000009005.1_ASM900v1_genomic.gbff_pp21	N/A	NKF
11	GCA_000009005.1_ASM900v1_genomic.gbff_pp21	N/A	NKF
12	GCA_000009005.1_ASM900v1_genomic.gbff_pp21	N/A	NKF
13	GCA_000009005.1_ASM900v1_genomic.gbff_pp21	YP_008410348.1	FtsK
14	GCA_000009005.1_ASM900v1_genomic.gbff_pp21	N/A	NKF
15	GCA_000009005.1_ASM900v1_genomic.gbff_pp21	N/A	NKF
16	GCA_000009005.1_ASM900v1_genomic.gbff_pp21	N/A	NKF
17	GCA_000009005.1_ASM900v1_genomic.gbff_pp21	N/A	NKF
18	GCA_000009005.1_ASM900v1_genomic.gbff_pp21	N/A	NKF
19	GCA_000009005.1_ASM900v1_genomic.gbff_pp21	N/A	NKF
20	GCA_000009005.1_ASM900v1_genomic.gbff_pp21	N/A	NKF
21	GCA_000009005.1_ASM900v1_genomic.gbff_pp21	N/A	NKF
22	GCA_000009005.1_ASM900v1_genomic.gbff_pp21	N/A	NKF
23	GCA_000009005.1_ASM900v1_genomic.gbff_pp21	N/A	NKF
24	GCA_000009005.1_ASM900v1_genomic.gbff_pp21	N/A	NKF
25	GCA_000009005.1_ASM900v1_genomic.gbff_pp21	N/A	NKF
26	GCA_000009005.1_ASM900v1_genomic.gbff_pp21	N/A	NKF
27	GCA_000009005.1_ASM900v1_genomic.gbff_pp21	N/A	NKF
28	GCA_000009005.1_ASM900v1_genomic.gbff_pp21	N/A	NKF
29	GCA_000009005.1_ASM900v1_genomic.gbff_pp21	N/A	NKF
30	GCA_000009005.1_ASM900v1_genomic.gbff_pp21	N/A	NKF
31	GCA_000009005.1_ASM900v1_genomic.gbff_pp21	N/A	NKF
32	GCA_000009005.1_ASM900v1_genomic.gbff_pp21	N/A	NKF
33	GCA_000009005.1_ASM900v1_genomic.gbff_pp21	N/A	NKF
34	GCA_000009005.1_ASM900v1_genomic.gbff_pp21	N/A	NKF
35	GCA_000009005.1_ASM900v1_genomic.gbff_pp21	YP_009004908.1	ATP-dependent protease
36	GCA_000009005.1_ASM900v1_genomic.gbff_pp21	N/A	NKF
37	GCA_000009005.1_ASM900v1_genomic.gbff_pp21	N/A	NKF
38	GCA_000009005.1_ASM900v1_genomic.gbff_pp21	N/A	NKF
39	GCA_000009005.1_ASM900v1_genomic.gbff_pp21	YP_003986717.1	DNA topoisomerase 1
40	GCA_000009005.1_ASM900v1_genomic.gbff_pp21	N/A	NKF
41	GCA_000009005.1_ASM900v1_genomic.gbff_pp21	N/A	NKF
42	GCA_000009005.1_ASM900v1_genomic.gbff_pp21	YP_008853748.1	CHAP domain protein
43	GCA_000009005.1_ASM900v1_genomic.gbff_pp21	N/A	NKF
44	GCA_000009005.1_ASM900v1_genomic.gbff_pp21	N/A	NKF
45	GCA_000009005.1_ASM900v1_genomic.gbff_pp21	N/A	NKF
46	GCA_000009005.1_ASM900v1_genomic.gbff_pp21	N/A	NKF
47	GCA_000009005.1_ASM900v1_genomic.gbff_pp21	N/A	NKF
48	GCA_000009005.1_ASM900v1_genomic.gbff_pp21	N/A	NKF
49	GCA_000009005.1_ASM900v1_genomic.gbff_pp21	N/A	NKF
50	GCA_000009005.1_ASM900v1_genomic.gbff_pp21	N/A	NKF
51	GCA_000009005.1_ASM900v1_genomic.gbff_pp21	N/A	NKF
52	GCA_000009005.1_ASM900v1_genomic.gbff_pp21	N/A	NKF
53	GCA_000009005.1_ASM900v1_genomic.gbff_pp21	N/A	NKF
54	GCA_000009005.1_ASM900v1_genomic.gbff_pp21	N/A	NKF
55	GCA_000009005.1_ASM900v1_genomic.gbff_pp21	N/A	NKF
56	GCA_000009005.1_ASM900v1_genomic.gbff_pp21	N/A	NKF
57	GCA_000009005.1_ASM900v1_genomic.gbff_pp21	N/A	NKF
58	GCA_000009005.1_ASM900v1_genomic.gbff_pp21	N/A	NKF
59	GCA_000009005.1_ASM900v1_genomic.gbff_pp21	N/A	NKF
60	GCA_000009005.1_ASM900v1_genomic.gbff_pp21	N/A	NKF
61	GCA_000009005.1_ASM900v1_genomic.gbff_pp21	N/A	NKF
62	GCA_000009005.1_ASM900v1_genomic.gbff_pp21	N/A	NKF
63	GCA_000009005.1_ASM900v1_genomic.gbff_pp21	N/A	NKF
64	GCA_000009005.1_ASM900v1_genomic.gbff_pp21	N/A	NKF
65	GCA_000009005.1_ASM900v1_genomic.gbff_pp21	N/A	NKF
66	GCA_000009005.1_ASM900v1_genomic.gbff_pp21	N/A	NKF
67	GCA_000009005.1_ASM900v1_genomic.gbff_pp21	N/A	NKF
68	GCA_000009005.1_ASM900v1_genomic.gbff_pp21	N/A	NKF
69	GCA_000009005.1_ASM900v1_genomic.gbff_pp21	N/A	NKF
70	GCA_000009005.1_ASM900v1_genomic.gbff_pp21	N/A	NKF
71	GCA_000009005.1_ASM900v1_genomic.gbff_pp21	N/A	NKF
72	GCA_000009005.1_ASM900v1_genomic.gbff_pp21	N/A	NKF
73	GCA_000009005.1_ASM900v1_genomic.gbff_pp21	N/A	NKF
74	GCA_000009005.1_ASM900v1_genomic.gbff_pp21	N/A	NKF
75	GCA_000009005.1_ASM900v1_genomic.gbff_pp21	N/A	NKF
76	GCA_000009005.1_ASM900v1_genomic.gbff_pp21	N/A	NKF
1	GCA_000009005.1_ASM900v1_genomic.gbff_pp22	N/A	NKF
2	GCA_000009005.1_ASM900v1_genomic.gbff_pp22	N/A	NKF
3	GCA_000009005.1_ASM900v1_genomic.gbff_pp22	N/A	NKF
4	GCA_000009005.1_ASM900v1_genomic.gbff_pp22	N/A	NKF
5	GCA_000009005.1_ASM900v1_genomic.gbff_pp22	N/A	NKF
6	GCA_000009005.1_ASM900v1_genomic.gbff_pp22	N/A	NKF
7	GCA_000009005.1_ASM900v1_genomic.gbff_pp22	N/A	NKF
8	GCA_000009005.1_ASM900v1_genomic.gbff_pp22	N/A	NKF
9	GCA_000009005.1_ASM900v1_genomic.gbff_pp22	N/A	NKF
10	GCA_000009005.1_ASM900v1_genomic.gbff_pp22	N/A	NKF
11	GCA_000009005.1_ASM900v1_genomic.gbff_pp22	N/A	NKF
12	GCA_000009005.1_ASM900v1_genomic.gbff_pp22	N/A	NKF
13	GCA_000009005.1_ASM900v1_genomic.gbff_pp22	N/A	NKF
14	GCA_000009005.1_ASM900v1_genomic.gbff_pp22	N/A	NKF
15	GCA_000009005.1_ASM900v1_genomic.gbff_pp22	N/A	NKF
16	GCA_000009005.1_ASM900v1_genomic.gbff_pp22	N/A	NKF
17	GCA_000009005.1_ASM900v1_genomic.gbff_pp22	N/A	NKF
18	GCA_000009005.1_ASM900v1_genomic.gbff_pp22	N/A	NKF
19	GCA_000009005.1_ASM900v1_genomic.gbff_pp22	N/A	NKF
20	GCA_000009005.1_ASM900v1_genomic.gbff_pp22	N/A	NKF
21	GCA_000009005.1_ASM900v1_genomic.gbff_pp22	N/A	NKF
22	GCA_000009005.1_ASM900v1_genomic.gbff_pp22	YP_009302535.1	UTP-glucose-1-phosphate uridylyltransferase
1	GCA_000009585.1_ASM958v1_genomic.gbff_pp5	N/A	NKF
2	GCA_000009585.1_ASM958v1_genomic.gbff_pp5	N/A	NKF
3	GCA_000009585.1_ASM958v1_genomic.gbff_pp5	N/A	NKF
4	GCA_000009585.1_ASM958v1_genomic.gbff_pp5	N/A	NKF
5	GCA_000009585.1_ASM958v1_genomic.gbff_pp5	N/A	NKF
6	GCA_000009585.1_ASM958v1_genomic.gbff_pp5	YP_002875699.1	putative cysteine synthase
1	GCA_000009585.1_ASM958v1_genomic.gbff_pp9	N/A	NKF
2	GCA_000009585.1_ASM958v1_genomic.gbff_pp9	YP_008766949.1	IS21 transposition protein
3	GCA_000009585.1_ASM958v1_genomic.gbff_pp9	N/A	NKF
4	GCA_000009585.1_ASM958v1_genomic.gbff_pp9	N/A	NKF
5	GCA_000009585.1_ASM958v1_genomic.gbff_pp9	N/A	NKF
6	GCA_000009585.1_ASM958v1_genomic.gbff_pp9	N/A	NKF
7	GCA_000009585.1_ASM958v1_genomic.gbff_pp9	N/A	NKF
8	GCA_000009585.1_ASM958v1_genomic.gbff_pp9	N/A	NKF
9	GCA_000009585.1_ASM958v1_genomic.gbff_pp9	N/A	NKF
10	GCA_000009585.1_ASM958v1_genomic.gbff_pp9	N/A	NKF
11	GCA_000009585.1_ASM958v1_genomic.gbff_pp9	N/A	NKF
12	GCA_000009585.1_ASM958v1_genomic.gbff_pp9	N/A	NKF
13	GCA_000009585.1_ASM958v1_genomic.gbff_pp9	N/A	NKF
14	GCA_000009585.1_ASM958v1_genomic.gbff_pp9	N/A	NKF
1	GCA_000009585.1_ASM958v1_genomic.gbff_pp19	N/A	NKF
2	GCA_000009585.1_ASM958v1_genomic.gbff_pp19	N/A	NKF
3	GCA_000009585.1_ASM958v1_genomic.gbff_pp19	N/A	NKF
4	GCA_000009585.1_ASM958v1_genomic.gbff_pp19	N/A	NKF
5	GCA_000009585.1_ASM958v1_genomic.gbff_pp19	N/A	NKF
6	GCA_000009585.1_ASM958v1_genomic.gbff_pp19	N/A	NKF
7	GCA_000009585.1_ASM958v1_genomic.gbff_pp19	N/A	NKF
1	GCA_000009645.1_ASM964v1_genomic.gbff_pp1	N/A	NKF
2	GCA_000009645.1_ASM964v1_genomic.gbff_pp1	N/A	NKF
3	GCA_000009645.1_ASM964v1_genomic.gbff_pp1	N/A	NKF
4	GCA_000009645.1_ASM964v1_genomic.gbff_pp1	N/A	NKF
5	GCA_000009645.1_ASM964v1_genomic.gbff_pp1	N/A	NKF
6	GCA_000009645.1_ASM964v1_genomic.gbff_pp1	N/A	NKF
7	GCA_000009645.1_ASM964v1_genomic.gbff_pp1	N/A	NKF
8	GCA_000009645.1_ASM964v1_genomic.gbff_pp1	N/A	NKF
9	GCA_000009645.1_ASM964v1_genomic.gbff_pp1	N/A	NKF
10	GCA_000009645.1_ASM964v1_genomic.gbff_pp1	N/A	NKF
11	GCA_000009645.1_ASM964v1_genomic.gbff_pp1	N/A	NKF
12	GCA_000009645.1_ASM964v1_genomic.gbff_pp1	N/A	NKF
1	GCA_000009645.1_ASM964v1_genomic.gbff_pp2	N/A	NKF
2	GCA_000009645.1_ASM964v1_genomic.gbff_pp2	N/A	NKF
3	GCA_000009645.1_ASM964v1_genomic.gbff_pp2	N/A	NKF
4	GCA_000009645.1_ASM964v1_genomic.gbff_pp2	N/A	NKF
5	GCA_000009645.1_ASM964v1_genomic.gbff_pp2	N/A	NKF
6	GCA_000009645.1_ASM964v1_genomic.gbff_pp2	N/A	NKF
7	GCA_000009645.1_ASM964v1_genomic.gbff_pp2	N/A	NKF
8	GCA_000009645.1_ASM964v1_genomic.gbff_pp2	N/A	NKF
9	GCA_000009645.1_ASM964v1_genomic.gbff_pp2	N/A	NKF
10	GCA_000009645.1_ASM964v1_genomic.gbff_pp2	N/A	NKF
11	GCA_000009645.1_ASM964v1_genomic.gbff_pp2	N/A	NKF
12	GCA_000009645.1_ASM964v1_genomic.gbff_pp2	N/A	NKF
13	GCA_000009645.1_ASM964v1_genomic.gbff_pp2	N/A	NKF
1	GCA_000009665.1_ASM966v1_genomic.gbff_pp4	N/A	NKF
2	GCA_000009665.1_ASM966v1_genomic.gbff_pp4	N/A	NKF
3	GCA_000009665.1_ASM966v1_genomic.gbff_pp4	N/A	NKF
4	GCA_000009665.1_ASM966v1_genomic.gbff_pp4	N/A	NKF
5	GCA_000009665.1_ASM966v1_genomic.gbff_pp4	N/A	NKF
6	GCA_000009665.1_ASM966v1_genomic.gbff_pp4	N/A	NKF
7	GCA_000009665.1_ASM966v1_genomic.gbff_pp4	N/A	NKF
8	GCA_000009665.1_ASM966v1_genomic.gbff_pp4	N/A	NKF
9	GCA_000009665.1_ASM966v1_genomic.gbff_pp4	N/A	NKF
10	GCA_000009665.1_ASM966v1_genomic.gbff_pp4	N/A	NKF
1	GCA_000010445.1_ASM1044v1_genomic.gbff_pp2	N/A	NKF
2	GCA_000010445.1_ASM1044v1_genomic.gbff_pp2	N/A	NKF
3	GCA_000010445.1_ASM1044v1_genomic.gbff_pp2	N/A	NKF
4	GCA_000010445.1_ASM1044v1_genomic.gbff_pp2	N/A	NKF
5	GCA_000010445.1_ASM1044v1_genomic.gbff_pp2	N/A	NKF
6	GCA_000010445.1_ASM1044v1_genomic.gbff_pp2	N/A	NKF
7	GCA_000010445.1_ASM1044v1_genomic.gbff_pp2	N/A	NKF
8	GCA_000010445.1_ASM1044v1_genomic.gbff_pp2	N/A	NKF
9	GCA_000010445.1_ASM1044v1_genomic.gbff_pp2	N/A	NKF
10	GCA_000010445.1_ASM1044v1_genomic.gbff_pp2	N/A	NKF
1	GCA_000010445.1_ASM1044v1_genomic.gbff_pp4	N/A	NKF
2	GCA_000010445.1_ASM1044v1_genomic.gbff_pp4	N/A	NKF
3	GCA_000010445.1_ASM1044v1_genomic.gbff_pp4	N/A	NKF
4	GCA_000010445.1_ASM1044v1_genomic.gbff_pp4	N/A	NKF
5	GCA_000010445.1_ASM1044v1_genomic.gbff_pp4	N/A	NKF
1	GCA_000010465.1_ASM1046v1_genomic.gbff_pp2	N/A	NKF
2	GCA_000010465.1_ASM1046v1_genomic.gbff_pp2	N/A	NKF
3	GCA_000010465.1_ASM1046v1_genomic.gbff_pp2	N/A	NKF
4	GCA_000010465.1_ASM1046v1_genomic.gbff_pp2	N/A	NKF
5	GCA_000010465.1_ASM1046v1_genomic.gbff_pp2	N/A	NKF
6	GCA_000010465.1_ASM1046v1_genomic.gbff_pp2	N/A	NKF
7	GCA_000010465.1_ASM1046v1_genomic.gbff_pp2	N/A	NKF
8	GCA_000010465.1_ASM1046v1_genomic.gbff_pp2	N/A	NKF
9	GCA_000010465.1_ASM1046v1_genomic.gbff_pp2	N/A	NKF
10	GCA_000010465.1_ASM1046v1_genomic.gbff_pp2	N/A	NKF
1	GCA_000010465.1_ASM1046v1_genomic.gbff_pp4	N/A	NKF
2	GCA_000010465.1_ASM1046v1_genomic.gbff_pp4	N/A	NKF
3	GCA_000010465.1_ASM1046v1_genomic.gbff_pp4	N/A	NKF
4	GCA_000010465.1_ASM1046v1_genomic.gbff_pp4	N/A	NKF
5	GCA_000010465.1_ASM1046v1_genomic.gbff_pp4	N/A	NKF
6	GCA_000010465.1_ASM1046v1_genomic.gbff_pp4	N/A	NKF
1	GCA_000011505.1_ASM1150v1_genomic.gbff_pp1	N/A	NKF
2	GCA_000011505.1_ASM1150v1_genomic.gbff_pp1	YP_238737.1	hypothetical protein PHG31p8
3	GCA_000011505.1_ASM1150v1_genomic.gbff_pp1	N/A	NKF
4	GCA_000011505.1_ASM1150v1_genomic.gbff_pp1	YP_004894587.1	UDP-N-acetylglucosamine 2-epimerase
5	GCA_000011505.1_ASM1150v1_genomic.gbff_pp1	N/A	NKF
6	GCA_000011505.1_ASM1150v1_genomic.gbff_pp1	N/A	NKF
7	GCA_000011505.1_ASM1150v1_genomic.gbff_pp1	N/A	NKF
8	GCA_000011505.1_ASM1150v1_genomic.gbff_pp1	N/A	NKF
9	GCA_000011505.1_ASM1150v1_genomic.gbff_pp1	N/A	NKF
10	GCA_000011505.1_ASM1150v1_genomic.gbff_pp1	N/A	NKF
1	GCA_000011505.1_ASM1150v1_genomic.gbff_pp2	N/A	NKF
2	GCA_000011505.1_ASM1150v1_genomic.gbff_pp2	N/A	NKF
3	GCA_000011505.1_ASM1150v1_genomic.gbff_pp2	N/A	NKF
4	GCA_000011505.1_ASM1150v1_genomic.gbff_pp2	N/A	NKF
5	GCA_000011505.1_ASM1150v1_genomic.gbff_pp2	N/A	NKF
6	GCA_000011505.1_ASM1150v1_genomic.gbff_pp2	N/A	NKF
7	GCA_000011505.1_ASM1150v1_genomic.gbff_pp2	N/A	NKF
8	GCA_000011505.1_ASM1150v1_genomic.gbff_pp2	N/A	NKF
9	GCA_000011505.1_ASM1150v1_genomic.gbff_pp2	N/A	NKF
10	GCA_000011505.1_ASM1150v1_genomic.gbff_pp2	N/A	NKF
11	GCA_000011505.1_ASM1150v1_genomic.gbff_pp2	N/A	NKF
12	GCA_000011505.1_ASM1150v1_genomic.gbff_pp2	N/A	NKF
13	GCA_000011505.1_ASM1150v1_genomic.gbff_pp2	N/A	NKF
14	GCA_000011505.1_ASM1150v1_genomic.gbff_pp2	N/A	NKF
15	GCA_000011505.1_ASM1150v1_genomic.gbff_pp2	N/A	NKF
16	GCA_000011505.1_ASM1150v1_genomic.gbff_pp2	N/A	NKF
17	GCA_000011505.1_ASM1150v1_genomic.gbff_pp2	N/A	NKF
18	GCA_000011505.1_ASM1150v1_genomic.gbff_pp2	N/A	NKF
19	GCA_000011505.1_ASM1150v1_genomic.gbff_pp2	N/A	NKF
1	GCA_000011505.1_ASM1150v1_genomic.gbff_pp5	N/A	NKF
2	GCA_000011505.1_ASM1150v1_genomic.gbff_pp5	N/A	NKF
3	GCA_000011505.1_ASM1150v1_genomic.gbff_pp5	N/A	NKF
4	GCA_000011505.1_ASM1150v1_genomic.gbff_pp5	N/A	NKF
5	GCA_000011505.1_ASM1150v1_genomic.gbff_pp5	N/A	NKF
6	GCA_000011505.1_ASM1150v1_genomic.gbff_pp5	N/A	NKF
7	GCA_000011505.1_ASM1150v1_genomic.gbff_pp5	N/A	NKF
8	GCA_000011505.1_ASM1150v1_genomic.gbff_pp5	N/A	NKF
9	GCA_000011505.1_ASM1150v1_genomic.gbff_pp5	N/A	NKF
10	GCA_000011505.1_ASM1150v1_genomic.gbff_pp5	N/A	NKF
11	GCA_000011505.1_ASM1150v1_genomic.gbff_pp5	N/A	NKF
12	GCA_000011505.1_ASM1150v1_genomic.gbff_pp5	N/A	NKF
13	GCA_000011505.1_ASM1150v1_genomic.gbff_pp5	N/A	NKF
14	GCA_000011505.1_ASM1150v1_genomic.gbff_pp5	N/A	NKF
15	GCA_000011505.1_ASM1150v1_genomic.gbff_pp5	N/A	NKF
16	GCA_000011505.1_ASM1150v1_genomic.gbff_pp5	N/A	NKF
17	GCA_000011505.1_ASM1150v1_genomic.gbff_pp5	N/A	NKF
18	GCA_000011505.1_ASM1150v1_genomic.gbff_pp5	YP_003969850.1	putative NAD-dependent epimerase/dehydratase
19	GCA_000011505.1_ASM1150v1_genomic.gbff_pp5	N/A	NKF
20	GCA_000011505.1_ASM1150v1_genomic.gbff_pp5	N/A	NKF
1	GCA_000011505.1_ASM1150v1_genomic.gbff_pp6	N/A	NKF
2	GCA_000011505.1_ASM1150v1_genomic.gbff_pp6	N/A	NKF
3	GCA_000011505.1_ASM1150v1_genomic.gbff_pp6	N/A	NKF
4	GCA_000011505.1_ASM1150v1_genomic.gbff_pp6	N/A	NKF
5	GCA_000011505.1_ASM1150v1_genomic.gbff_pp6	YP_002875699.1	putative cysteine synthase
6	GCA_000011505.1_ASM1150v1_genomic.gbff_pp6	N/A	NKF
7	GCA_000011505.1_ASM1150v1_genomic.gbff_pp6	YP_004061896.1	hypothetical protein MpV1_013c
1	GCA_000011505.1_ASM1150v1_genomic.gbff_pp11	N/A	NKF
2	GCA_000011505.1_ASM1150v1_genomic.gbff_pp11	N/A	NKF
3	GCA_000011505.1_ASM1150v1_genomic.gbff_pp11	N/A	NKF
4	GCA_000011505.1_ASM1150v1_genomic.gbff_pp11	N/A	NKF
5	GCA_000011505.1_ASM1150v1_genomic.gbff_pp11	N/A	NKF
6	GCA_000011505.1_ASM1150v1_genomic.gbff_pp11	N/A	NKF
7	GCA_000011505.1_ASM1150v1_genomic.gbff_pp11	N/A	NKF
8	GCA_000011505.1_ASM1150v1_genomic.gbff_pp11	N/A	NKF
9	GCA_000011505.1_ASM1150v1_genomic.gbff_pp11	N/A	NKF
10	GCA_000011505.1_ASM1150v1_genomic.gbff_pp11	N/A	NKF
11	GCA_000011505.1_ASM1150v1_genomic.gbff_pp11	YP_002274211.1	putative 2-component sensor protein YehU
12	GCA_000011505.1_ASM1150v1_genomic.gbff_pp11	N/A	NKF
13	GCA_000011505.1_ASM1150v1_genomic.gbff_pp11	N/A	NKF
14	GCA_000011505.1_ASM1150v1_genomic.gbff_pp11	N/A	NKF
15	GCA_000011505.1_ASM1150v1_genomic.gbff_pp11	N/A	NKF
16	GCA_000011505.1_ASM1150v1_genomic.gbff_pp11	N/A	NKF
1	GCA_000011505.1_ASM1150v1_genomic.gbff_pp18	N/A	NKF
2	GCA_000011505.1_ASM1150v1_genomic.gbff_pp18	N/A	NKF
3	GCA_000011505.1_ASM1150v1_genomic.gbff_pp18	N/A	NKF
4	GCA_000011505.1_ASM1150v1_genomic.gbff_pp18	N/A	NKF
5	GCA_000011505.1_ASM1150v1_genomic.gbff_pp18	N/A	NKF
6	GCA_000011505.1_ASM1150v1_genomic.gbff_pp18	N/A	NKF
7	GCA_000011505.1_ASM1150v1_genomic.gbff_pp18	N/A	NKF
8	GCA_000011505.1_ASM1150v1_genomic.gbff_pp18	N/A	NKF
9	GCA_000011505.1_ASM1150v1_genomic.gbff_pp18	N/A	NKF
10	GCA_000011505.1_ASM1150v1_genomic.gbff_pp18	N/A	NKF
11	GCA_000011505.1_ASM1150v1_genomic.gbff_pp18	N/A	NKF
12	GCA_000011505.1_ASM1150v1_genomic.gbff_pp18	N/A	NKF
13	GCA_000011505.1_ASM1150v1_genomic.gbff_pp18	N/A	NKF
14	GCA_000011505.1_ASM1150v1_genomic.gbff_pp18	N/A	NKF
15	GCA_000011505.1_ASM1150v1_genomic.gbff_pp18	N/A	NKF
16	GCA_000011505.1_ASM1150v1_genomic.gbff_pp18	N/A	NKF
17	GCA_000011505.1_ASM1150v1_genomic.gbff_pp18	N/A	NKF
18	GCA_000011505.1_ASM1150v1_genomic.gbff_pp18	N/A	NKF
1	GCA_000011505.1_ASM1150v1_genomic.gbff_pp22	N/A	NKF
2	GCA_000011505.1_ASM1150v1_genomic.gbff_pp22	N/A	NKF
3	GCA_000011505.1_ASM1150v1_genomic.gbff_pp22	N/A	NKF
4	GCA_000011505.1_ASM1150v1_genomic.gbff_pp22	N/A	NKF
5	GCA_000011505.1_ASM1150v1_genomic.gbff_pp22	N/A	NKF
6	GCA_000011505.1_ASM1150v1_genomic.gbff_pp22	N/A	NKF
7	GCA_000011505.1_ASM1150v1_genomic.gbff_pp22	N/A	NKF
8	GCA_000011505.1_ASM1150v1_genomic.gbff_pp22	N/A	NKF
9	GCA_000011505.1_ASM1150v1_genomic.gbff_pp22	N/A	NKF
10	GCA_000011505.1_ASM1150v1_genomic.gbff_pp22	N/A	NKF
11	GCA_000011505.1_ASM1150v1_genomic.gbff_pp22	N/A	NKF
12	GCA_000011505.1_ASM1150v1_genomic.gbff_pp22	N/A	NKF
13	GCA_000011505.1_ASM1150v1_genomic.gbff_pp22	N/A	NKF
14	GCA_000011505.1_ASM1150v1_genomic.gbff_pp22	N/A	NKF
15	GCA_000011505.1_ASM1150v1_genomic.gbff_pp22	N/A	NKF
1	GCA_000012045.1_ASM1204v1_genomic.gbff_pp8	N/A	NKF
2	GCA_000012045.1_ASM1204v1_genomic.gbff_pp8	YP_008766949.1	IS21 transposition protein
3	GCA_000012045.1_ASM1204v1_genomic.gbff_pp8	N/A	NKF
4	GCA_000012045.1_ASM1204v1_genomic.gbff_pp8	N/A	NKF
5	GCA_000012045.1_ASM1204v1_genomic.gbff_pp8	N/A	NKF
6	GCA_000012045.1_ASM1204v1_genomic.gbff_pp8	N/A	NKF
7	GCA_000012045.1_ASM1204v1_genomic.gbff_pp8	N/A	NKF
8	GCA_000012045.1_ASM1204v1_genomic.gbff_pp8	N/A	NKF
9	GCA_000012045.1_ASM1204v1_genomic.gbff_pp8	N/A	NKF
10	GCA_000012045.1_ASM1204v1_genomic.gbff_pp8	N/A	NKF
11	GCA_000012045.1_ASM1204v1_genomic.gbff_pp8	N/A	NKF
1	GCA_000012045.1_ASM1204v1_genomic.gbff_pp18	N/A	NKF
2	GCA_000012045.1_ASM1204v1_genomic.gbff_pp18	N/A	NKF
3	GCA_000012045.1_ASM1204v1_genomic.gbff_pp18	N/A	NKF
4	GCA_000012045.1_ASM1204v1_genomic.gbff_pp18	N/A	NKF
5	GCA_000012045.1_ASM1204v1_genomic.gbff_pp18	N/A	NKF
6	GCA_000012045.1_ASM1204v1_genomic.gbff_pp18	N/A	NKF
7	GCA_000012045.1_ASM1204v1_genomic.gbff_pp18	N/A	NKF
8	GCA_000012045.1_ASM1204v1_genomic.gbff_pp18	N/A	NKF
9	GCA_000012045.1_ASM1204v1_genomic.gbff_pp18	N/A	NKF
10	GCA_000012045.1_ASM1204v1_genomic.gbff_pp18	N/A	NKF
11	GCA_000012045.1_ASM1204v1_genomic.gbff_pp18	N/A	NKF
12	GCA_000012045.1_ASM1204v1_genomic.gbff_pp18	N/A	NKF
13	GCA_000012045.1_ASM1204v1_genomic.gbff_pp18	N/A	NKF
14	GCA_000012045.1_ASM1204v1_genomic.gbff_pp18	N/A	NKF
15	GCA_000012045.1_ASM1204v1_genomic.gbff_pp18	N/A	NKF
16	GCA_000012045.1_ASM1204v1_genomic.gbff_pp18	N/A	NKF
17	GCA_000012045.1_ASM1204v1_genomic.gbff_pp18	N/A	NKF
18	GCA_000012045.1_ASM1204v1_genomic.gbff_pp18	N/A	NKF
1	GCA_000013425.1_ASM1342v1_genomic.gbff_pp6	N/A	NKF
2	GCA_000013425.1_ASM1342v1_genomic.gbff_pp6	N/A	NKF
3	GCA_000013425.1_ASM1342v1_genomic.gbff_pp6	N/A	NKF
4	GCA_000013425.1_ASM1342v1_genomic.gbff_pp6	N/A	NKF
5	GCA_000013425.1_ASM1342v1_genomic.gbff_pp6	N/A	NKF
6	GCA_000013425.1_ASM1342v1_genomic.gbff_pp6	YP_002875699.1	putative cysteine synthase
7	GCA_000013425.1_ASM1342v1_genomic.gbff_pp6	N/A	NKF
8	GCA_000013425.1_ASM1342v1_genomic.gbff_pp6	N/A	NKF
1	GCA_000013465.1_ASM1346v1_genomic.gbff_pp16	N/A	NKF
2	GCA_000013465.1_ASM1346v1_genomic.gbff_pp16	N/A	NKF
3	GCA_000013465.1_ASM1346v1_genomic.gbff_pp16	N/A	NKF
4	GCA_000013465.1_ASM1346v1_genomic.gbff_pp16	N/A	NKF
5	GCA_000013465.1_ASM1346v1_genomic.gbff_pp16	N/A	NKF
6	GCA_000013465.1_ASM1346v1_genomic.gbff_pp16	N/A	NKF
1	GCA_000013465.1_ASM1346v1_genomic.gbff_pp21	N/A	NKF
2	GCA_000013465.1_ASM1346v1_genomic.gbff_pp21	N/A	NKF
3	GCA_000013465.1_ASM1346v1_genomic.gbff_pp21	N/A	NKF
4	GCA_000013465.1_ASM1346v1_genomic.gbff_pp21	N/A	NKF
5	GCA_000013465.1_ASM1346v1_genomic.gbff_pp21	N/A	NKF
6	GCA_000013465.1_ASM1346v1_genomic.gbff_pp21	YP_009173044.1	hypothetical protein OlV7_032
7	GCA_000013465.1_ASM1346v1_genomic.gbff_pp21	N/A	NKF
8	GCA_000013465.1_ASM1346v1_genomic.gbff_pp21	N/A	NKF
1	GCA_000016805.1_ASM1680v1_genomic.gbff_pp8	YP_008766949.1	IS21 transposition protein
2	GCA_000016805.1_ASM1680v1_genomic.gbff_pp8	N/A	NKF
3	GCA_000016805.1_ASM1680v1_genomic.gbff_pp8	N/A	NKF
4	GCA_000016805.1_ASM1680v1_genomic.gbff_pp8	N/A	NKF
5	GCA_000016805.1_ASM1680v1_genomic.gbff_pp8	N/A	NKF
6	GCA_000016805.1_ASM1680v1_genomic.gbff_pp8	N/A	NKF
7	GCA_000016805.1_ASM1680v1_genomic.gbff_pp8	N/A	NKF
1	GCA_000016805.1_ASM1680v1_genomic.gbff_pp9	N/A	NKF
2	GCA_000016805.1_ASM1680v1_genomic.gbff_pp9	N/A	NKF
3	GCA_000016805.1_ASM1680v1_genomic.gbff_pp9	N/A	NKF
4	GCA_000016805.1_ASM1680v1_genomic.gbff_pp9	N/A	NKF
5	GCA_000016805.1_ASM1680v1_genomic.gbff_pp9	N/A	NKF
6	GCA_000016805.1_ASM1680v1_genomic.gbff_pp9	N/A	NKF
7	GCA_000016805.1_ASM1680v1_genomic.gbff_pp9	N/A	NKF
1	GCA_000017085.1_ASM1708v1_genomic.gbff_pp19	N/A	NKF
2	GCA_000017085.1_ASM1708v1_genomic.gbff_pp19	N/A	NKF
3	GCA_000017085.1_ASM1708v1_genomic.gbff_pp19	N/A	NKF
4	GCA_000017085.1_ASM1708v1_genomic.gbff_pp19	N/A	NKF
5	GCA_000017085.1_ASM1708v1_genomic.gbff_pp19	N/A	NKF
6	GCA_000017085.1_ASM1708v1_genomic.gbff_pp19	N/A	NKF
7	GCA_000017085.1_ASM1708v1_genomic.gbff_pp19	N/A	NKF
8	GCA_000017085.1_ASM1708v1_genomic.gbff_pp19	N/A	NKF
9	GCA_000017085.1_ASM1708v1_genomic.gbff_pp19	N/A	NKF
10	GCA_000017085.1_ASM1708v1_genomic.gbff_pp19	N/A	NKF
11	GCA_000017085.1_ASM1708v1_genomic.gbff_pp19	N/A	NKF
1	GCA_000024585.1_ASM2458v1_genomic.gbff_pp3	N/A	NKF
2	GCA_000024585.1_ASM2458v1_genomic.gbff_pp3	N/A	NKF
3	GCA_000024585.1_ASM2458v1_genomic.gbff_pp3	N/A	NKF
4	GCA_000024585.1_ASM2458v1_genomic.gbff_pp3	N/A	NKF
5	GCA_000024585.1_ASM2458v1_genomic.gbff_pp3	N/A	NKF
1	GCA_000025145.2_ASM2514v1_genomic.gbff_pp8	YP_008766949.1	IS21 transposition protein
2	GCA_000025145.2_ASM2514v1_genomic.gbff_pp8	N/A	NKF
3	GCA_000025145.2_ASM2514v1_genomic.gbff_pp8	N/A	NKF
4	GCA_000025145.2_ASM2514v1_genomic.gbff_pp8	N/A	NKF
5	GCA_000025145.2_ASM2514v1_genomic.gbff_pp8	N/A	NKF
6	GCA_000025145.2_ASM2514v1_genomic.gbff_pp8	N/A	NKF
7	GCA_000025145.2_ASM2514v1_genomic.gbff_pp8	N/A	NKF
8	GCA_000025145.2_ASM2514v1_genomic.gbff_pp8	N/A	NKF
9	GCA_000025145.2_ASM2514v1_genomic.gbff_pp8	N/A	NKF
1	GCA_000025145.2_ASM2514v1_genomic.gbff_pp18	N/A	NKF
2	GCA_000025145.2_ASM2514v1_genomic.gbff_pp18	N/A	NKF
3	GCA_000025145.2_ASM2514v1_genomic.gbff_pp18	N/A	NKF
4	GCA_000025145.2_ASM2514v1_genomic.gbff_pp18	N/A	NKF
5	GCA_000025145.2_ASM2514v1_genomic.gbff_pp18	N/A	NKF
1	GCA_000025145.2_ASM2514v1_genomic.gbff_pp20	N/A	NKF
2	GCA_000025145.2_ASM2514v1_genomic.gbff_pp20	YP_007674864.1	3-methyl-2-oxobutanoate hydroxymethyltransferase
3	GCA_000025145.2_ASM2514v1_genomic.gbff_pp20	N/A	NKF
4	GCA_000025145.2_ASM2514v1_genomic.gbff_pp20	N/A	NKF
1	GCA_000027045.1_ASM2704v1_genomic.gbff_pp18	N/A	NKF
2	GCA_000027045.1_ASM2704v1_genomic.gbff_pp18	N/A	NKF
3	GCA_000027045.1_ASM2704v1_genomic.gbff_pp18	N/A	NKF
4	GCA_000027045.1_ASM2704v1_genomic.gbff_pp18	N/A	NKF
1	GCA_000144955.1_ASM14495v1_genomic.gbff_pp20	N/A	NKF
2	GCA_000144955.1_ASM14495v1_genomic.gbff_pp20	N/A	NKF
3	GCA_000144955.1_ASM14495v1_genomic.gbff_pp20	N/A	NKF
4	GCA_000144955.1_ASM14495v1_genomic.gbff_pp20	N/A	NKF
5	GCA_000144955.1_ASM14495v1_genomic.gbff_pp20	N/A	NKF
6	GCA_000144955.1_ASM14495v1_genomic.gbff_pp20	N/A	NKF
7	GCA_000144955.1_ASM14495v1_genomic.gbff_pp20	N/A	NKF
8	GCA_000144955.1_ASM14495v1_genomic.gbff_pp20	N/A	NKF
9	GCA_000144955.1_ASM14495v1_genomic.gbff_pp20	N/A	NKF
1	GCA_000159535.2_ASM15953v2_genomic.gbff_pp2	N/A	NKF
2	GCA_000159535.2_ASM15953v2_genomic.gbff_pp2	N/A	NKF
3	GCA_000159535.2_ASM15953v2_genomic.gbff_pp2	N/A	NKF
1	GCA_000160355.1_ASM16035v1_genomic.gbff_pp21	N/A	NKF
2	GCA_000160355.1_ASM16035v1_genomic.gbff_pp21	N/A	NKF
3	GCA_000160355.1_ASM16035v1_genomic.gbff_pp21	N/A	NKF
4	GCA_000160355.1_ASM16035v1_genomic.gbff_pp21	N/A	NKF
5	GCA_000160355.1_ASM16035v1_genomic.gbff_pp21	N/A	NKF
6	GCA_000160355.1_ASM16035v1_genomic.gbff_pp21	N/A	NKF
7	GCA_000160355.1_ASM16035v1_genomic.gbff_pp21	N/A	NKF
8	GCA_000160355.1_ASM16035v1_genomic.gbff_pp21	N/A	NKF
9	GCA_000160355.1_ASM16035v1_genomic.gbff_pp21	N/A	NKF
10	GCA_000160355.1_ASM16035v1_genomic.gbff_pp21	N/A	NKF
11	GCA_000160355.1_ASM16035v1_genomic.gbff_pp21	N/A	NKF
12	GCA_000160355.1_ASM16035v1_genomic.gbff_pp21	N/A	NKF
13	GCA_000160355.1_ASM16035v1_genomic.gbff_pp21	N/A	NKF
14	GCA_000160355.1_ASM16035v1_genomic.gbff_pp21	N/A	NKF
15	GCA_000160355.1_ASM16035v1_genomic.gbff_pp21	N/A	NKF
16	GCA_000160355.1_ASM16035v1_genomic.gbff_pp21	N/A	NKF
17	GCA_000160355.1_ASM16035v1_genomic.gbff_pp21	N/A	NKF
18	GCA_000160355.1_ASM16035v1_genomic.gbff_pp21	N/A	NKF
19	GCA_000160355.1_ASM16035v1_genomic.gbff_pp21	YP_009302535.1	UTP-glucose-1-phosphate uridylyltransferase
20	GCA_000160355.1_ASM16035v1_genomic.gbff_pp21	N/A	NKF
21	GCA_000160355.1_ASM16035v1_genomic.gbff_pp21	N/A	NKF
22	GCA_000160355.1_ASM16035v1_genomic.gbff_pp21	N/A	NKF
1	GCA_000160355.1_ASM16035v1_genomic.gbff_pp3	N/A	NKF
2	GCA_000160355.1_ASM16035v1_genomic.gbff_pp3	N/A	NKF
3	GCA_000160355.1_ASM16035v1_genomic.gbff_pp3	N/A	NKF
4	GCA_000160355.1_ASM16035v1_genomic.gbff_pp3	N/A	NKF
5	GCA_000160355.1_ASM16035v1_genomic.gbff_pp3	N/A	NKF
6	GCA_000160355.1_ASM16035v1_genomic.gbff_pp3	N/A	NKF
7	GCA_000160355.1_ASM16035v1_genomic.gbff_pp3	N/A	NKF
8	GCA_000160355.1_ASM16035v1_genomic.gbff_pp3	N/A	NKF
9	GCA_000160355.1_ASM16035v1_genomic.gbff_pp3	N/A	NKF
10	GCA_000160355.1_ASM16035v1_genomic.gbff_pp3	N/A	NKF
11	GCA_000160355.1_ASM16035v1_genomic.gbff_pp3	N/A	NKF
12	GCA_000160355.1_ASM16035v1_genomic.gbff_pp3	N/A	NKF
13	GCA_000160355.1_ASM16035v1_genomic.gbff_pp3	N/A	NKF
14	GCA_000160355.1_ASM16035v1_genomic.gbff_pp3	N/A	NKF
15	GCA_000160355.1_ASM16035v1_genomic.gbff_pp3	N/A	NKF
1	GCA_000160355.1_ASM16035v1_genomic.gbff_pp17	N/A	NKF
2	GCA_000160355.1_ASM16035v1_genomic.gbff_pp17	N/A	NKF
3	GCA_000160355.1_ASM16035v1_genomic.gbff_pp17	N/A	NKF
4	GCA_000160355.1_ASM16035v1_genomic.gbff_pp17	N/A	NKF
5	GCA_000160355.1_ASM16035v1_genomic.gbff_pp17	N/A	NKF
1	GCA_000160375.1_ASM16037v1_genomic.gbff_pp21	N/A	NKF
2	GCA_000160375.1_ASM16037v1_genomic.gbff_pp21	N/A	NKF
3	GCA_000160375.1_ASM16037v1_genomic.gbff_pp21	N/A	NKF
4	GCA_000160375.1_ASM16037v1_genomic.gbff_pp21	N/A	NKF
5	GCA_000160375.1_ASM16037v1_genomic.gbff_pp21	N/A	NKF
6	GCA_000160375.1_ASM16037v1_genomic.gbff_pp21	N/A	NKF
7	GCA_000160375.1_ASM16037v1_genomic.gbff_pp21	N/A	NKF
8	GCA_000160375.1_ASM16037v1_genomic.gbff_pp21	N/A	NKF
9	GCA_000160375.1_ASM16037v1_genomic.gbff_pp21	YP_007674864.1	3-methyl-2-oxobutanoate hydroxymethyltransferase
10	GCA_000160375.1_ASM16037v1_genomic.gbff_pp21	N/A	NKF
11	GCA_000160375.1_ASM16037v1_genomic.gbff_pp21	N/A	NKF
1	GCA_000160395.1_ASM16039v1_genomic.gbff_pp19	N/A	NKF
2	GCA_000160395.1_ASM16039v1_genomic.gbff_pp19	N/A	NKF
3	GCA_000160395.1_ASM16039v1_genomic.gbff_pp19	N/A	NKF
4	GCA_000160395.1_ASM16039v1_genomic.gbff_pp19	N/A	NKF
5	GCA_000160395.1_ASM16039v1_genomic.gbff_pp19	N/A	NKF
1	GCA_000160415.1_ASM16041v1_genomic.gbff_pp2	N/A	NKF
2	GCA_000160415.1_ASM16041v1_genomic.gbff_pp2	N/A	NKF
3	GCA_000160415.1_ASM16041v1_genomic.gbff_pp2	N/A	NKF
4	GCA_000160415.1_ASM16041v1_genomic.gbff_pp2	N/A	NKF
5	GCA_000160415.1_ASM16041v1_genomic.gbff_pp2	N/A	NKF
6	GCA_000160415.1_ASM16041v1_genomic.gbff_pp2	N/A	NKF
7	GCA_000160415.1_ASM16041v1_genomic.gbff_pp2	N/A	NKF
8	GCA_000160415.1_ASM16041v1_genomic.gbff_pp2	N/A	NKF
9	GCA_000160415.1_ASM16041v1_genomic.gbff_pp2	N/A	NKF
10	GCA_000160415.1_ASM16041v1_genomic.gbff_pp2	N/A	NKF
11	GCA_000160415.1_ASM16041v1_genomic.gbff_pp2	N/A	NKF
12	GCA_000160415.1_ASM16041v1_genomic.gbff_pp2	N/A	NKF
13	GCA_000160415.1_ASM16041v1_genomic.gbff_pp2	N/A	NKF
14	GCA_000160415.1_ASM16041v1_genomic.gbff_pp2	N/A	NKF
15	GCA_000160415.1_ASM16041v1_genomic.gbff_pp2	N/A	NKF
16	GCA_000160415.1_ASM16041v1_genomic.gbff_pp2	N/A	NKF
17	GCA_000160415.1_ASM16041v1_genomic.gbff_pp2	N/A	NKF
18	GCA_000160415.1_ASM16041v1_genomic.gbff_pp2	N/A	NKF
19	GCA_000160415.1_ASM16041v1_genomic.gbff_pp2	N/A	NKF
20	GCA_000160415.1_ASM16041v1_genomic.gbff_pp2	N/A	NKF
21	GCA_000160415.1_ASM16041v1_genomic.gbff_pp2	N/A	NKF
22	GCA_000160415.1_ASM16041v1_genomic.gbff_pp2	N/A	NKF
23	GCA_000160415.1_ASM16041v1_genomic.gbff_pp2	N/A	NKF
24	GCA_000160415.1_ASM16041v1_genomic.gbff_pp2	N/A	NKF
25	GCA_000160415.1_ASM16041v1_genomic.gbff_pp2	N/A	NKF
26	GCA_000160415.1_ASM16041v1_genomic.gbff_pp2	N/A	NKF
27	GCA_000160415.1_ASM16041v1_genomic.gbff_pp2	N/A	NKF
28	GCA_000160415.1_ASM16041v1_genomic.gbff_pp2	N/A	NKF
29	GCA_000160415.1_ASM16041v1_genomic.gbff_pp2	N/A	NKF
30	GCA_000160415.1_ASM16041v1_genomic.gbff_pp2	N/A	NKF
31	GCA_000160415.1_ASM16041v1_genomic.gbff_pp2	N/A	NKF
32	GCA_000160415.1_ASM16041v1_genomic.gbff_pp2	N/A	NKF
33	GCA_000160415.1_ASM16041v1_genomic.gbff_pp2	N/A	NKF
34	GCA_000160415.1_ASM16041v1_genomic.gbff_pp2	N/A	NKF
35	GCA_000160415.1_ASM16041v1_genomic.gbff_pp2	N/A	NKF
36	GCA_000160415.1_ASM16041v1_genomic.gbff_pp2	N/A	NKF
37	GCA_000160415.1_ASM16041v1_genomic.gbff_pp2	N/A	NKF
38	GCA_000160415.1_ASM16041v1_genomic.gbff_pp2	N/A	NKF
39	GCA_000160415.1_ASM16041v1_genomic.gbff_pp2	N/A	NKF
40	GCA_000160415.1_ASM16041v1_genomic.gbff_pp2	N/A	NKF
41	GCA_000160415.1_ASM16041v1_genomic.gbff_pp2	N/A	NKF
42	GCA_000160415.1_ASM16041v1_genomic.gbff_pp2	N/A	NKF
43	GCA_000160415.1_ASM16041v1_genomic.gbff_pp2	N/A	NKF
44	GCA_000160415.1_ASM16041v1_genomic.gbff_pp2	N/A	NKF
45	GCA_000160415.1_ASM16041v1_genomic.gbff_pp2	N/A	NKF
46	GCA_000160415.1_ASM16041v1_genomic.gbff_pp2	N/A	NKF
47	GCA_000160415.1_ASM16041v1_genomic.gbff_pp2	N/A	NKF
48	GCA_000160415.1_ASM16041v1_genomic.gbff_pp2	N/A	NKF
49	GCA_000160415.1_ASM16041v1_genomic.gbff_pp2	N/A	NKF
50	GCA_000160415.1_ASM16041v1_genomic.gbff_pp2	N/A	NKF
51	GCA_000160415.1_ASM16041v1_genomic.gbff_pp2	N/A	NKF
52	GCA_000160415.1_ASM16041v1_genomic.gbff_pp2	N/A	NKF
1	GCA_000160415.1_ASM16041v1_genomic.gbff_pp4	N/A	NKF
2	GCA_000160415.1_ASM16041v1_genomic.gbff_pp4	N/A	NKF
3	GCA_000160415.1_ASM16041v1_genomic.gbff_pp4	N/A	NKF
4	GCA_000160415.1_ASM16041v1_genomic.gbff_pp4	N/A	NKF
5	GCA_000160415.1_ASM16041v1_genomic.gbff_pp4	N/A	NKF
6	GCA_000160415.1_ASM16041v1_genomic.gbff_pp4	N/A	NKF
7	GCA_000160415.1_ASM16041v1_genomic.gbff_pp4	N/A	NKF
8	GCA_000160415.1_ASM16041v1_genomic.gbff_pp4	N/A	NKF
9	GCA_000160415.1_ASM16041v1_genomic.gbff_pp4	N/A	NKF
10	GCA_000160415.1_ASM16041v1_genomic.gbff_pp4	N/A	NKF
11	GCA_000160415.1_ASM16041v1_genomic.gbff_pp4	N/A	NKF
12	GCA_000160415.1_ASM16041v1_genomic.gbff_pp4	N/A	NKF
13	GCA_000160415.1_ASM16041v1_genomic.gbff_pp4	N/A	NKF
14	GCA_000160415.1_ASM16041v1_genomic.gbff_pp4	N/A	NKF
15	GCA_000160415.1_ASM16041v1_genomic.gbff_pp4	N/A	NKF
16	GCA_000160415.1_ASM16041v1_genomic.gbff_pp4	N/A	NKF
17	GCA_000160415.1_ASM16041v1_genomic.gbff_pp4	N/A	NKF
18	GCA_000160415.1_ASM16041v1_genomic.gbff_pp4	N/A	NKF
19	GCA_000160415.1_ASM16041v1_genomic.gbff_pp4	N/A	NKF
20	GCA_000160415.1_ASM16041v1_genomic.gbff_pp4	N/A	NKF
21	GCA_000160415.1_ASM16041v1_genomic.gbff_pp4	N/A	NKF
22	GCA_000160415.1_ASM16041v1_genomic.gbff_pp4	N/A	NKF
23	GCA_000160415.1_ASM16041v1_genomic.gbff_pp4	N/A	NKF
24	GCA_000160415.1_ASM16041v1_genomic.gbff_pp4	N/A	NKF
25	GCA_000160415.1_ASM16041v1_genomic.gbff_pp4	N/A	NKF
26	GCA_000160415.1_ASM16041v1_genomic.gbff_pp4	N/A	NKF
27	GCA_000160415.1_ASM16041v1_genomic.gbff_pp4	N/A	NKF
28	GCA_000160415.1_ASM16041v1_genomic.gbff_pp4	N/A	NKF
29	GCA_000160415.1_ASM16041v1_genomic.gbff_pp4	N/A	NKF
30	GCA_000160415.1_ASM16041v1_genomic.gbff_pp4	N/A	NKF
31	GCA_000160415.1_ASM16041v1_genomic.gbff_pp4	N/A	NKF
32	GCA_000160415.1_ASM16041v1_genomic.gbff_pp4	N/A	NKF
33	GCA_000160415.1_ASM16041v1_genomic.gbff_pp4	N/A	NKF
34	GCA_000160415.1_ASM16041v1_genomic.gbff_pp4	YP_008853748.1	CHAP domain protein
35	GCA_000160415.1_ASM16041v1_genomic.gbff_pp4	N/A	NKF
36	GCA_000160415.1_ASM16041v1_genomic.gbff_pp4	N/A	NKF
37	GCA_000160415.1_ASM16041v1_genomic.gbff_pp4	YP_003986717.1	DNA topoisomerase 1
38	GCA_000160415.1_ASM16041v1_genomic.gbff_pp4	N/A	NKF
39	GCA_000160415.1_ASM16041v1_genomic.gbff_pp4	N/A	NKF
40	GCA_000160415.1_ASM16041v1_genomic.gbff_pp4	N/A	NKF
41	GCA_000160415.1_ASM16041v1_genomic.gbff_pp4	YP_009004908.1	ATP-dependent protease
42	GCA_000160415.1_ASM16041v1_genomic.gbff_pp4	N/A	NKF
43	GCA_000160415.1_ASM16041v1_genomic.gbff_pp4	N/A	NKF
44	GCA_000160415.1_ASM16041v1_genomic.gbff_pp4	N/A	NKF
45	GCA_000160415.1_ASM16041v1_genomic.gbff_pp4	N/A	NKF
46	GCA_000160415.1_ASM16041v1_genomic.gbff_pp4	N/A	NKF
47	GCA_000160415.1_ASM16041v1_genomic.gbff_pp4	N/A	NKF
48	GCA_000160415.1_ASM16041v1_genomic.gbff_pp4	N/A	NKF
49	GCA_000160415.1_ASM16041v1_genomic.gbff_pp4	N/A	NKF
50	GCA_000160415.1_ASM16041v1_genomic.gbff_pp4	N/A	NKF
51	GCA_000160415.1_ASM16041v1_genomic.gbff_pp4	N/A	NKF
52	GCA_000160415.1_ASM16041v1_genomic.gbff_pp4	N/A	NKF
53	GCA_000160415.1_ASM16041v1_genomic.gbff_pp4	N/A	NKF
54	GCA_000160415.1_ASM16041v1_genomic.gbff_pp4	N/A	NKF
55	GCA_000160415.1_ASM16041v1_genomic.gbff_pp4	N/A	NKF
56	GCA_000160415.1_ASM16041v1_genomic.gbff_pp4	N/A	NKF
57	GCA_000160415.1_ASM16041v1_genomic.gbff_pp4	N/A	NKF
58	GCA_000160415.1_ASM16041v1_genomic.gbff_pp4	N/A	NKF
59	GCA_000160415.1_ASM16041v1_genomic.gbff_pp4	N/A	NKF
60	GCA_000160415.1_ASM16041v1_genomic.gbff_pp4	N/A	NKF
61	GCA_000160415.1_ASM16041v1_genomic.gbff_pp4	N/A	NKF
62	GCA_000160415.1_ASM16041v1_genomic.gbff_pp4	N/A	NKF
63	GCA_000160415.1_ASM16041v1_genomic.gbff_pp4	YP_008410348.1	FtsK
64	GCA_000160415.1_ASM16041v1_genomic.gbff_pp4	N/A	NKF
65	GCA_000160415.1_ASM16041v1_genomic.gbff_pp4	N/A	NKF
66	GCA_000160415.1_ASM16041v1_genomic.gbff_pp4	N/A	NKF
67	GCA_000160415.1_ASM16041v1_genomic.gbff_pp4	N/A	NKF
68	GCA_000160415.1_ASM16041v1_genomic.gbff_pp4	N/A	NKF
69	GCA_000160415.1_ASM16041v1_genomic.gbff_pp4	N/A	NKF
70	GCA_000160415.1_ASM16041v1_genomic.gbff_pp4	N/A	NKF
71	GCA_000160415.1_ASM16041v1_genomic.gbff_pp4	N/A	NKF
72	GCA_000160415.1_ASM16041v1_genomic.gbff_pp4	YP_009218156.1	RecA
73	GCA_000160415.1_ASM16041v1_genomic.gbff_pp4	N/A	NKF
74	GCA_000160415.1_ASM16041v1_genomic.gbff_pp4	N/A	NKF
75	GCA_000160415.1_ASM16041v1_genomic.gbff_pp4	N/A	NKF
76	GCA_000160415.1_ASM16041v1_genomic.gbff_pp4	N/A	NKF
77	GCA_000160415.1_ASM16041v1_genomic.gbff_pp4	N/A	NKF
78	GCA_000160415.1_ASM16041v1_genomic.gbff_pp4	N/A	NKF
79	GCA_000160415.1_ASM16041v1_genomic.gbff_pp4	N/A	NKF
80	GCA_000160415.1_ASM16041v1_genomic.gbff_pp4	N/A	NKF
81	GCA_000160415.1_ASM16041v1_genomic.gbff_pp4	N/A	NKF
82	GCA_000160415.1_ASM16041v1_genomic.gbff_pp4	N/A	NKF
83	GCA_000160415.1_ASM16041v1_genomic.gbff_pp4	YP_003970119.1	putative DNA mismatch repair protein MutS
84	GCA_000160415.1_ASM16041v1_genomic.gbff_pp4	N/A	NKF
85	GCA_000160415.1_ASM16041v1_genomic.gbff_pp4	N/A	NKF
86	GCA_000160415.1_ASM16041v1_genomic.gbff_pp4	N/A	NKF
87	GCA_000160415.1_ASM16041v1_genomic.gbff_pp4	N/A	NKF
88	GCA_000160415.1_ASM16041v1_genomic.gbff_pp4	N/A	NKF
89	GCA_000160415.1_ASM16041v1_genomic.gbff_pp4	N/A	NKF
90	GCA_000160415.1_ASM16041v1_genomic.gbff_pp4	N/A	NKF
91	GCA_000160415.1_ASM16041v1_genomic.gbff_pp4	N/A	NKF
92	GCA_000160415.1_ASM16041v1_genomic.gbff_pp4	N/A	NKF
93	GCA_000160415.1_ASM16041v1_genomic.gbff_pp4	N/A	NKF
94	GCA_000160415.1_ASM16041v1_genomic.gbff_pp4	N/A	NKF
95	GCA_000160415.1_ASM16041v1_genomic.gbff_pp4	N/A	NKF
96	GCA_000160415.1_ASM16041v1_genomic.gbff_pp4	N/A	NKF
97	GCA_000160415.1_ASM16041v1_genomic.gbff_pp4	N/A	NKF
98	GCA_000160415.1_ASM16041v1_genomic.gbff_pp4	N/A	NKF
99	GCA_000160415.1_ASM16041v1_genomic.gbff_pp4	N/A	NKF
100	GCA_000160415.1_ASM16041v1_genomic.gbff_pp4	N/A	NKF
101	GCA_000160415.1_ASM16041v1_genomic.gbff_pp4	N/A	NKF
102	GCA_000160415.1_ASM16041v1_genomic.gbff_pp4	N/A	NKF
103	GCA_000160415.1_ASM16041v1_genomic.gbff_pp4	N/A	NKF
104	GCA_000160415.1_ASM16041v1_genomic.gbff_pp4	N/A	NKF
105	GCA_000160415.1_ASM16041v1_genomic.gbff_pp4	N/A	NKF
106	GCA_000160415.1_ASM16041v1_genomic.gbff_pp4	N/A	NKF
107	GCA_000160415.1_ASM16041v1_genomic.gbff_pp4	N/A	NKF
108	GCA_000160415.1_ASM16041v1_genomic.gbff_pp4	N/A	NKF
109	GCA_000160415.1_ASM16041v1_genomic.gbff_pp4	N/A	NKF
110	GCA_000160415.1_ASM16041v1_genomic.gbff_pp4	N/A	NKF
111	GCA_000160415.1_ASM16041v1_genomic.gbff_pp4	N/A	NKF
112	GCA_000160415.1_ASM16041v1_genomic.gbff_pp4	N/A	NKF
113	GCA_000160415.1_ASM16041v1_genomic.gbff_pp4	N/A	NKF
114	GCA_000160415.1_ASM16041v1_genomic.gbff_pp4	N/A	NKF
115	GCA_000160415.1_ASM16041v1_genomic.gbff_pp4	N/A	NKF
116	GCA_000160415.1_ASM16041v1_genomic.gbff_pp4	N/A	NKF
117	GCA_000160415.1_ASM16041v1_genomic.gbff_pp4	N/A	NKF
118	GCA_000160415.1_ASM16041v1_genomic.gbff_pp4	N/A	NKF
119	GCA_000160415.1_ASM16041v1_genomic.gbff_pp4	N/A	NKF
120	GCA_000160415.1_ASM16041v1_genomic.gbff_pp4	N/A	NKF
121	GCA_000160415.1_ASM16041v1_genomic.gbff_pp4	N/A	NKF
122	GCA_000160415.1_ASM16041v1_genomic.gbff_pp4	N/A	NKF
123	GCA_000160415.1_ASM16041v1_genomic.gbff_pp4	N/A	NKF
1	GCA_000160415.1_ASM16041v1_genomic.gbff_pp6	YP_003084253.1	DNA primase
2	GCA_000160415.1_ASM16041v1_genomic.gbff_pp6	N/A	NKF
3	GCA_000160415.1_ASM16041v1_genomic.gbff_pp6	N/A	NKF
4	GCA_000160415.1_ASM16041v1_genomic.gbff_pp6	N/A	NKF
5	GCA_000160415.1_ASM16041v1_genomic.gbff_pp6	N/A	NKF
6	GCA_000160415.1_ASM16041v1_genomic.gbff_pp6	N/A	NKF
7	GCA_000160415.1_ASM16041v1_genomic.gbff_pp6	N/A	NKF
8	GCA_000160415.1_ASM16041v1_genomic.gbff_pp6	N/A	NKF
9	GCA_000160415.1_ASM16041v1_genomic.gbff_pp6	N/A	NKF
10	GCA_000160415.1_ASM16041v1_genomic.gbff_pp6	YP_009283581.1	putative PhoH family protein
11	GCA_000160415.1_ASM16041v1_genomic.gbff_pp6	N/A	NKF
12	GCA_000160415.1_ASM16041v1_genomic.gbff_pp6	N/A	NKF
13	GCA_000160415.1_ASM16041v1_genomic.gbff_pp6	N/A	NKF
14	GCA_000160415.1_ASM16041v1_genomic.gbff_pp6	N/A	NKF
15	GCA_000160415.1_ASM16041v1_genomic.gbff_pp6	N/A	NKF
16	GCA_000160415.1_ASM16041v1_genomic.gbff_pp6	N/A	NKF
17	GCA_000160415.1_ASM16041v1_genomic.gbff_pp6	YP_004894551.1|	heat shock 70 kDa protein-like protein
18	GCA_000160415.1_ASM16041v1_genomic.gbff_pp6	N/A	NKF
19	GCA_000160415.1_ASM16041v1_genomic.gbff_pp6	N/A	NKF
20	GCA_000160415.1_ASM16041v1_genomic.gbff_pp6	N/A	NKF
21	GCA_000160415.1_ASM16041v1_genomic.gbff_pp6	N/A	NKF
22	GCA_000160415.1_ASM16041v1_genomic.gbff_pp6	N/A	NKF
23	GCA_000160415.1_ASM16041v1_genomic.gbff_pp6	N/A	NKF
24	GCA_000160415.1_ASM16041v1_genomic.gbff_pp6	N/A	NKF
25	GCA_000160415.1_ASM16041v1_genomic.gbff_pp6	N/A	NKF
26	GCA_000160415.1_ASM16041v1_genomic.gbff_pp6	N/A	NKF
27	GCA_000160415.1_ASM16041v1_genomic.gbff_pp6	N/A	NKF
28	GCA_000160415.1_ASM16041v1_genomic.gbff_pp6	N/A	NKF
29	GCA_000160415.1_ASM16041v1_genomic.gbff_pp6	N/A	NKF
30	GCA_000160415.1_ASM16041v1_genomic.gbff_pp6	N/A	NKF
31	GCA_000160415.1_ASM16041v1_genomic.gbff_pp6	N/A	NKF
32	GCA_000160415.1_ASM16041v1_genomic.gbff_pp6	N/A	NKF
33	GCA_000160415.1_ASM16041v1_genomic.gbff_pp6	N/A	NKF
34	GCA_000160415.1_ASM16041v1_genomic.gbff_pp6	N/A	NKF
35	GCA_000160415.1_ASM16041v1_genomic.gbff_pp6	N/A	NKF
36	GCA_000160415.1_ASM16041v1_genomic.gbff_pp6	N/A	NKF
37	GCA_000160415.1_ASM16041v1_genomic.gbff_pp6	N/A	NKF
38	GCA_000160415.1_ASM16041v1_genomic.gbff_pp6	YP_009103482.1	enterotoxin type A precursor
39	GCA_000160415.1_ASM16041v1_genomic.gbff_pp6	N/A	NKF
40	GCA_000160415.1_ASM16041v1_genomic.gbff_pp6	N/A	NKF
41	GCA_000160415.1_ASM16041v1_genomic.gbff_pp6	NP_112719.1	ORF56
42	GCA_000160415.1_ASM16041v1_genomic.gbff_pp6	N/A	NKF
43	GCA_000160415.1_ASM16041v1_genomic.gbff_pp6	N/A	NKF
44	GCA_000160415.1_ASM16041v1_genomic.gbff_pp6	N/A	NKF
45	GCA_000160415.1_ASM16041v1_genomic.gbff_pp6	N/A	NKF
46	GCA_000160415.1_ASM16041v1_genomic.gbff_pp6	N/A	NKF
47	GCA_000160415.1_ASM16041v1_genomic.gbff_pp6	N/A	NKF
48	GCA_000160415.1_ASM16041v1_genomic.gbff_pp6	N/A	NKF
49	GCA_000160415.1_ASM16041v1_genomic.gbff_pp6	N/A	NKF
50	GCA_000160415.1_ASM16041v1_genomic.gbff_pp6	N/A	NKF
51	GCA_000160415.1_ASM16041v1_genomic.gbff_pp6	N/A	NKF
52	GCA_000160415.1_ASM16041v1_genomic.gbff_pp6	N/A	NKF
53	GCA_000160415.1_ASM16041v1_genomic.gbff_pp6	N/A	NKF
54	GCA_000160415.1_ASM16041v1_genomic.gbff_pp6	N/A	NKF
55	GCA_000160415.1_ASM16041v1_genomic.gbff_pp6	N/A	NKF
56	GCA_000160415.1_ASM16041v1_genomic.gbff_pp6	N/A	NKF
57	GCA_000160415.1_ASM16041v1_genomic.gbff_pp6	YP_009223708.1	RecD/TrA-like helicase
58	GCA_000160415.1_ASM16041v1_genomic.gbff_pp6	N/A	NKF
59	GCA_000160415.1_ASM16041v1_genomic.gbff_pp6	N/A	NKF
60	GCA_000160415.1_ASM16041v1_genomic.gbff_pp6	N/A	NKF
61	GCA_000160415.1_ASM16041v1_genomic.gbff_pp6	N/A	NKF
62	GCA_000160415.1_ASM16041v1_genomic.gbff_pp6	N/A	NKF
63	GCA_000160415.1_ASM16041v1_genomic.gbff_pp6	N/A	NKF
64	GCA_000160415.1_ASM16041v1_genomic.gbff_pp6	N/A	NKF
65	GCA_000160415.1_ASM16041v1_genomic.gbff_pp6	YP_009302608.1	recombination protein RarA
66	GCA_000160415.1_ASM16041v1_genomic.gbff_pp6	N/A	NKF
67	GCA_000160415.1_ASM16041v1_genomic.gbff_pp6	N/A	NKF
68	GCA_000160415.1_ASM16041v1_genomic.gbff_pp6	N/A	NKF
69	GCA_000160415.1_ASM16041v1_genomic.gbff_pp6	N/A	NKF
70	GCA_000160415.1_ASM16041v1_genomic.gbff_pp6	N/A	NKF
71	GCA_000160415.1_ASM16041v1_genomic.gbff_pp6	N/A	NKF
72	GCA_000160415.1_ASM16041v1_genomic.gbff_pp6	N/A	NKF
73	GCA_000160415.1_ASM16041v1_genomic.gbff_pp6	N/A	NKF
74	GCA_000160415.1_ASM16041v1_genomic.gbff_pp6	YP_001429805.1	RecJ
75	GCA_000160415.1_ASM16041v1_genomic.gbff_pp6	N/A	NKF
1	GCA_000160415.1_ASM16041v1_genomic.gbff_pp7	N/A	NKF
2	GCA_000160415.1_ASM16041v1_genomic.gbff_pp7	N/A	NKF
3	GCA_000160415.1_ASM16041v1_genomic.gbff_pp7	YP_003856858.1	putative DNA polymerase III
4	GCA_000160415.1_ASM16041v1_genomic.gbff_pp7	N/A	NKF
5	GCA_000160415.1_ASM16041v1_genomic.gbff_pp7	N/A	NKF
6	GCA_000160415.1_ASM16041v1_genomic.gbff_pp7	N/A	NKF
7	GCA_000160415.1_ASM16041v1_genomic.gbff_pp7	N/A	NKF
8	GCA_000160415.1_ASM16041v1_genomic.gbff_pp7	N/A	NKF
9	GCA_000160415.1_ASM16041v1_genomic.gbff_pp7	N/A	NKF
10	GCA_000160415.1_ASM16041v1_genomic.gbff_pp7	N/A	NKF
11	GCA_000160415.1_ASM16041v1_genomic.gbff_pp7	N/A	NKF
12	GCA_000160415.1_ASM16041v1_genomic.gbff_pp7	N/A	NKF
13	GCA_000160415.1_ASM16041v1_genomic.gbff_pp7	N/A	NKF
14	GCA_000160415.1_ASM16041v1_genomic.gbff_pp7	N/A	NKF
15	GCA_000160415.1_ASM16041v1_genomic.gbff_pp7	N/A	NKF
16	GCA_000160415.1_ASM16041v1_genomic.gbff_pp7	N/A	NKF
17	GCA_000160415.1_ASM16041v1_genomic.gbff_pp7	N/A	NKF
18	GCA_000160415.1_ASM16041v1_genomic.gbff_pp7	N/A	NKF
19	GCA_000160415.1_ASM16041v1_genomic.gbff_pp7	N/A	NKF
20	GCA_000160415.1_ASM16041v1_genomic.gbff_pp7	N/A	NKF
21	GCA_000160415.1_ASM16041v1_genomic.gbff_pp7	N/A	NKF
22	GCA_000160415.1_ASM16041v1_genomic.gbff_pp7	YP_004957306.1	unnamed protein product
23	GCA_000160415.1_ASM16041v1_genomic.gbff_pp7	N/A	NKF
24	GCA_000160415.1_ASM16041v1_genomic.gbff_pp7	YP_002875699.1	putative cysteine synthase
25	GCA_000160415.1_ASM16041v1_genomic.gbff_pp7	N/A	NKF
26	GCA_000160415.1_ASM16041v1_genomic.gbff_pp7	N/A	NKF
27	GCA_000160415.1_ASM16041v1_genomic.gbff_pp7	N/A	NKF
28	GCA_000160415.1_ASM16041v1_genomic.gbff_pp7	N/A	NKF
29	GCA_000160415.1_ASM16041v1_genomic.gbff_pp7	N/A	NKF
30	GCA_000160415.1_ASM16041v1_genomic.gbff_pp7	N/A	NKF
31	GCA_000160415.1_ASM16041v1_genomic.gbff_pp7	N/A	NKF
32	GCA_000160415.1_ASM16041v1_genomic.gbff_pp7	N/A	NKF
33	GCA_000160415.1_ASM16041v1_genomic.gbff_pp7	N/A	NKF
34	GCA_000160415.1_ASM16041v1_genomic.gbff_pp7	N/A	NKF
35	GCA_000160415.1_ASM16041v1_genomic.gbff_pp7	N/A	NKF
36	GCA_000160415.1_ASM16041v1_genomic.gbff_pp7	N/A	NKF
37	GCA_000160415.1_ASM16041v1_genomic.gbff_pp7	N/A	NKF
38	GCA_000160415.1_ASM16041v1_genomic.gbff_pp7	N/A	NKF
39	GCA_000160415.1_ASM16041v1_genomic.gbff_pp7	N/A	NKF
40	GCA_000160415.1_ASM16041v1_genomic.gbff_pp7	N/A	NKF
41	GCA_000160415.1_ASM16041v1_genomic.gbff_pp7	N/A	NKF
42	GCA_000160415.1_ASM16041v1_genomic.gbff_pp7	N/A	NKF
43	GCA_000160415.1_ASM16041v1_genomic.gbff_pp7	N/A	NKF
44	GCA_000160415.1_ASM16041v1_genomic.gbff_pp7	N/A	NKF
45	GCA_000160415.1_ASM16041v1_genomic.gbff_pp7	N/A	NKF
46	GCA_000160415.1_ASM16041v1_genomic.gbff_pp7	N/A	NKF
47	GCA_000160415.1_ASM16041v1_genomic.gbff_pp7	N/A	NKF
48	GCA_000160415.1_ASM16041v1_genomic.gbff_pp7	N/A	NKF
49	GCA_000160415.1_ASM16041v1_genomic.gbff_pp7	N/A	NKF
50	GCA_000160415.1_ASM16041v1_genomic.gbff_pp7	N/A	NKF
51	GCA_000160415.1_ASM16041v1_genomic.gbff_pp7	N/A	NKF
52	GCA_000160415.1_ASM16041v1_genomic.gbff_pp7	N/A	NKF
53	GCA_000160415.1_ASM16041v1_genomic.gbff_pp7	N/A	NKF
54	GCA_000160415.1_ASM16041v1_genomic.gbff_pp7	N/A	NKF
55	GCA_000160415.1_ASM16041v1_genomic.gbff_pp7	N/A	NKF
56	GCA_000160415.1_ASM16041v1_genomic.gbff_pp7	N/A	NKF
57	GCA_000160415.1_ASM16041v1_genomic.gbff_pp7	N/A	NKF
58	GCA_000160415.1_ASM16041v1_genomic.gbff_pp7	N/A	NKF
59	GCA_000160415.1_ASM16041v1_genomic.gbff_pp7	N/A	NKF
60	GCA_000160415.1_ASM16041v1_genomic.gbff_pp7	N/A	NKF
61	GCA_000160415.1_ASM16041v1_genomic.gbff_pp7	N/A	NKF
62	GCA_000160415.1_ASM16041v1_genomic.gbff_pp7	N/A	NKF
63	GCA_000160415.1_ASM16041v1_genomic.gbff_pp7	N/A	NKF
64	GCA_000160415.1_ASM16041v1_genomic.gbff_pp7	N/A	NKF
65	GCA_000160415.1_ASM16041v1_genomic.gbff_pp7	N/A	NKF
66	GCA_000160415.1_ASM16041v1_genomic.gbff_pp7	N/A	NKF
67	GCA_000160415.1_ASM16041v1_genomic.gbff_pp7	N/A	NKF
68	GCA_000160415.1_ASM16041v1_genomic.gbff_pp7	N/A	NKF
69	GCA_000160415.1_ASM16041v1_genomic.gbff_pp7	N/A	NKF
70	GCA_000160415.1_ASM16041v1_genomic.gbff_pp7	N/A	NKF
71	GCA_000160415.1_ASM16041v1_genomic.gbff_pp7	N/A	NKF
72	GCA_000160415.1_ASM16041v1_genomic.gbff_pp7	N/A	NKF
73	GCA_000160415.1_ASM16041v1_genomic.gbff_pp7	N/A	NKF
74	GCA_000160415.1_ASM16041v1_genomic.gbff_pp7	N/A	NKF
75	GCA_000160415.1_ASM16041v1_genomic.gbff_pp7	N/A	NKF
76	GCA_000160415.1_ASM16041v1_genomic.gbff_pp7	N/A	NKF
77	GCA_000160415.1_ASM16041v1_genomic.gbff_pp7	YP_009173395.1	guanosine 5'-monophosphate oxidoreductase/ ou inosine monophosphate dehydrogenase
78	GCA_000160415.1_ASM16041v1_genomic.gbff_pp7	N/A	NKF
1	GCA_000160415.1_ASM16041v1_genomic.gbff_pp9	N/A	NKF
2	GCA_000160415.1_ASM16041v1_genomic.gbff_pp9	N/A	NKF
3	GCA_000160415.1_ASM16041v1_genomic.gbff_pp9	YP_004894587.1	UDP-N-acetylglucosamine 2-epimerase
4	GCA_000160415.1_ASM16041v1_genomic.gbff_pp9	N/A	NKF
5	GCA_000160415.1_ASM16041v1_genomic.gbff_pp9	YP_004894585.1	putative dTDP-d-glucose 4 6-dehydratase
6	GCA_000160415.1_ASM16041v1_genomic.gbff_pp9	N/A	NKF
7	GCA_000160415.1_ASM16041v1_genomic.gbff_pp9	N/A	NKF
8	GCA_000160415.1_ASM16041v1_genomic.gbff_pp9	N/A	NKF
9	GCA_000160415.1_ASM16041v1_genomic.gbff_pp9	N/A	NKF
10	GCA_000160415.1_ASM16041v1_genomic.gbff_pp9	N/A	NKF
11	GCA_000160415.1_ASM16041v1_genomic.gbff_pp9	N/A	NKF
12	GCA_000160415.1_ASM16041v1_genomic.gbff_pp9	N/A	NKF
13	GCA_000160415.1_ASM16041v1_genomic.gbff_pp9	N/A	NKF
14	GCA_000160415.1_ASM16041v1_genomic.gbff_pp9	N/A	NKF
15	GCA_000160415.1_ASM16041v1_genomic.gbff_pp9	N/A	NKF
16	GCA_000160415.1_ASM16041v1_genomic.gbff_pp9	N/A	NKF
17	GCA_000160415.1_ASM16041v1_genomic.gbff_pp9	N/A	NKF
18	GCA_000160415.1_ASM16041v1_genomic.gbff_pp9	N/A	NKF
19	GCA_000160415.1_ASM16041v1_genomic.gbff_pp9	N/A	NKF
20	GCA_000160415.1_ASM16041v1_genomic.gbff_pp9	N/A	NKF
21	GCA_000160415.1_ASM16041v1_genomic.gbff_pp9	N/A	NKF
22	GCA_000160415.1_ASM16041v1_genomic.gbff_pp9	N/A	NKF
23	GCA_000160415.1_ASM16041v1_genomic.gbff_pp9	N/A	NKF
24	GCA_000160415.1_ASM16041v1_genomic.gbff_pp9	N/A	NKF
25	GCA_000160415.1_ASM16041v1_genomic.gbff_pp9	N/A	NKF
26	GCA_000160415.1_ASM16041v1_genomic.gbff_pp9	N/A	NKF
27	GCA_000160415.1_ASM16041v1_genomic.gbff_pp9	N/A	NKF
28	GCA_000160415.1_ASM16041v1_genomic.gbff_pp9	N/A	NKF
1	GCA_000160415.1_ASM16041v1_genomic.gbff_pp11	N/A	NKF
2	GCA_000160415.1_ASM16041v1_genomic.gbff_pp11	N/A	NKF
3	GCA_000160415.1_ASM16041v1_genomic.gbff_pp11	N/A	NKF
4	GCA_000160415.1_ASM16041v1_genomic.gbff_pp11	N/A	NKF
5	GCA_000160415.1_ASM16041v1_genomic.gbff_pp11	N/A	NKF
6	GCA_000160415.1_ASM16041v1_genomic.gbff_pp11	N/A	NKF
7	GCA_000160415.1_ASM16041v1_genomic.gbff_pp11	N/A	NKF
8	GCA_000160415.1_ASM16041v1_genomic.gbff_pp11	N/A	NKF
9	GCA_000160415.1_ASM16041v1_genomic.gbff_pp11	N/A	NKF
10	GCA_000160415.1_ASM16041v1_genomic.gbff_pp11	N/A	NKF
11	GCA_000160415.1_ASM16041v1_genomic.gbff_pp11	N/A	NKF
12	GCA_000160415.1_ASM16041v1_genomic.gbff_pp11	N/A	NKF
13	GCA_000160415.1_ASM16041v1_genomic.gbff_pp11	N/A	NKF
14	GCA_000160415.1_ASM16041v1_genomic.gbff_pp11	N/A	NKF
15	GCA_000160415.1_ASM16041v1_genomic.gbff_pp11	N/A	NKF
16	GCA_000160415.1_ASM16041v1_genomic.gbff_pp11	N/A	NKF
17	GCA_000160415.1_ASM16041v1_genomic.gbff_pp11	N/A	NKF
18	GCA_000160415.1_ASM16041v1_genomic.gbff_pp11	N/A	NKF
19	GCA_000160415.1_ASM16041v1_genomic.gbff_pp11	YP_008320261.1	endolysin
20	GCA_000160415.1_ASM16041v1_genomic.gbff_pp11	YP_009204279.1	holin
21	GCA_000160415.1_ASM16041v1_genomic.gbff_pp11	YP_008320259.1	hypothetical protein SA13_59
22	GCA_000160415.1_ASM16041v1_genomic.gbff_pp11	YP_008320258.1	putative tail fiber
23	GCA_000160415.1_ASM16041v1_genomic.gbff_pp11	YP_008241907.1	mannosyl-glycoprotein endo-beta-N-acetylglucosaminidase
24	GCA_000160415.1_ASM16041v1_genomic.gbff_pp11	YP_003857089.1	hypothetical protein SAP26_gp21
25	GCA_000160415.1_ASM16041v1_genomic.gbff_pp11	YP_239588.1	ORF035
26	GCA_000160415.1_ASM16041v1_genomic.gbff_pp11	YP_008058987.1	hypothetical protein StauST398-1_0014
27	GCA_000160415.1_ASM16041v1_genomic.gbff_pp11	YP_009209250.1	hypothetical protein
28	GCA_000160415.1_ASM16041v1_genomic.gbff_pp11	YP_239740.1	ORF002
29	GCA_000160415.1_ASM16041v1_genomic.gbff_pp11	N/A	NKF
30	GCA_000160415.1_ASM16041v1_genomic.gbff_pp11	NP_803297.1	phi ETA orf 55-like protein
31	GCA_000160415.1_ASM16041v1_genomic.gbff_pp11	YP_001949855.1	putative minor tail protein
32	GCA_000160415.1_ASM16041v1_genomic.gbff_pp11	NP_803295.1	tape measure protein
33	GCA_000160415.1_ASM16041v1_genomic.gbff_pp11	YP_006382277.1	hypothetical protein
34	GCA_000160415.1_ASM16041v1_genomic.gbff_pp11	YP_006382278.1	hypothetical protein
35	GCA_000160415.1_ASM16041v1_genomic.gbff_pp11	N/A	NKF
36	GCA_000160415.1_ASM16041v1_genomic.gbff_pp11	YP_003857081.1	hypothetical protein SAP26_gp13
37	GCA_000160415.1_ASM16041v1_genomic.gbff_pp11	YP_001004314.1	hypothetical protein phiETA2_gp54
38	GCA_000160415.1_ASM16041v1_genomic.gbff_pp11	YP_003857079.1	major tail protein
39	GCA_000160415.1_ASM16041v1_genomic.gbff_pp11	YP_001004312.1	hypothetical protein phiETA2_gp52
40	GCA_000160415.1_ASM16041v1_genomic.gbff_pp11	YP_001285365.1	hypothetical protein SPV-80A_gp51
41	GCA_000160415.1_ASM16041v1_genomic.gbff_pp11	YP_001949847.1	hypothetical protein
42	GCA_000160415.1_ASM16041v1_genomic.gbff_pp11	NP_803288.1	phi Mu50B-like protein
43	GCA_000160415.1_ASM16041v1_genomic.gbff_pp11	NP_803287.1	head protein
44	GCA_000160415.1_ASM16041v1_genomic.gbff_pp11	NP_803286.1	phi Mu50B-like protein
45	GCA_000160415.1_ASM16041v1_genomic.gbff_pp11	N/A	NKF
46	GCA_000160415.1_ASM16041v1_genomic.gbff_pp11	NP_803285.1	phi Mu50B-like protein
47	GCA_000160415.1_ASM16041v1_genomic.gbff_pp11	YP_239567.1	ORF006
48	GCA_000160415.1_ASM16041v1_genomic.gbff_pp11	NP_803283.1	large terminase
49	GCA_000160415.1_ASM16041v1_genomic.gbff_pp11	YP_873986.1	phage terminase small subunit
50	GCA_000160415.1_ASM16041v1_genomic.gbff_pp11	NP_803281.1	rinA
51	GCA_000160415.1_ASM16041v1_genomic.gbff_pp11	N/A	NKF
52	GCA_000160415.1_ASM16041v1_genomic.gbff_pp11	N/A	NKF
53	GCA_000160415.1_ASM16041v1_genomic.gbff_pp11	NP_061621.1	hypothetical protein phiPV83p33
54	GCA_000160415.1_ASM16041v1_genomic.gbff_pp11	YP_008320231.1	hypothetical protein SA13_31
55	GCA_000160415.1_ASM16041v1_genomic.gbff_pp11	N/A	NKF
56	GCA_000160415.1_ASM16041v1_genomic.gbff_pp11	YP_239919.1	ORF024
57	GCA_000160415.1_ASM16041v1_genomic.gbff_pp11	YP_009196737.1	hypothetical protein
58	GCA_000160415.1_ASM16041v1_genomic.gbff_pp11	YP_009196738.1	hypothetical protein
59	GCA_000160415.1_ASM16041v1_genomic.gbff_pp11	YP_009196739.1	hypothetical protein
60	GCA_000160415.1_ASM16041v1_genomic.gbff_pp11	YP_009196740.1	hypothetical protein
61	GCA_000160415.1_ASM16041v1_genomic.gbff_pp11	YP_009196741.1	hypothetical protein
62	GCA_000160415.1_ASM16041v1_genomic.gbff_pp11	YP_009196742.1	resolvase
63	GCA_000160415.1_ASM16041v1_genomic.gbff_pp11	YP_009113132.1	replication protein
64	GCA_000160415.1_ASM16041v1_genomic.gbff_pp11	YP_009196745.1	single-stranded DNA-binding protein
65	GCA_000160415.1_ASM16041v1_genomic.gbff_pp11	YP_009196746.1	beta lactamase
66	GCA_000160415.1_ASM16041v1_genomic.gbff_pp11	YP_006382258.1	RecT protein
67	GCA_000160415.1_ASM16041v1_genomic.gbff_pp11	N/A	NKF
68	GCA_000160415.1_ASM16041v1_genomic.gbff_pp11	YP_006382259.1	RecF/RecN/SMC N terminal domain protein
69	GCA_000160415.1_ASM16041v1_genomic.gbff_pp11	YP_908807.1	hypothetical protein
70	GCA_000160415.1_ASM16041v1_genomic.gbff_pp11	YP_009196751.1	hypothetical protein
71	GCA_000160415.1_ASM16041v1_genomic.gbff_pp11	YP_009196752.1	hypothetical protein
72	GCA_000160415.1_ASM16041v1_genomic.gbff_pp11	N/A	NKF
73	GCA_000160415.1_ASM16041v1_genomic.gbff_pp11	YP_009196755.1	hypothetical protein
74	GCA_000160415.1_ASM16041v1_genomic.gbff_pp11	YP_002332372.1	hypothetical protein SauSIPLA35_gp09
75	GCA_000160415.1_ASM16041v1_genomic.gbff_pp11	N/A	NKF
76	GCA_000160415.1_ASM16041v1_genomic.gbff_pp11	YP_009196758.1	anti-repressor
77	GCA_000160415.1_ASM16041v1_genomic.gbff_pp11	YP_009196759.1	hypothetical protein
78	GCA_000160415.1_ASM16041v1_genomic.gbff_pp11	N/A	NKF
79	GCA_000160415.1_ASM16041v1_genomic.gbff_pp11	YP_008058771.1	phage transcriptional regulator
80	GCA_000160415.1_ASM16041v1_genomic.gbff_pp11	YP_008058770.1	phage cI-like repressor
81	GCA_000160415.1_ASM16041v1_genomic.gbff_pp11	YP_008058769.1	phage exonuclease
1	GCA_000160415.1_ASM16041v1_genomic.gbff_pp12	N/A	NKF
2	GCA_000160415.1_ASM16041v1_genomic.gbff_pp12	N/A	NKF
3	GCA_000160415.1_ASM16041v1_genomic.gbff_pp12	N/A	NKF
4	GCA_000160415.1_ASM16041v1_genomic.gbff_pp12	N/A	NKF
5	GCA_000160415.1_ASM16041v1_genomic.gbff_pp12	N/A	NKF
6	GCA_000160415.1_ASM16041v1_genomic.gbff_pp12	N/A	NKF
7	GCA_000160415.1_ASM16041v1_genomic.gbff_pp12	N/A	NKF
8	GCA_000160415.1_ASM16041v1_genomic.gbff_pp12	N/A	NKF
9	GCA_000160415.1_ASM16041v1_genomic.gbff_pp12	N/A	NKF
10	GCA_000160415.1_ASM16041v1_genomic.gbff_pp12	N/A	NKF
11	GCA_000160415.1_ASM16041v1_genomic.gbff_pp12	N/A	NKF
12	GCA_000160415.1_ASM16041v1_genomic.gbff_pp12	N/A	NKF
13	GCA_000160415.1_ASM16041v1_genomic.gbff_pp12	N/A	NKF
14	GCA_000160415.1_ASM16041v1_genomic.gbff_pp12	N/A	NKF
15	GCA_000160415.1_ASM16041v1_genomic.gbff_pp12	N/A	NKF
16	GCA_000160415.1_ASM16041v1_genomic.gbff_pp12	N/A	NKF
17	GCA_000160415.1_ASM16041v1_genomic.gbff_pp12	N/A	NKF
18	GCA_000160415.1_ASM16041v1_genomic.gbff_pp12	N/A	NKF
19	GCA_000160415.1_ASM16041v1_genomic.gbff_pp12	N/A	NKF
20	GCA_000160415.1_ASM16041v1_genomic.gbff_pp12	N/A	NKF
21	GCA_000160415.1_ASM16041v1_genomic.gbff_pp12	N/A	NKF
22	GCA_000160415.1_ASM16041v1_genomic.gbff_pp12	N/A	NKF
23	GCA_000160415.1_ASM16041v1_genomic.gbff_pp12	N/A	NKF
24	GCA_000160415.1_ASM16041v1_genomic.gbff_pp12	N/A	NKF
25	GCA_000160415.1_ASM16041v1_genomic.gbff_pp12	N/A	NKF
26	GCA_000160415.1_ASM16041v1_genomic.gbff_pp12	N/A	NKF
27	GCA_000160415.1_ASM16041v1_genomic.gbff_pp12	N/A	NKF
28	GCA_000160415.1_ASM16041v1_genomic.gbff_pp12	N/A	NKF
29	GCA_000160415.1_ASM16041v1_genomic.gbff_pp12	N/A	NKF
30	GCA_000160415.1_ASM16041v1_genomic.gbff_pp12	N/A	NKF
31	GCA_000160415.1_ASM16041v1_genomic.gbff_pp12	N/A	NKF
32	GCA_000160415.1_ASM16041v1_genomic.gbff_pp12	N/A	NKF
33	GCA_000160415.1_ASM16041v1_genomic.gbff_pp12	N/A	NKF
34	GCA_000160415.1_ASM16041v1_genomic.gbff_pp12	N/A	NKF
1	GCA_000160415.1_ASM16041v1_genomic.gbff_pp13	N/A	NKF
2	GCA_000160415.1_ASM16041v1_genomic.gbff_pp13	N/A	NKF
3	GCA_000160415.1_ASM16041v1_genomic.gbff_pp13	N/A	NKF
4	GCA_000160415.1_ASM16041v1_genomic.gbff_pp13	N/A	NKF
5	GCA_000160415.1_ASM16041v1_genomic.gbff_pp13	N/A	NKF
6	GCA_000160415.1_ASM16041v1_genomic.gbff_pp13	N/A	NKF
7	GCA_000160415.1_ASM16041v1_genomic.gbff_pp13	N/A	NKF
8	GCA_000160415.1_ASM16041v1_genomic.gbff_pp13	N/A	NKF
9	GCA_000160415.1_ASM16041v1_genomic.gbff_pp13	N/A	NKF
10	GCA_000160415.1_ASM16041v1_genomic.gbff_pp13	N/A	NKF
11	GCA_000160415.1_ASM16041v1_genomic.gbff_pp13	N/A	NKF
12	GCA_000160415.1_ASM16041v1_genomic.gbff_pp13	N/A	NKF
13	GCA_000160415.1_ASM16041v1_genomic.gbff_pp13	N/A	NKF
14	GCA_000160415.1_ASM16041v1_genomic.gbff_pp13	N/A	NKF
15	GCA_000160415.1_ASM16041v1_genomic.gbff_pp13	N/A	NKF
16	GCA_000160415.1_ASM16041v1_genomic.gbff_pp13	N/A	NKF
17	GCA_000160415.1_ASM16041v1_genomic.gbff_pp13	N/A	NKF
18	GCA_000160415.1_ASM16041v1_genomic.gbff_pp13	N/A	NKF
19	GCA_000160415.1_ASM16041v1_genomic.gbff_pp13	N/A	NKF
20	GCA_000160415.1_ASM16041v1_genomic.gbff_pp13	N/A	NKF
21	GCA_000160415.1_ASM16041v1_genomic.gbff_pp13	N/A	NKF
22	GCA_000160415.1_ASM16041v1_genomic.gbff_pp13	N/A	NKF
23	GCA_000160415.1_ASM16041v1_genomic.gbff_pp13	N/A	NKF
24	GCA_000160415.1_ASM16041v1_genomic.gbff_pp13	N/A	NKF
25	GCA_000160415.1_ASM16041v1_genomic.gbff_pp13	N/A	NKF
26	GCA_000160415.1_ASM16041v1_genomic.gbff_pp13	N/A	NKF
27	GCA_000160415.1_ASM16041v1_genomic.gbff_pp13	N/A	NKF
28	GCA_000160415.1_ASM16041v1_genomic.gbff_pp13	YP_009174707.1	putative thiamine pyrophosphate enzyme TPP binding domain protein
29	GCA_000160415.1_ASM16041v1_genomic.gbff_pp13	N/A	NKF
30	GCA_000160415.1_ASM16041v1_genomic.gbff_pp13	N/A	NKF
31	GCA_000160415.1_ASM16041v1_genomic.gbff_pp13	N/A	NKF
32	GCA_000160415.1_ASM16041v1_genomic.gbff_pp13	N/A	NKF
33	GCA_000160415.1_ASM16041v1_genomic.gbff_pp13	N/A	NKF
34	GCA_000160415.1_ASM16041v1_genomic.gbff_pp13	N/A	NKF
35	GCA_000160415.1_ASM16041v1_genomic.gbff_pp13	N/A	NKF
36	GCA_000160415.1_ASM16041v1_genomic.gbff_pp13	N/A	NKF
37	GCA_000160415.1_ASM16041v1_genomic.gbff_pp13	N/A	NKF
38	GCA_000160415.1_ASM16041v1_genomic.gbff_pp13	N/A	NKF
39	GCA_000160415.1_ASM16041v1_genomic.gbff_pp13	N/A	NKF
40	GCA_000160415.1_ASM16041v1_genomic.gbff_pp13	N/A	NKF
41	GCA_000160415.1_ASM16041v1_genomic.gbff_pp13	N/A	NKF
42	GCA_000160415.1_ASM16041v1_genomic.gbff_pp13	N/A	NKF
43	GCA_000160415.1_ASM16041v1_genomic.gbff_pp13	N/A	NKF
44	GCA_000160415.1_ASM16041v1_genomic.gbff_pp13	YP_009119837.1	beta glucosidase
45	GCA_000160415.1_ASM16041v1_genomic.gbff_pp13	N/A	NKF
46	GCA_000160415.1_ASM16041v1_genomic.gbff_pp13	N/A	NKF
47	GCA_000160415.1_ASM16041v1_genomic.gbff_pp13	N/A	NKF
48	GCA_000160415.1_ASM16041v1_genomic.gbff_pp13	N/A	NKF
49	GCA_000160415.1_ASM16041v1_genomic.gbff_pp13	N/A	NKF
50	GCA_000160415.1_ASM16041v1_genomic.gbff_pp13	N/A	NKF
51	GCA_000160415.1_ASM16041v1_genomic.gbff_pp13	NP_061635.1	transposase
1	GCA_000160415.1_ASM16041v1_genomic.gbff_pp14	N/A	NKF
2	GCA_000160415.1_ASM16041v1_genomic.gbff_pp14	N/A	NKF
3	GCA_000160415.1_ASM16041v1_genomic.gbff_pp14	YP_003169642.1	hypothetical protein
4	GCA_000160415.1_ASM16041v1_genomic.gbff_pp14	N/A	NKF
5	GCA_000160415.1_ASM16041v1_genomic.gbff_pp14	N/A	NKF
6	GCA_000160415.1_ASM16041v1_genomic.gbff_pp14	YP_008320211.1	hypothetical protein SA13_11
7	GCA_000160415.1_ASM16041v1_genomic.gbff_pp14	NP_510910.1	hypothetical protein phiETA_16
8	GCA_000160415.1_ASM16041v1_genomic.gbff_pp14	YP_003169647.1	topoisomerase
9	GCA_000160415.1_ASM16041v1_genomic.gbff_pp14	YP_008059830.1	single-stranded DNA-binding protein
10	GCA_000160415.1_ASM16041v1_genomic.gbff_pp14	YP_003169649.1	hypothetical protein
11	GCA_000160415.1_ASM16041v1_genomic.gbff_pp14	N/A	NKF
12	GCA_000160415.1_ASM16041v1_genomic.gbff_pp14	YP_239544.1	ORF012
13	GCA_000160415.1_ASM16041v1_genomic.gbff_pp14	YP_003857115.1	hypothetical protein SAP26_gp47
14	GCA_000160415.1_ASM16041v1_genomic.gbff_pp14	N/A	NKF
15	GCA_000160415.1_ASM16041v1_genomic.gbff_pp14	YP_001285337.1	hypothetical protein SPV-80A_gp23
16	GCA_000160415.1_ASM16041v1_genomic.gbff_pp14	YP_009268665.1	conserved protein
17	GCA_000160415.1_ASM16041v1_genomic.gbff_pp14	YP_002332499.1	hypothetical protein SauSIPLA88_gp24
18	GCA_000160415.1_ASM16041v1_genomic.gbff_pp14	YP_009045016.1	hypothetical protein DW2_23
19	GCA_000160415.1_ASM16041v1_genomic.gbff_pp14	YP_008239527.1	hypothetical protein JS01_037
20	GCA_000160415.1_ASM16041v1_genomic.gbff_pp14	YP_009196738.1	hypothetical protein
21	GCA_000160415.1_ASM16041v1_genomic.gbff_pp14	YP_009196737.1	hypothetical protein
22	GCA_000160415.1_ASM16041v1_genomic.gbff_pp14	YP_009196736.1	dUTP pyrophosphatase
23	GCA_000160415.1_ASM16041v1_genomic.gbff_pp14	YP_240665.1	ORF063
24	GCA_000160415.1_ASM16041v1_genomic.gbff_pp14	N/A	NKF
25	GCA_000160415.1_ASM16041v1_genomic.gbff_pp14	NP_510930.1	hypothetical protein phiETA_36
26	GCA_000160415.1_ASM16041v1_genomic.gbff_pp14	N/A	NKF
27	GCA_000160415.1_ASM16041v1_genomic.gbff_pp14	YP_007237151.1	hypothetical protein
28	GCA_000160415.1_ASM16041v1_genomic.gbff_pp14	YP_009113125.1	HNH endonuclease
29	GCA_000160415.1_ASM16041v1_genomic.gbff_pp14	YP_009196794.1	hypothetical protein
30	GCA_000160415.1_ASM16041v1_genomic.gbff_pp14	YP_908828.1	phage terminase
31	GCA_000160415.1_ASM16041v1_genomic.gbff_pp14	YP_908829.1	phage portal protein
32	GCA_000160415.1_ASM16041v1_genomic.gbff_pp14	YP_007237156.1	S14 family endopeptidase ClpP
33	GCA_000160415.1_ASM16041v1_genomic.gbff_pp14	YP_007237157.1	phage major capsid protein
34	GCA_000160415.1_ASM16041v1_genomic.gbff_pp14	YP_908832.1	hypothetical protein
35	GCA_000160415.1_ASM16041v1_genomic.gbff_pp14	YP_009196788.1	hypothetical protein
36	GCA_000160415.1_ASM16041v1_genomic.gbff_pp14	YP_007237158.1	hypothetical protein
37	GCA_000160415.1_ASM16041v1_genomic.gbff_pp14	YP_009196786.1	hypothetical protein
38	GCA_000160415.1_ASM16041v1_genomic.gbff_pp14	YP_009196785.1	major tail protein
39	GCA_000160415.1_ASM16041v1_genomic.gbff_pp14	YP_009196784.1	hypothetical protein
40	GCA_000160415.1_ASM16041v1_genomic.gbff_pp14	N/A	NKF
41	GCA_000160415.1_ASM16041v1_genomic.gbff_pp14	YP_003169689.1	tail length tape measure protein
42	GCA_000160415.1_ASM16041v1_genomic.gbff_pp14	YP_009196782.1	hypothetical protein
43	GCA_000160415.1_ASM16041v1_genomic.gbff_pp14	YP_009196779.1	tail component
44	GCA_000160415.1_ASM16041v1_genomic.gbff_pp14	YP_009196778.1	minor structural protein
45	GCA_000160415.1_ASM16041v1_genomic.gbff_pp14	YP_003169693.1	hypothetical protein
46	GCA_000160415.1_ASM16041v1_genomic.gbff_pp14	N/A	NKF
47	GCA_000160415.1_ASM16041v1_genomic.gbff_pp14	N/A	NKF
48	GCA_000160415.1_ASM16041v1_genomic.gbff_pp14	YP_003857093.1	phage holin
49	GCA_000160415.1_ASM16041v1_genomic.gbff_pp14	YP_003857094.1	amidase
1	GCA_000162595.1_ASM16259v1_genomic.gbff_pp5	N/A	NKF
2	GCA_000162595.1_ASM16259v1_genomic.gbff_pp5	N/A	NKF
3	GCA_000162595.1_ASM16259v1_genomic.gbff_pp5	N/A	NKF
4	GCA_000162595.1_ASM16259v1_genomic.gbff_pp5	N/A	NKF
5	GCA_000162595.1_ASM16259v1_genomic.gbff_pp5	N/A	NKF
6	GCA_000162595.1_ASM16259v1_genomic.gbff_pp5	N/A	NKF
7	GCA_000162595.1_ASM16259v1_genomic.gbff_pp5	N/A	NKF
8	GCA_000162595.1_ASM16259v1_genomic.gbff_pp5	N/A	NKF
9	GCA_000162595.1_ASM16259v1_genomic.gbff_pp5	N/A	NKF
10	GCA_000162595.1_ASM16259v1_genomic.gbff_pp5	N/A	NKF
11	GCA_000162595.1_ASM16259v1_genomic.gbff_pp5	N/A	NKF
1	GCA_000162655.1_ASM16265v1_genomic.gbff_pp2	N/A	NKF
2	GCA_000162655.1_ASM16265v1_genomic.gbff_pp2	N/A	NKF
3	GCA_000162655.1_ASM16265v1_genomic.gbff_pp2	N/A	NKF
1	GCA_000162815.1_ASM16281v1_genomic.gbff_pp5	N/A	NKF
2	GCA_000162815.1_ASM16281v1_genomic.gbff_pp5	N/A	NKF
3	GCA_000162815.1_ASM16281v1_genomic.gbff_pp5	N/A	NKF
4	GCA_000162815.1_ASM16281v1_genomic.gbff_pp5	N/A	NKF
5	GCA_000162815.1_ASM16281v1_genomic.gbff_pp5	N/A	NKF
1	GCA_000162815.1_ASM16281v1_genomic.gbff_pp21	N/A	NKF
2	GCA_000162815.1_ASM16281v1_genomic.gbff_pp21	N/A	NKF
3	GCA_000162815.1_ASM16281v1_genomic.gbff_pp21	YP_007674864.1	3-methyl-2-oxobutanoate hydroxymethyltransferase
4	GCA_000162815.1_ASM16281v1_genomic.gbff_pp21	N/A	NKF
5	GCA_000162815.1_ASM16281v1_genomic.gbff_pp21	N/A	NKF
1	GCA_000162855.1_ASM16285v1_genomic.gbff_pp18	N/A	NKF
2	GCA_000162855.1_ASM16285v1_genomic.gbff_pp18	N/A	NKF
3	GCA_000162855.1_ASM16285v1_genomic.gbff_pp18	N/A	NKF
1	GCA_000163575.1_ASM16357v1_genomic.gbff_pp4	N/A	NKF
2	GCA_000163575.1_ASM16357v1_genomic.gbff_pp4	N/A	NKF
3	GCA_000163575.1_ASM16357v1_genomic.gbff_pp4	N/A	NKF
4	GCA_000163575.1_ASM16357v1_genomic.gbff_pp4	N/A	NKF
5	GCA_000163575.1_ASM16357v1_genomic.gbff_pp4	N/A	NKF
1	GCA_000164715.1_ASM16471v1_genomic.gbff_pp2	N/A	NKF
2	GCA_000164715.1_ASM16471v1_genomic.gbff_pp2	N/A	NKF
3	GCA_000164715.1_ASM16471v1_genomic.gbff_pp2	N/A	NKF
4	GCA_000164715.1_ASM16471v1_genomic.gbff_pp2	N/A	NKF
1	GCA_000172855.1_ASM17285v1_genomic.gbff_pp19	YP_007674864.1	3-methyl-2-oxobutanoate hydroxymethyltransferase
2	GCA_000172855.1_ASM17285v1_genomic.gbff_pp19	N/A	NKF
3	GCA_000172855.1_ASM17285v1_genomic.gbff_pp19	N/A	NKF
1	GCA_000174495.1_ASM17449v1_genomic.gbff_pp21	N/A	NKF
2	GCA_000174495.1_ASM17449v1_genomic.gbff_pp21	N/A	NKF
3	GCA_000174495.1_ASM17449v1_genomic.gbff_pp21	N/A	NKF
4	GCA_000174495.1_ASM17449v1_genomic.gbff_pp21	YP_007674864.1	3-methyl-2-oxobutanoate hydroxymethyltransferase
5	GCA_000174495.1_ASM17449v1_genomic.gbff_pp21	N/A	NKF
6	GCA_000174495.1_ASM17449v1_genomic.gbff_pp21	N/A	NKF
1	GCA_000174515.1_ASM17451v1_genomic.gbff_pp10	N/A	NKF
2	GCA_000174515.1_ASM17451v1_genomic.gbff_pp10	N/A	NKF
3	GCA_000174515.1_ASM17451v1_genomic.gbff_pp10	N/A	NKF
4	GCA_000174515.1_ASM17451v1_genomic.gbff_pp10	YP_002274211.1	putative 2-component sensor protein YehU
5	GCA_000174515.1_ASM17451v1_genomic.gbff_pp10	N/A	NKF
6	GCA_000174515.1_ASM17451v1_genomic.gbff_pp10	N/A	NKF
1	GCA_000174515.1_ASM17451v1_genomic.gbff_pp22	N/A	NKF
2	GCA_000174515.1_ASM17451v1_genomic.gbff_pp22	N/A	NKF
3	GCA_000174515.1_ASM17451v1_genomic.gbff_pp22	N/A	NKF
4	GCA_000174515.1_ASM17451v1_genomic.gbff_pp22	N/A	NKF
5	GCA_000174515.1_ASM17451v1_genomic.gbff_pp22	N/A	NKF
6	GCA_000174515.1_ASM17451v1_genomic.gbff_pp22	N/A	NKF
7	GCA_000174515.1_ASM17451v1_genomic.gbff_pp22	N/A	NKF
8	GCA_000174515.1_ASM17451v1_genomic.gbff_pp22	N/A	NKF
9	GCA_000174515.1_ASM17451v1_genomic.gbff_pp22	N/A	NKF
10	GCA_000174515.1_ASM17451v1_genomic.gbff_pp22	N/A	NKF
11	GCA_000174515.1_ASM17451v1_genomic.gbff_pp22	N/A	NKF
12	GCA_000174515.1_ASM17451v1_genomic.gbff_pp22	N/A	NKF
13	GCA_000174515.1_ASM17451v1_genomic.gbff_pp22	N/A	NKF
14	GCA_000174515.1_ASM17451v1_genomic.gbff_pp22	N/A	NKF
15	GCA_000174515.1_ASM17451v1_genomic.gbff_pp22	N/A	NKF
16	GCA_000174515.1_ASM17451v1_genomic.gbff_pp22	N/A	NKF
17	GCA_000174515.1_ASM17451v1_genomic.gbff_pp22	N/A	NKF
1	GCA_000174575.1_ASM17457v1_genomic.gbff_pp8	YP_008766949.1	IS21 transposition protein
2	GCA_000174575.1_ASM17457v1_genomic.gbff_pp8	N/A	NKF
3	GCA_000174575.1_ASM17457v1_genomic.gbff_pp8	N/A	NKF
4	GCA_000174575.1_ASM17457v1_genomic.gbff_pp8	N/A	NKF
5	GCA_000174575.1_ASM17457v1_genomic.gbff_pp8	N/A	NKF
6	GCA_000174575.1_ASM17457v1_genomic.gbff_pp8	N/A	NKF
7	GCA_000174575.1_ASM17457v1_genomic.gbff_pp8	N/A	NKF
8	GCA_000174575.1_ASM17457v1_genomic.gbff_pp8	N/A	NKF
1	GCA_000174615.1_ASM17461v1_genomic.gbff_pp16	N/A	NKF
2	GCA_000174615.1_ASM17461v1_genomic.gbff_pp16	N/A	NKF
3	GCA_000174615.1_ASM17461v1_genomic.gbff_pp16	N/A	NKF
4	GCA_000174615.1_ASM17461v1_genomic.gbff_pp16	N/A	NKF
5	GCA_000174615.1_ASM17461v1_genomic.gbff_pp16	N/A	NKF
6	GCA_000174615.1_ASM17461v1_genomic.gbff_pp16	N/A	NKF
7	GCA_000174615.1_ASM17461v1_genomic.gbff_pp16	N/A	NKF
1	GCA_000187145.1_ASM18714v1_genomic.gbff_pp21	N/A	NKF
2	GCA_000187145.1_ASM18714v1_genomic.gbff_pp21	N/A	NKF
3	GCA_000187145.1_ASM18714v1_genomic.gbff_pp21	N/A	NKF
4	GCA_000187145.1_ASM18714v1_genomic.gbff_pp21	YP_007674864.1	3-methyl-2-oxobutanoate hydroxymethyltransferase
5	GCA_000187145.1_ASM18714v1_genomic.gbff_pp21	N/A	NKF
1	GCA_000187165.1_ASM18716v1_genomic.gbff_pp16	N/A	NKF
2	GCA_000187165.1_ASM18716v1_genomic.gbff_pp16	N/A	NKF
3	GCA_000187165.1_ASM18716v1_genomic.gbff_pp16	N/A	NKF
4	GCA_000187165.1_ASM18716v1_genomic.gbff_pp16	N/A	NKF
5	GCA_000187165.1_ASM18716v1_genomic.gbff_pp16	N/A	NKF
1	GCA_000215405.2_ASM21540v2_genomic.gbff_pp1	N/A	NKF
2	GCA_000215405.2_ASM21540v2_genomic.gbff_pp1	N/A	NKF
3	GCA_000215405.2_ASM21540v2_genomic.gbff_pp1	N/A	NKF
4	GCA_000215405.2_ASM21540v2_genomic.gbff_pp1	N/A	NKF
5	GCA_000215405.2_ASM21540v2_genomic.gbff_pp1	N/A	NKF
6	GCA_000215405.2_ASM21540v2_genomic.gbff_pp1	N/A	NKF
7	GCA_000215405.2_ASM21540v2_genomic.gbff_pp1	N/A	NKF
8	GCA_000215405.2_ASM21540v2_genomic.gbff_pp1	N/A	NKF
9	GCA_000215405.2_ASM21540v2_genomic.gbff_pp1	N/A	NKF
10	GCA_000215405.2_ASM21540v2_genomic.gbff_pp1	N/A	NKF
1	GCA_000242515.2_ASM24251v2_genomic.gbff_pp16	N/A	NKF
2	GCA_000242515.2_ASM24251v2_genomic.gbff_pp16	N/A	NKF
3	GCA_000242515.2_ASM24251v2_genomic.gbff_pp16	N/A	NKF
4	GCA_000242515.2_ASM24251v2_genomic.gbff_pp16	N/A	NKF
5	GCA_000242515.2_ASM24251v2_genomic.gbff_pp16	N/A	NKF
6	GCA_000242515.2_ASM24251v2_genomic.gbff_pp16	N/A	NKF
1	GCA_000242555.2_ASM24255v2_genomic.gbff_pp2	N/A	NKF
2	GCA_000242555.2_ASM24255v2_genomic.gbff_pp2	N/A	NKF
3	GCA_000242555.2_ASM24255v2_genomic.gbff_pp2	N/A	NKF
4	GCA_000242555.2_ASM24255v2_genomic.gbff_pp2	N/A	NKF
5	GCA_000242555.2_ASM24255v2_genomic.gbff_pp2	N/A	NKF
6	GCA_000242555.2_ASM24255v2_genomic.gbff_pp2	N/A	NKF
7	GCA_000242555.2_ASM24255v2_genomic.gbff_pp2	N/A	NKF
8	GCA_000242555.2_ASM24255v2_genomic.gbff_pp2	N/A	NKF
9	GCA_000242555.2_ASM24255v2_genomic.gbff_pp2	N/A	NKF
10	GCA_000242555.2_ASM24255v2_genomic.gbff_pp2	N/A	NKF
11	GCA_000242555.2_ASM24255v2_genomic.gbff_pp2	N/A	NKF
12	GCA_000242555.2_ASM24255v2_genomic.gbff_pp2	N/A	NKF
13	GCA_000242555.2_ASM24255v2_genomic.gbff_pp2	N/A	NKF
14	GCA_000242555.2_ASM24255v2_genomic.gbff_pp2	N/A	NKF
15	GCA_000242555.2_ASM24255v2_genomic.gbff_pp2	N/A	NKF
16	GCA_000242555.2_ASM24255v2_genomic.gbff_pp2	N/A	NKF
17	GCA_000242555.2_ASM24255v2_genomic.gbff_pp2	N/A	NKF
1	GCA_000248515.2_ASM24851v2_genomic.gbff_pp9	N/A	NKF
2	GCA_000248515.2_ASM24851v2_genomic.gbff_pp9	YP_008766949.1	IS21 transposition protein
3	GCA_000248515.2_ASM24851v2_genomic.gbff_pp9	N/A	NKF
4	GCA_000248515.2_ASM24851v2_genomic.gbff_pp9	N/A	NKF
5	GCA_000248515.2_ASM24851v2_genomic.gbff_pp9	N/A	NKF
1	GCA_000248615.2_ASM24861v2_genomic.gbff_pp18	N/A	NKF
2	GCA_000248615.2_ASM24861v2_genomic.gbff_pp18	N/A	NKF
3	GCA_000248615.2_ASM24861v2_genomic.gbff_pp18	N/A	NKF
4	GCA_000248615.2_ASM24861v2_genomic.gbff_pp18	N/A	NKF
5	GCA_000248615.2_ASM24861v2_genomic.gbff_pp18	YP_009276820.1	DNA polymerase I
6	GCA_000248615.2_ASM24861v2_genomic.gbff_pp18	N/A	NKF
7	GCA_000248615.2_ASM24861v2_genomic.gbff_pp18	N/A	NKF
8	GCA_000248615.2_ASM24861v2_genomic.gbff_pp18	N/A	NKF
9	GCA_000248615.2_ASM24861v2_genomic.gbff_pp18	N/A	NKF
10	GCA_000248615.2_ASM24861v2_genomic.gbff_pp18	N/A	NKF
11	GCA_000248615.2_ASM24861v2_genomic.gbff_pp18	N/A	NKF
12	GCA_000248615.2_ASM24861v2_genomic.gbff_pp18	N/A	NKF
13	GCA_000248615.2_ASM24861v2_genomic.gbff_pp18	N/A	NKF
14	GCA_000248615.2_ASM24861v2_genomic.gbff_pp18	N/A	NKF
15	GCA_000248615.2_ASM24861v2_genomic.gbff_pp18	N/A	NKF
16	GCA_000248615.2_ASM24861v2_genomic.gbff_pp18	N/A	NKF
17	GCA_000248615.2_ASM24861v2_genomic.gbff_pp18	N/A	NKF
18	GCA_000248615.2_ASM24861v2_genomic.gbff_pp18	YP_009226831.1	thymidylate synthase
19	GCA_000248615.2_ASM24861v2_genomic.gbff_pp18	YP_009226830.1	dihydrofolate reductase type 1
20	GCA_000248615.2_ASM24861v2_genomic.gbff_pp18	YP_009226823.1	DegV domain-containing protein
21	GCA_000248615.2_ASM24861v2_genomic.gbff_pp18	N/A	NKF
22	GCA_000248615.2_ASM24861v2_genomic.gbff_pp18	NP_438113.1	putative methionine sulfoxide reductase
23	GCA_000248615.2_ASM24861v2_genomic.gbff_pp18	N/A	NKF
24	GCA_000248615.2_ASM24861v2_genomic.gbff_pp18	N/A	NKF
25	GCA_000248615.2_ASM24861v2_genomic.gbff_pp18	N/A	NKF
26	GCA_000248615.2_ASM24861v2_genomic.gbff_pp18	N/A	NKF
27	GCA_000248615.2_ASM24861v2_genomic.gbff_pp18	N/A	NKF
28	GCA_000248615.2_ASM24861v2_genomic.gbff_pp18	N/A	NKF
29	GCA_000248615.2_ASM24861v2_genomic.gbff_pp18	N/A	NKF
30	GCA_000248615.2_ASM24861v2_genomic.gbff_pp18	N/A	NKF
31	GCA_000248615.2_ASM24861v2_genomic.gbff_pp18	N/A	NKF
32	GCA_000248615.2_ASM24861v2_genomic.gbff_pp18	N/A	NKF
33	GCA_000248615.2_ASM24861v2_genomic.gbff_pp18	N/A	NKF
1	GCA_000248735.2_ASM24873v2_genomic.gbff_pp16	N/A	NKF
2	GCA_000248735.2_ASM24873v2_genomic.gbff_pp16	N/A	NKF
3	GCA_000248735.2_ASM24873v2_genomic.gbff_pp16	N/A	NKF
4	GCA_000248735.2_ASM24873v2_genomic.gbff_pp16	N/A	NKF
5	GCA_000248735.2_ASM24873v2_genomic.gbff_pp16	N/A	NKF
6	GCA_000248735.2_ASM24873v2_genomic.gbff_pp16	N/A	NKF
7	GCA_000248735.2_ASM24873v2_genomic.gbff_pp16	N/A	NKF
8	GCA_000248735.2_ASM24873v2_genomic.gbff_pp16	N/A	NKF
1	GCA_000248795.2_ASM24879v2_genomic.gbff_pp12	N/A	NKF
2	GCA_000248795.2_ASM24879v2_genomic.gbff_pp12	N/A	NKF
3	GCA_000248795.2_ASM24879v2_genomic.gbff_pp12	N/A	NKF
4	GCA_000248795.2_ASM24879v2_genomic.gbff_pp12	N/A	NKF
5	GCA_000248795.2_ASM24879v2_genomic.gbff_pp12	N/A	NKF
1	GCA_000248795.2_ASM24879v2_genomic.gbff_pp17	N/A	NKF
2	GCA_000248795.2_ASM24879v2_genomic.gbff_pp17	N/A	NKF
3	GCA_000248795.2_ASM24879v2_genomic.gbff_pp17	N/A	NKF
4	GCA_000248795.2_ASM24879v2_genomic.gbff_pp17	N/A	NKF
5	GCA_000248795.2_ASM24879v2_genomic.gbff_pp17	N/A	NKF
1	GCA_000248995.2_ASM24899v2_genomic.gbff_pp9	N/A	NKF
2	GCA_000248995.2_ASM24899v2_genomic.gbff_pp9	N/A	NKF
3	GCA_000248995.2_ASM24899v2_genomic.gbff_pp9	N/A	NKF
4	GCA_000248995.2_ASM24899v2_genomic.gbff_pp9	N/A	NKF
5	GCA_000248995.2_ASM24899v2_genomic.gbff_pp9	N/A	NKF
6	GCA_000248995.2_ASM24899v2_genomic.gbff_pp9	N/A	NKF
7	GCA_000248995.2_ASM24899v2_genomic.gbff_pp9	N/A	NKF
8	GCA_000248995.2_ASM24899v2_genomic.gbff_pp9	N/A	NKF
9	GCA_000248995.2_ASM24899v2_genomic.gbff_pp9	N/A	NKF
10	GCA_000248995.2_ASM24899v2_genomic.gbff_pp9	N/A	NKF
11	GCA_000248995.2_ASM24899v2_genomic.gbff_pp9	N/A	NKF
12	GCA_000248995.2_ASM24899v2_genomic.gbff_pp9	N/A	NKF
13	GCA_000248995.2_ASM24899v2_genomic.gbff_pp9	N/A	NKF
1	GCA_000262835.1_VRSA02_3_genomic.gbff_pp10	N/A	NKF
2	GCA_000262835.1_VRSA02_3_genomic.gbff_pp10	N/A	NKF
3	GCA_000262835.1_VRSA02_3_genomic.gbff_pp10	N/A	NKF
4	GCA_000262835.1_VRSA02_3_genomic.gbff_pp10	N/A	NKF
5	GCA_000262835.1_VRSA02_3_genomic.gbff_pp10	N/A	NKF
6	GCA_000262835.1_VRSA02_3_genomic.gbff_pp10	N/A	NKF
7	GCA_000262835.1_VRSA02_3_genomic.gbff_pp10	YP_002274211.1	putative 2-component sensor protein YehU
8	GCA_000262835.1_VRSA02_3_genomic.gbff_pp10	N/A	NKF
9	GCA_000262835.1_VRSA02_3_genomic.gbff_pp10	N/A	NKF
1	GCA_000276625.1_Newbould305_assembly_v1_genomic.gbff_pp16	N/A	NKF
2	GCA_000276625.1_Newbould305_assembly_v1_genomic.gbff_pp16	N/A	NKF
3	GCA_000276625.1_Newbould305_assembly_v1_genomic.gbff_pp16	N/A	NKF
4	GCA_000276625.1_Newbould305_assembly_v1_genomic.gbff_pp16	N/A	NKF
5	GCA_000276625.1_Newbould305_assembly_v1_genomic.gbff_pp16	N/A	NKF
[truncated: 1,207 more rows]

## Sheet: VGAS_Hypothetical
Gene_count	prophage_ID	Accession_Number: VGAS	Function: VGAS
1	GCA_000009005.1_ASM900v1_genomic.gbff_pp1	N/A	NKF
2	GCA_000009005.1_ASM900v1_genomic.gbff_pp1	N/A	NKF
3	GCA_000009005.1_ASM900v1_genomic.gbff_pp1	N/A	NKF
4	GCA_000009005.1_ASM900v1_genomic.gbff_pp1	N/A	NKF
5	GCA_000009005.1_ASM900v1_genomic.gbff_pp1	N/A	NKF
6	GCA_000009005.1_ASM900v1_genomic.gbff_pp1	N/A	NKF
7	GCA_000009005.1_ASM900v1_genomic.gbff_pp1	N/A	NKF
8	GCA_000009005.1_ASM900v1_genomic.gbff_pp1	N/A	NKF
9	GCA_000009005.1_ASM900v1_genomic.gbff_pp1	N/A	NKF
10	GCA_000009005.1_ASM900v1_genomic.gbff_pp1	N/A	NKF
11	GCA_000009005.1_ASM900v1_genomic.gbff_pp1	N/A	NKF
12	GCA_000009005.1_ASM900v1_genomic.gbff_pp1	N/A	NKF
13	GCA_000009005.1_ASM900v1_genomic.gbff_pp1	N/A	NKF
14	GCA_000009005.1_ASM900v1_genomic.gbff_pp1	N/A	NKF
1	GCA_000009005.1_ASM900v1_genomic.gbff_pp2	N/A	NKF
2	GCA_000009005.1_ASM900v1_genomic.gbff_pp2	N/A	NKF
3	GCA_000009005.1_ASM900v1_genomic.gbff_pp2	N/A	NKF
4	GCA_000009005.1_ASM900v1_genomic.gbff_pp2	N/A	NKF
1	GCA_000009005.1_ASM900v1_genomic.gbff_pp3	N/A	NKF
2	GCA_000009005.1_ASM900v1_genomic.gbff_pp3	N/A	NKF
3	GCA_000009005.1_ASM900v1_genomic.gbff_pp3	N/A	NKF
4	GCA_000009005.1_ASM900v1_genomic.gbff_pp3	N/A	NKF
5	GCA_000009005.1_ASM900v1_genomic.gbff_pp3	N/A	NKF
1	GCA_000009005.1_ASM900v1_genomic.gbff_pp4	N/A	NKF
2	GCA_000009005.1_ASM900v1_genomic.gbff_pp4	N/A	NKF
3	GCA_000009005.1_ASM900v1_genomic.gbff_pp4	N/A	NKF
4	GCA_000009005.1_ASM900v1_genomic.gbff_pp4	N/A	NKF
5	GCA_000009005.1_ASM900v1_genomic.gbff_pp4	N/A	NKF
6	GCA_000009005.1_ASM900v1_genomic.gbff_pp4	N/A	NKF
7	GCA_000009005.1_ASM900v1_genomic.gbff_pp4	N/A	NKF
8	GCA_000009005.1_ASM900v1_genomic.gbff_pp4	N/A	NKF
9	GCA_000009005.1_ASM900v1_genomic.gbff_pp4	N/A	NKF
10	GCA_000009005.1_ASM900v1_genomic.gbff_pp4	N/A	NKF
11	GCA_000009005.1_ASM900v1_genomic.gbff_pp4	N/A	NKF
12	GCA_000009005.1_ASM900v1_genomic.gbff_pp4	N/A	NKF
13	GCA_000009005.1_ASM900v1_genomic.gbff_pp4	N/A	NKF
14	GCA_000009005.1_ASM900v1_genomic.gbff_pp4	N/A	NKF
15	GCA_000009005.1_ASM900v1_genomic.gbff_pp4	N/A	NKF
16	GCA_000009005.1_ASM900v1_genomic.gbff_pp4	N/A	NKF
17	GCA_000009005.1_ASM900v1_genomic.gbff_pp4	N/A	NKF
18	GCA_000009005.1_ASM900v1_genomic.gbff_pp4	N/A	NKF
19	GCA_000009005.1_ASM900v1_genomic.gbff_pp4	N/A	NKF
20	GCA_000009005.1_ASM900v1_genomic.gbff_pp4	N/A	NKF
21	GCA_000009005.1_ASM900v1_genomic.gbff_pp4	N/A	NKF
22	GCA_000009005.1_ASM900v1_genomic.gbff_pp4	N/A	NKF
23	GCA_000009005.1_ASM900v1_genomic.gbff_pp4	N/A	NKF
24	GCA_000009005.1_ASM900v1_genomic.gbff_pp4	N/A	NKF
25	GCA_000009005.1_ASM900v1_genomic.gbff_pp4	N/A	NKF
26	GCA_000009005.1_ASM900v1_genomic.gbff_pp4	N/A	NKF
27	GCA_000009005.1_ASM900v1_genomic.gbff_pp4	N/A	NKF
28	GCA_000009005.1_ASM900v1_genomic.gbff_pp4	N/A	NKF
29	GCA_000009005.1_ASM900v1_genomic.gbff_pp4	N/A	NKF
30	GCA_000009005.1_ASM900v1_genomic.gbff_pp4	N/A	NKF
31	GCA_000009005.1_ASM900v1_genomic.gbff_pp4	N/A	NKF
32	GCA_000009005.1_ASM900v1_genomic.gbff_pp4	N/A	NKF
33	GCA_000009005.1_ASM900v1_genomic.gbff_pp4	YP_007237170.1	Panton-Valentine leukocidin chain S
34	GCA_000009005.1_ASM900v1_genomic.gbff_pp4	YP_007392406.1	Panton-Valentine leukocidin chain S precursor
35	GCA_000009005.1_ASM900v1_genomic.gbff_pp4	NP_061650.1	LukF-PV(P83) precursor
36	GCA_000009005.1_ASM900v1_genomic.gbff_pp4	N/A	NKF
37	GCA_000009005.1_ASM900v1_genomic.gbff_pp4	N/A	NKF
38	GCA_000009005.1_ASM900v1_genomic.gbff_pp4	N/A	NKF
39	GCA_000009005.1_ASM900v1_genomic.gbff_pp4	N/A	NKF
40	GCA_000009005.1_ASM900v1_genomic.gbff_pp4	N/A	NKF
41	GCA_000009005.1_ASM900v1_genomic.gbff_pp4	N/A	NKF
42	GCA_000009005.1_ASM900v1_genomic.gbff_pp4	N/A	NKF
43	GCA_000009005.1_ASM900v1_genomic.gbff_pp4	N/A	NKF
44	GCA_000009005.1_ASM900v1_genomic.gbff_pp4	NP_061635.1	transposase
1	GCA_000009005.1_ASM900v1_genomic.gbff_pp5	N/A	NKF
2	GCA_000009005.1_ASM900v1_genomic.gbff_pp5	N/A	NKF
1	GCA_000009005.1_ASM900v1_genomic.gbff_pp6	N/A	NKF
2	GCA_000009005.1_ASM900v1_genomic.gbff_pp6	N/A	NKF
3	GCA_000009005.1_ASM900v1_genomic.gbff_pp6	N/A	NKF
4	GCA_000009005.1_ASM900v1_genomic.gbff_pp6	N/A	NKF
5	GCA_000009005.1_ASM900v1_genomic.gbff_pp6	N/A	NKF
6	GCA_000009005.1_ASM900v1_genomic.gbff_pp6	YP_002875699.1	putative cysteine synthase
7	GCA_000009005.1_ASM900v1_genomic.gbff_pp6	N/A	NKF
1	GCA_000009005.1_ASM900v1_genomic.gbff_pp7	N/A	NKF
2	GCA_000009005.1_ASM900v1_genomic.gbff_pp7	N/A	NKF
3	GCA_000009005.1_ASM900v1_genomic.gbff_pp7	YP_003856858.1	putative DNA polymerase III
4	GCA_000009005.1_ASM900v1_genomic.gbff_pp7	N/A	NKF
5	GCA_000009005.1_ASM900v1_genomic.gbff_pp7	N/A	NKF
6	GCA_000009005.1_ASM900v1_genomic.gbff_pp7	N/A	NKF
7	GCA_000009005.1_ASM900v1_genomic.gbff_pp7	N/A	NKF
8	GCA_000009005.1_ASM900v1_genomic.gbff_pp7	N/A	NKF
9	GCA_000009005.1_ASM900v1_genomic.gbff_pp7	N/A	NKF
10	GCA_000009005.1_ASM900v1_genomic.gbff_pp7	N/A	NKF
11	GCA_000009005.1_ASM900v1_genomic.gbff_pp7	N/A	NKF
12	GCA_000009005.1_ASM900v1_genomic.gbff_pp7	N/A	NKF
13	GCA_000009005.1_ASM900v1_genomic.gbff_pp7	N/A	NKF
14	GCA_000009005.1_ASM900v1_genomic.gbff_pp7	N/A	NKF
15	GCA_000009005.1_ASM900v1_genomic.gbff_pp7	N/A	NKF
16	GCA_000009005.1_ASM900v1_genomic.gbff_pp7	N/A	NKF
17	GCA_000009005.1_ASM900v1_genomic.gbff_pp7	N/A	NKF
18	GCA_000009005.1_ASM900v1_genomic.gbff_pp7	N/A	NKF
19	GCA_000009005.1_ASM900v1_genomic.gbff_pp7	N/A	NKF
20	GCA_000009005.1_ASM900v1_genomic.gbff_pp7	N/A	NKF
21	GCA_000009005.1_ASM900v1_genomic.gbff_pp7	N/A	NKF
22	GCA_000009005.1_ASM900v1_genomic.gbff_pp7	YP_004957306.1	unnamed protein product
23	GCA_000009005.1_ASM900v1_genomic.gbff_pp7	N/A	NKF
24	GCA_000009005.1_ASM900v1_genomic.gbff_pp7	YP_002875699.1	putative cysteine synthase
25	GCA_000009005.1_ASM900v1_genomic.gbff_pp7	N/A	NKF
26	GCA_000009005.1_ASM900v1_genomic.gbff_pp7	N/A	NKF
27	GCA_000009005.1_ASM900v1_genomic.gbff_pp7	N/A	NKF
28	GCA_000009005.1_ASM900v1_genomic.gbff_pp7	N/A	NKF
29	GCA_000009005.1_ASM900v1_genomic.gbff_pp7	N/A	NKF
30	GCA_000009005.1_ASM900v1_genomic.gbff_pp7	N/A	NKF
31	GCA_000009005.1_ASM900v1_genomic.gbff_pp7	N/A	NKF
32	GCA_000009005.1_ASM900v1_genomic.gbff_pp7	N/A	NKF
33	GCA_000009005.1_ASM900v1_genomic.gbff_pp7	N/A	NKF
34	GCA_000009005.1_ASM900v1_genomic.gbff_pp7	N/A	NKF
35	GCA_000009005.1_ASM900v1_genomic.gbff_pp7	N/A	NKF
36	GCA_000009005.1_ASM900v1_genomic.gbff_pp7	N/A	NKF
37	GCA_000009005.1_ASM900v1_genomic.gbff_pp7	N/A	NKF
38	GCA_000009005.1_ASM900v1_genomic.gbff_pp7	N/A	NKF
39	GCA_000009005.1_ASM900v1_genomic.gbff_pp7	N/A	NKF
40	GCA_000009005.1_ASM900v1_genomic.gbff_pp7	N/A	NKF
41	GCA_000009005.1_ASM900v1_genomic.gbff_pp7	N/A	NKF
42	GCA_000009005.1_ASM900v1_genomic.gbff_pp7	N/A	NKF
43	GCA_000009005.1_ASM900v1_genomic.gbff_pp7	N/A	NKF
44	GCA_000009005.1_ASM900v1_genomic.gbff_pp7	N/A	NKF
45	GCA_000009005.1_ASM900v1_genomic.gbff_pp7	N/A	NKF
46	GCA_000009005.1_ASM900v1_genomic.gbff_pp7	N/A	NKF
47	GCA_000009005.1_ASM900v1_genomic.gbff_pp7	N/A	NKF
48	GCA_000009005.1_ASM900v1_genomic.gbff_pp7	N/A	NKF
49	GCA_000009005.1_ASM900v1_genomic.gbff_pp7	N/A	NKF
50	GCA_000009005.1_ASM900v1_genomic.gbff_pp7	N/A	NKF
51	GCA_000009005.1_ASM900v1_genomic.gbff_pp7	N/A	NKF
52	GCA_000009005.1_ASM900v1_genomic.gbff_pp7	N/A	NKF
53	GCA_000009005.1_ASM900v1_genomic.gbff_pp7	N/A	NKF
54	GCA_000009005.1_ASM900v1_genomic.gbff_pp7	N/A	NKF
55	GCA_000009005.1_ASM900v1_genomic.gbff_pp7	N/A	NKF
56	GCA_000009005.1_ASM900v1_genomic.gbff_pp7	N/A	NKF
57	GCA_000009005.1_ASM900v1_genomic.gbff_pp7	N/A	NKF
58	GCA_000009005.1_ASM900v1_genomic.gbff_pp7	N/A	NKF
59	GCA_000009005.1_ASM900v1_genomic.gbff_pp7	N/A	NKF
60	GCA_000009005.1_ASM900v1_genomic.gbff_pp7	N/A	NKF
61	GCA_000009005.1_ASM900v1_genomic.gbff_pp7	N/A	NKF
62	GCA_000009005.1_ASM900v1_genomic.gbff_pp7	N/A	NKF
63	GCA_000009005.1_ASM900v1_genomic.gbff_pp7	N/A	NKF
1	GCA_000009005.1_ASM900v1_genomic.gbff_pp8	N/A	NKF
2	GCA_000009005.1_ASM900v1_genomic.gbff_pp8	N/A	NKF
3	GCA_000009005.1_ASM900v1_genomic.gbff_pp8	N/A	NKF
4	GCA_000009005.1_ASM900v1_genomic.gbff_pp8	N/A	NKF
5	GCA_000009005.1_ASM900v1_genomic.gbff_pp8	N/A	NKF
6	GCA_000009005.1_ASM900v1_genomic.gbff_pp8	N/A	NKF
7	GCA_000009005.1_ASM900v1_genomic.gbff_pp8	N/A	NKF
8	GCA_000009005.1_ASM900v1_genomic.gbff_pp8	N/A	NKF
9	GCA_000009005.1_ASM900v1_genomic.gbff_pp8	N/A	NKF
10	GCA_000009005.1_ASM900v1_genomic.gbff_pp8	N/A	NKF
11	GCA_000009005.1_ASM900v1_genomic.gbff_pp8	N/A	NKF
12	GCA_000009005.1_ASM900v1_genomic.gbff_pp8	N/A	NKF
13	GCA_000009005.1_ASM900v1_genomic.gbff_pp8	N/A	NKF
14	GCA_000009005.1_ASM900v1_genomic.gbff_pp8	N/A	NKF
15	GCA_000009005.1_ASM900v1_genomic.gbff_pp8	N/A	NKF
16	GCA_000009005.1_ASM900v1_genomic.gbff_pp8	N/A	NKF
17	GCA_000009005.1_ASM900v1_genomic.gbff_pp8	N/A	NKF
18	GCA_000009005.1_ASM900v1_genomic.gbff_pp8	N/A	NKF
19	GCA_000009005.1_ASM900v1_genomic.gbff_pp8	N/A	NKF
20	GCA_000009005.1_ASM900v1_genomic.gbff_pp8	N/A	NKF
21	GCA_000009005.1_ASM900v1_genomic.gbff_pp8	N/A	NKF
22	GCA_000009005.1_ASM900v1_genomic.gbff_pp8	N/A	NKF
23	GCA_000009005.1_ASM900v1_genomic.gbff_pp8	N/A	NKF
24	GCA_000009005.1_ASM900v1_genomic.gbff_pp8	N/A	NKF
25	GCA_000009005.1_ASM900v1_genomic.gbff_pp8	N/A	NKF
26	GCA_000009005.1_ASM900v1_genomic.gbff_pp8	N/A	NKF
27	GCA_000009005.1_ASM900v1_genomic.gbff_pp8	N/A	NKF
28	GCA_000009005.1_ASM900v1_genomic.gbff_pp8	N/A	NKF
29	GCA_000009005.1_ASM900v1_genomic.gbff_pp8	N/A	NKF
30	GCA_000009005.1_ASM900v1_genomic.gbff_pp8	YP_009174707.1	putative thiamine pyrophosphate enzyme TPP binding domain protein
31	GCA_000009005.1_ASM900v1_genomic.gbff_pp8	N/A	NKF
32	GCA_000009005.1_ASM900v1_genomic.gbff_pp8	N/A	NKF
33	GCA_000009005.1_ASM900v1_genomic.gbff_pp8	N/A	NKF
34	GCA_000009005.1_ASM900v1_genomic.gbff_pp8	N/A	NKF
35	GCA_000009005.1_ASM900v1_genomic.gbff_pp8	N/A	NKF
36	GCA_000009005.1_ASM900v1_genomic.gbff_pp8	N/A	NKF
37	GCA_000009005.1_ASM900v1_genomic.gbff_pp8	N/A	NKF
38	GCA_000009005.1_ASM900v1_genomic.gbff_pp8	N/A	NKF
39	GCA_000009005.1_ASM900v1_genomic.gbff_pp8	N/A	NKF
40	GCA_000009005.1_ASM900v1_genomic.gbff_pp8	N/A	NKF
41	GCA_000009005.1_ASM900v1_genomic.gbff_pp8	N/A	NKF
42	GCA_000009005.1_ASM900v1_genomic.gbff_pp8	N/A	NKF
43	GCA_000009005.1_ASM900v1_genomic.gbff_pp8	N/A	NKF
44	GCA_000009005.1_ASM900v1_genomic.gbff_pp8	N/A	NKF
45	GCA_000009005.1_ASM900v1_genomic.gbff_pp8	N/A	NKF
46	GCA_000009005.1_ASM900v1_genomic.gbff_pp8	N/A	NKF
47	GCA_000009005.1_ASM900v1_genomic.gbff_pp8	N/A	NKF
48	GCA_000009005.1_ASM900v1_genomic.gbff_pp8	N/A	NKF
49	GCA_000009005.1_ASM900v1_genomic.gbff_pp8	N/A	NKF
50	GCA_000009005.1_ASM900v1_genomic.gbff_pp8	N/A	NKF
51	GCA_000009005.1_ASM900v1_genomic.gbff_pp8	N/A	NKF
52	GCA_000009005.1_ASM900v1_genomic.gbff_pp8	YP_009119837.1	beta glucosidase
53	GCA_000009005.1_ASM900v1_genomic.gbff_pp8	N/A	NKF
54	GCA_000009005.1_ASM900v1_genomic.gbff_pp8	N/A	NKF
55	GCA_000009005.1_ASM900v1_genomic.gbff_pp8	N/A	NKF
56	GCA_000009005.1_ASM900v1_genomic.gbff_pp8	N/A	NKF
57	GCA_000009005.1_ASM900v1_genomic.gbff_pp8	N/A	NKF
58	GCA_000009005.1_ASM900v1_genomic.gbff_pp8	N/A	NKF
59	GCA_000009005.1_ASM900v1_genomic.gbff_pp8	N/A	NKF
60	GCA_000009005.1_ASM900v1_genomic.gbff_pp8	N/A	NKF
61	GCA_000009005.1_ASM900v1_genomic.gbff_pp8	N/A	NKF
62	GCA_000009005.1_ASM900v1_genomic.gbff_pp8	N/A	NKF
63	GCA_000009005.1_ASM900v1_genomic.gbff_pp8	N/A	NKF
64	GCA_000009005.1_ASM900v1_genomic.gbff_pp8	N/A	NKF
65	GCA_000009005.1_ASM900v1_genomic.gbff_pp8	N/A	NKF
66	GCA_000009005.1_ASM900v1_genomic.gbff_pp8	N/A	NKF
67	GCA_000009005.1_ASM900v1_genomic.gbff_pp8	N/A	NKF
68	GCA_000009005.1_ASM900v1_genomic.gbff_pp8	N/A	NKF
69	GCA_000009005.1_ASM900v1_genomic.gbff_pp8	N/A	NKF
70	GCA_000009005.1_ASM900v1_genomic.gbff_pp8	N/A	NKF
71	GCA_000009005.1_ASM900v1_genomic.gbff_pp8	N/A	NKF
72	GCA_000009005.1_ASM900v1_genomic.gbff_pp8	N/A	NKF
73	GCA_000009005.1_ASM900v1_genomic.gbff_pp8	N/A	NKF
74	GCA_000009005.1_ASM900v1_genomic.gbff_pp8	N/A	NKF
75	GCA_000009005.1_ASM900v1_genomic.gbff_pp8	N/A	NKF
76	GCA_000009005.1_ASM900v1_genomic.gbff_pp8	N/A	NKF
1	GCA_000009005.1_ASM900v1_genomic.gbff_pp9	N/A	NKF
2	GCA_000009005.1_ASM900v1_genomic.gbff_pp9	N/A	NKF
3	GCA_000009005.1_ASM900v1_genomic.gbff_pp9	N/A	NKF
4	GCA_000009005.1_ASM900v1_genomic.gbff_pp9	N/A	NKF
5	GCA_000009005.1_ASM900v1_genomic.gbff_pp9	YP_908853.1	Staphylococcal complement inhibitor
6	GCA_000009005.1_ASM900v1_genomic.gbff_pp9	YP_908852.1	chemotaxis-inhibiting protein CHIPS
7	GCA_000009005.1_ASM900v1_genomic.gbff_pp9	YP_908850.1	staphylokinase precursor
8	GCA_000009005.1_ASM900v1_genomic.gbff_pp9	YP_003857094.1	amidase
9	GCA_000009005.1_ASM900v1_genomic.gbff_pp9	YP_003857093.1	phage holin
10	GCA_000009005.1_ASM900v1_genomic.gbff_pp9	N/A	NKF
11	GCA_000009005.1_ASM900v1_genomic.gbff_pp9	YP_003169693.1	hypothetical protein
12	GCA_000009005.1_ASM900v1_genomic.gbff_pp9	YP_009196778.1	minor structural protein
13	GCA_000009005.1_ASM900v1_genomic.gbff_pp9	YP_009103477.1	hypothetical protein
14	GCA_000009005.1_ASM900v1_genomic.gbff_pp9	YP_908841.1	phage tail tape measure protein
15	GCA_000009005.1_ASM900v1_genomic.gbff_pp9	YP_009196782.1	hypothetical protein
16	GCA_000009005.1_ASM900v1_genomic.gbff_pp9	N/A	NKF
17	GCA_000009005.1_ASM900v1_genomic.gbff_pp9	YP_007237162.1	hypothetical protein
18	GCA_000009005.1_ASM900v1_genomic.gbff_pp9	YP_003169686.1	phage tail superfamily
19	GCA_000009005.1_ASM900v1_genomic.gbff_pp9	YP_003169684.1	hypothetical protein
20	GCA_000009005.1_ASM900v1_genomic.gbff_pp9	YP_007237158.1	hypothetical protein
21	GCA_000009005.1_ASM900v1_genomic.gbff_pp9	YP_009196788.1	hypothetical protein
22	GCA_000009005.1_ASM900v1_genomic.gbff_pp9	YP_003169681.1	hypothetical protein
23	GCA_000009005.1_ASM900v1_genomic.gbff_pp9	YP_009113120.1	capsid protein
24	GCA_000009005.1_ASM900v1_genomic.gbff_pp9	YP_009113121.1	protease
25	GCA_000009005.1_ASM900v1_genomic.gbff_pp9	YP_003169678.1	HK97 family phage portal protein
26	GCA_000009005.1_ASM900v1_genomic.gbff_pp9	YP_009113123.1	terminase
27	GCA_000009005.1_ASM900v1_genomic.gbff_pp9	YP_908828.1	phage terminase
28	GCA_000009005.1_ASM900v1_genomic.gbff_pp9	YP_007237153.1	hypothetical protein
29	GCA_000009005.1_ASM900v1_genomic.gbff_pp9	N/A	NKF
30	GCA_000009005.1_ASM900v1_genomic.gbff_pp9	NP_835551.1	hypothetical protein SA1779
31	GCA_000009005.1_ASM900v1_genomic.gbff_pp9	YP_007237151.1	hypothetical protein
32	GCA_000009005.1_ASM900v1_genomic.gbff_pp9	N/A	NKF
33	GCA_000009005.1_ASM900v1_genomic.gbff_pp9	NP_061621.1	hypothetical protein phiPV83p33
34	GCA_000009005.1_ASM900v1_genomic.gbff_pp9	YP_009045023.1	putative SaPIbov1 derepressor
35	GCA_000009005.1_ASM900v1_genomic.gbff_pp9	N/A	NKF
36	GCA_000009005.1_ASM900v1_genomic.gbff_pp9	YP_240444.1	ORF062
37	GCA_000009005.1_ASM900v1_genomic.gbff_pp9	YP_873978.1	hypothetical protein SAPPV1_gp29
38	GCA_000009005.1_ASM900v1_genomic.gbff_pp9	YP_001004359.1	hypothetical protein phiETA3_gp30
39	GCA_000009005.1_ASM900v1_genomic.gbff_pp9	N/A	NKF
40	GCA_000009005.1_ASM900v1_genomic.gbff_pp9	YP_006382295.1	hypothetical protein
41	GCA_000009005.1_ASM900v1_genomic.gbff_pp9	YP_008239527.1	hypothetical protein JS01_037
42	GCA_000009005.1_ASM900v1_genomic.gbff_pp9	YP_008239526.1	PhiPVL ORF050 family protein
43	GCA_000009005.1_ASM900v1_genomic.gbff_pp9	YP_009204049.1	RusA-like crossover junction endodeoxyribonuclease
44	GCA_000009005.1_ASM900v1_genomic.gbff_pp9	NP_835539.1	hypothetical protein SA1790
45	GCA_000009005.1_ASM900v1_genomic.gbff_pp9	YP_006382298.1	phage regulatory protein
46	GCA_000009005.1_ASM900v1_genomic.gbff_pp9	NP_835537.1	single-strand DNA-binding protein
47	GCA_000009005.1_ASM900v1_genomic.gbff_pp9	YP_908810.1	hypothetical protein
48	GCA_000009005.1_ASM900v1_genomic.gbff_pp9	YP_006382258.1	RecT protein
49	GCA_000009005.1_ASM900v1_genomic.gbff_pp9	N/A	NKF
50	GCA_000009005.1_ASM900v1_genomic.gbff_pp9	YP_006382259.1	RecF/RecN/SMC N terminal domain protein
51	GCA_000009005.1_ASM900v1_genomic.gbff_pp9	YP_908807.1	hypothetical protein
52	GCA_000009005.1_ASM900v1_genomic.gbff_pp9	NP_803365.1	phi PVL orf 39-like protein
53	GCA_000009005.1_ASM900v1_genomic.gbff_pp9	YP_239609.1	ORF045
54	GCA_000009005.1_ASM900v1_genomic.gbff_pp9	YP_002939679.1	hypothetical protein CUR008
55	GCA_000009005.1_ASM900v1_genomic.gbff_pp9	YP_240419.1	ORF017
56	GCA_000009005.1_ASM900v1_genomic.gbff_pp9	N/A	NKF
57	GCA_000009005.1_ASM900v1_genomic.gbff_pp9	N/A	NKF
58	GCA_000009005.1_ASM900v1_genomic.gbff_pp9	YP_009113141.1	antA/B anti-repressor
59	GCA_000009005.1_ASM900v1_genomic.gbff_pp9	YP_003169637.1	cro repressor-like protein
60	GCA_000009005.1_ASM900v1_genomic.gbff_pp9	YP_003169636.1	cI repressor-like protein
61	GCA_000009005.1_ASM900v1_genomic.gbff_pp9	YP_009113145.1	nucleic acid binding protein
62	GCA_000009005.1_ASM900v1_genomic.gbff_pp9	N/A	NKF
63	GCA_000009005.1_ASM900v1_genomic.gbff_pp9	N/A	NKF
64	GCA_000009005.1_ASM900v1_genomic.gbff_pp9	N/A	NKF
65	GCA_000009005.1_ASM900v1_genomic.gbff_pp9	YP_003169632.1	hypothetical protein
66	GCA_000009005.1_ASM900v1_genomic.gbff_pp9	YP_009113147.1	integrase
67	GCA_000009005.1_ASM900v1_genomic.gbff_pp9	N/A	NKF
68	GCA_000009005.1_ASM900v1_genomic.gbff_pp9	NP_061650.1	LukF-PV(P83) precursor
1	GCA_000009005.1_ASM900v1_genomic.gbff_pp10	N/A	NKF
2	GCA_000009005.1_ASM900v1_genomic.gbff_pp10	YP_008766949.1	IS21 transposition protein
3	GCA_000009005.1_ASM900v1_genomic.gbff_pp10	N/A	NKF
4	GCA_000009005.1_ASM900v1_genomic.gbff_pp10	N/A	NKF
5	GCA_000009005.1_ASM900v1_genomic.gbff_pp10	N/A	NKF
6	GCA_000009005.1_ASM900v1_genomic.gbff_pp10	N/A	NKF
7	GCA_000009005.1_ASM900v1_genomic.gbff_pp10	N/A	NKF
8	GCA_000009005.1_ASM900v1_genomic.gbff_pp10	N/A	NKF
9	GCA_000009005.1_ASM900v1_genomic.gbff_pp10	N/A	NKF
10	GCA_000009005.1_ASM900v1_genomic.gbff_pp10	N/A	NKF
11	GCA_000009005.1_ASM900v1_genomic.gbff_pp10	N/A	NKF
12	GCA_000009005.1_ASM900v1_genomic.gbff_pp10	N/A	NKF
13	GCA_000009005.1_ASM900v1_genomic.gbff_pp10	N/A	NKF
14	GCA_000009005.1_ASM900v1_genomic.gbff_pp10	N/A	NKF
15	GCA_000009005.1_ASM900v1_genomic.gbff_pp10	N/A	NKF
16	GCA_000009005.1_ASM900v1_genomic.gbff_pp10	N/A	NKF
17	GCA_000009005.1_ASM900v1_genomic.gbff_pp10	N/A	NKF
18	GCA_000009005.1_ASM900v1_genomic.gbff_pp10	N/A	NKF
19	GCA_000009005.1_ASM900v1_genomic.gbff_pp10	N/A	NKF
20	GCA_000009005.1_ASM900v1_genomic.gbff_pp10	N/A	NKF
21	GCA_000009005.1_ASM900v1_genomic.gbff_pp10	N/A	NKF
22	GCA_000009005.1_ASM900v1_genomic.gbff_pp10	N/A	NKF
23	GCA_000009005.1_ASM900v1_genomic.gbff_pp10	N/A	NKF
1	GCA_000009005.1_ASM900v1_genomic.gbff_pp11	N/A	NKF
2	GCA_000009005.1_ASM900v1_genomic.gbff_pp11	N/A	NKF
3	GCA_000009005.1_ASM900v1_genomic.gbff_pp11	N/A	NKF
4	GCA_000009005.1_ASM900v1_genomic.gbff_pp11	N/A	NKF
5	GCA_000009005.1_ASM900v1_genomic.gbff_pp11	N/A	NKF
6	GCA_000009005.1_ASM900v1_genomic.gbff_pp11	N/A	NKF
7	GCA_000009005.1_ASM900v1_genomic.gbff_pp11	N/A	NKF
8	GCA_000009005.1_ASM900v1_genomic.gbff_pp11	N/A	NKF
9	GCA_000009005.1_ASM900v1_genomic.gbff_pp11	N/A	NKF
10	GCA_000009005.1_ASM900v1_genomic.gbff_pp11	YP_004894587.1	UDP-N-acetylglucosamine 2-epimerase
11	GCA_000009005.1_ASM900v1_genomic.gbff_pp11	N/A	NKF
12	GCA_000009005.1_ASM900v1_genomic.gbff_pp11	N/A	NKF
13	GCA_000009005.1_ASM900v1_genomic.gbff_pp11	YP_004894585.1	putative dTDP-d-glucose 4 6-dehydratase
14	GCA_000009005.1_ASM900v1_genomic.gbff_pp11	N/A	NKF
15	GCA_000009005.1_ASM900v1_genomic.gbff_pp11	N/A	NKF
16	GCA_000009005.1_ASM900v1_genomic.gbff_pp11	N/A	NKF
17	GCA_000009005.1_ASM900v1_genomic.gbff_pp11	N/A	NKF
18	GCA_000009005.1_ASM900v1_genomic.gbff_pp11	N/A	NKF
1	GCA_000009005.1_ASM900v1_genomic.gbff_pp12	N/A	NKF
2	GCA_000009005.1_ASM900v1_genomic.gbff_pp12	NP_046558.1	putative DNase/RNase endonuclease
3	GCA_000009005.1_ASM900v1_genomic.gbff_pp12	N/A	NKF
4	GCA_000009005.1_ASM900v1_genomic.gbff_pp12	N/A	NKF
5	GCA_000009005.1_ASM900v1_genomic.gbff_pp12	N/A	NKF
6	GCA_000009005.1_ASM900v1_genomic.gbff_pp12	N/A	NKF
7	GCA_000009005.1_ASM900v1_genomic.gbff_pp12	N/A	NKF
8	GCA_000009005.1_ASM900v1_genomic.gbff_pp12	N/A	NKF
9	GCA_000009005.1_ASM900v1_genomic.gbff_pp12	N/A	NKF
10	GCA_000009005.1_ASM900v1_genomic.gbff_pp12	N/A	NKF
11	GCA_000009005.1_ASM900v1_genomic.gbff_pp12	YP_009002822.1	SsrA-binding protein
12	GCA_000009005.1_ASM900v1_genomic.gbff_pp12	YP_762585.1	putative ribonuclease
13	GCA_000009005.1_ASM900v1_genomic.gbff_pp12	N/A	NKF
14	GCA_000009005.1_ASM900v1_genomic.gbff_pp12	N/A	NKF
15	GCA_000009005.1_ASM900v1_genomic.gbff_pp12	N/A	NKF
16	GCA_000009005.1_ASM900v1_genomic.gbff_pp12	YP_009003341.1	enolase
17	GCA_000009005.1_ASM900v1_genomic.gbff_pp12	N/A	NKF
18	GCA_000009005.1_ASM900v1_genomic.gbff_pp12	N/A	NKF
19	GCA_000009005.1_ASM900v1_genomic.gbff_pp12	N/A	NKF
20	GCA_000009005.1_ASM900v1_genomic.gbff_pp12	N/A	NKF
21	GCA_000009005.1_ASM900v1_genomic.gbff_pp12	N/A	NKF
22	GCA_000009005.1_ASM900v1_genomic.gbff_pp12	N/A	NKF
23	GCA_000009005.1_ASM900v1_genomic.gbff_pp12	N/A	NKF
24	GCA_000009005.1_ASM900v1_genomic.gbff_pp12	N/A	NKF
25	GCA_000009005.1_ASM900v1_genomic.gbff_pp12	N/A	NKF
26	GCA_000009005.1_ASM900v1_genomic.gbff_pp12	YP_009015560.1	gp257
27	GCA_000009005.1_ASM900v1_genomic.gbff_pp12	N/A	NKF
28	GCA_000009005.1_ASM900v1_genomic.gbff_pp12	N/A	NKF
29	GCA_000009005.1_ASM900v1_genomic.gbff_pp12	N/A	NKF
30	GCA_000009005.1_ASM900v1_genomic.gbff_pp12	N/A	NKF
31	GCA_000009005.1_ASM900v1_genomic.gbff_pp12	YP_009015647.1	gp344
32	GCA_000009005.1_ASM900v1_genomic.gbff_pp12	N/A	NKF
33	GCA_000009005.1_ASM900v1_genomic.gbff_pp12	N/A	NKF
34	GCA_000009005.1_ASM900v1_genomic.gbff_pp12	N/A	NKF
35	GCA_000009005.1_ASM900v1_genomic.gbff_pp12	N/A	NKF
36	GCA_000009005.1_ASM900v1_genomic.gbff_pp12	N/A	NKF
37	GCA_000009005.1_ASM900v1_genomic.gbff_pp12	N/A	NKF
38	GCA_000009005.1_ASM900v1_genomic.gbff_pp12	N/A	NKF
39	GCA_000009005.1_ASM900v1_genomic.gbff_pp12	N/A	NKF
40	GCA_000009005.1_ASM900v1_genomic.gbff_pp12	N/A	NKF
41	GCA_000009005.1_ASM900v1_genomic.gbff_pp12	N/A	NKF
42	GCA_000009005.1_ASM900v1_genomic.gbff_pp12	N/A	NKF
43	GCA_000009005.1_ASM900v1_genomic.gbff_pp12	N/A	NKF
44	GCA_000009005.1_ASM900v1_genomic.gbff_pp12	N/A	NKF
45	GCA_000009005.1_ASM900v1_genomic.gbff_pp12	N/A	NKF
46	GCA_000009005.1_ASM900v1_genomic.gbff_pp12	N/A	NKF
47	GCA_000009005.1_ASM900v1_genomic.gbff_pp12	N/A	NKF
1	GCA_000009005.1_ASM900v1_genomic.gbff_pp13	N/A	NKF
2	GCA_000009005.1_ASM900v1_genomic.gbff_pp13	N/A	NKF
3	GCA_000009005.1_ASM900v1_genomic.gbff_pp13	N/A	NKF
4	GCA_000009005.1_ASM900v1_genomic.gbff_pp13	N/A	NKF
5	GCA_000009005.1_ASM900v1_genomic.gbff_pp13	N/A	NKF
6	GCA_000009005.1_ASM900v1_genomic.gbff_pp13	N/A	NKF
7	GCA_000009005.1_ASM900v1_genomic.gbff_pp13	N/A	NKF
8	GCA_000009005.1_ASM900v1_genomic.gbff_pp13	N/A	NKF
9	GCA_000009005.1_ASM900v1_genomic.gbff_pp13	N/A	NKF
10	GCA_000009005.1_ASM900v1_genomic.gbff_pp13	N/A	NKF
11	GCA_000009005.1_ASM900v1_genomic.gbff_pp13	N/A	NKF
12	GCA_000009005.1_ASM900v1_genomic.gbff_pp13	N/A	NKF
13	GCA_000009005.1_ASM900v1_genomic.gbff_pp13	N/A	NKF
14	GCA_000009005.1_ASM900v1_genomic.gbff_pp13	N/A	NKF
15	GCA_000009005.1_ASM900v1_genomic.gbff_pp13	N/A	NKF
16	GCA_000009005.1_ASM900v1_genomic.gbff_pp13	N/A	NKF
17	GCA_000009005.1_ASM900v1_genomic.gbff_pp13	N/A	NKF
18	GCA_000009005.1_ASM900v1_genomic.gbff_pp13	N/A	NKF
19	GCA_000009005.1_ASM900v1_genomic.gbff_pp13	N/A	NKF
20	GCA_000009005.1_ASM900v1_genomic.gbff_pp13	N/A	NKF
21	GCA_000009005.1_ASM900v1_genomic.gbff_pp13	N/A	NKF
22	GCA_000009005.1_ASM900v1_genomic.gbff_pp13	N/A	NKF
23	GCA_000009005.1_ASM900v1_genomic.gbff_pp13	N/A	NKF
24	GCA_000009005.1_ASM900v1_genomic.gbff_pp13	N/A	NKF
25	GCA_000009005.1_ASM900v1_genomic.gbff_pp13	N/A	NKF
26	GCA_000009005.1_ASM900v1_genomic.gbff_pp13	N/A	NKF
27	GCA_000009005.1_ASM900v1_genomic.gbff_pp13	N/A	NKF
28	GCA_000009005.1_ASM900v1_genomic.gbff_pp13	N/A	NKF
29	GCA_000009005.1_ASM900v1_genomic.gbff_pp13	N/A	NKF
1	GCA_000009005.1_ASM900v1_genomic.gbff_pp14	N/A	NKF
2	GCA_000009005.1_ASM900v1_genomic.gbff_pp14	N/A	NKF
3	GCA_000009005.1_ASM900v1_genomic.gbff_pp14	N/A	NKF
4	GCA_000009005.1_ASM900v1_genomic.gbff_pp14	N/A	NKF
5	GCA_000009005.1_ASM900v1_genomic.gbff_pp14	N/A	NKF
6	GCA_000009005.1_ASM900v1_genomic.gbff_pp14	N/A	NKF
7	GCA_000009005.1_ASM900v1_genomic.gbff_pp14	N/A	NKF
8	GCA_000009005.1_ASM900v1_genomic.gbff_pp14	YP_293804.1	putative serine palmitoyltransferase
9	GCA_000009005.1_ASM900v1_genomic.gbff_pp14	N/A	NKF
10	GCA_000009005.1_ASM900v1_genomic.gbff_pp14	N/A	NKF
11	GCA_000009005.1_ASM900v1_genomic.gbff_pp14	N/A	NKF
12	GCA_000009005.1_ASM900v1_genomic.gbff_pp14	N/A	NKF
13	GCA_000009005.1_ASM900v1_genomic.gbff_pp14	N/A	NKF
14	GCA_000009005.1_ASM900v1_genomic.gbff_pp14	N/A	NKF
15	GCA_000009005.1_ASM900v1_genomic.gbff_pp14	YP_008052581.1	DNA-directed RNA polymerase II subunit RPB1
16	GCA_000009005.1_ASM900v1_genomic.gbff_pp14	YP_008357462.1	DNA-directed RNA polymerase II subunit RPB2
17	GCA_000009005.1_ASM900v1_genomic.gbff_pp14	N/A	NKF
18	GCA_000009005.1_ASM900v1_genomic.gbff_pp14	N/A	NKF
19	GCA_000009005.1_ASM900v1_genomic.gbff_pp14	N/A	NKF
20	GCA_000009005.1_ASM900v1_genomic.gbff_pp14	N/A	NKF
21	GCA_000009005.1_ASM900v1_genomic.gbff_pp14	N/A	NKF
22	GCA_000009005.1_ASM900v1_genomic.gbff_pp14	N/A	NKF
23	GCA_000009005.1_ASM900v1_genomic.gbff_pp14	N/A	NKF
24	GCA_000009005.1_ASM900v1_genomic.gbff_pp14	N/A	NKF
25	GCA_000009005.1_ASM900v1_genomic.gbff_pp14	N/A	NKF
26	GCA_000009005.1_ASM900v1_genomic.gbff_pp14	N/A	NKF
27	GCA_000009005.1_ASM900v1_genomic.gbff_pp14	N/A	NKF
28	GCA_000009005.1_ASM900v1_genomic.gbff_pp14	YP_004894858.1	cysteinyl-tRNA synthetase
29	GCA_000009005.1_ASM900v1_genomic.gbff_pp14	N/A	NKF
30	GCA_000009005.1_ASM900v1_genomic.gbff_pp14	N/A	NKF
31	GCA_000009005.1_ASM900v1_genomic.gbff_pp14	N/A	NKF
32	GCA_000009005.1_ASM900v1_genomic.gbff_pp14	N/A	NKF
33	GCA_000009005.1_ASM900v1_genomic.gbff_pp14	YP_009150853.1	hypothetical protein
34	GCA_000009005.1_ASM900v1_genomic.gbff_pp14	N/A	NKF
35	GCA_000009005.1_ASM900v1_genomic.gbff_pp14	N/A	NKF
36	GCA_000009005.1_ASM900v1_genomic.gbff_pp14	N/A	NKF
37	GCA_000009005.1_ASM900v1_genomic.gbff_pp14	N/A	NKF
38	GCA_000009005.1_ASM900v1_genomic.gbff_pp14	N/A	NKF
39	GCA_000009005.1_ASM900v1_genomic.gbff_pp14	N/A	NKF
40	GCA_000009005.1_ASM900v1_genomic.gbff_pp14	N/A	NKF
41	GCA_000009005.1_ASM900v1_genomic.gbff_pp14	N/A	NKF
1	GCA_000009005.1_ASM900v1_genomic.gbff_pp15	N/A	NKF
2	GCA_000009005.1_ASM900v1_genomic.gbff_pp15	N/A	NKF
3	GCA_000009005.1_ASM900v1_genomic.gbff_pp15	N/A	NKF
4	GCA_000009005.1_ASM900v1_genomic.gbff_pp15	N/A	NKF
5	GCA_000009005.1_ASM900v1_genomic.gbff_pp15	N/A	NKF
6	GCA_000009005.1_ASM900v1_genomic.gbff_pp15	N/A	NKF
7	GCA_000009005.1_ASM900v1_genomic.gbff_pp15	N/A	NKF
8	GCA_000009005.1_ASM900v1_genomic.gbff_pp15	N/A	NKF
9	GCA_000009005.1_ASM900v1_genomic.gbff_pp15	N/A	NKF
10	GCA_000009005.1_ASM900v1_genomic.gbff_pp15	N/A	NKF
11	GCA_000009005.1_ASM900v1_genomic.gbff_pp15	N/A	NKF
12	GCA_000009005.1_ASM900v1_genomic.gbff_pp15	N/A	NKF
13	GCA_000009005.1_ASM900v1_genomic.gbff_pp15	N/A	NKF
14	GCA_000009005.1_ASM900v1_genomic.gbff_pp15	N/A	NKF
15	GCA_000009005.1_ASM900v1_genomic.gbff_pp15	N/A	NKF
16	GCA_000009005.1_ASM900v1_genomic.gbff_pp15	N/A	NKF
17	GCA_000009005.1_ASM900v1_genomic.gbff_pp15	N/A	NKF
18	GCA_000009005.1_ASM900v1_genomic.gbff_pp15	N/A	NKF
19	GCA_000009005.1_ASM900v1_genomic.gbff_pp15	N/A	NKF
20	GCA_000009005.1_ASM900v1_genomic.gbff_pp15	YP_009015555.1	gp252
21	GCA_000009005.1_ASM900v1_genomic.gbff_pp15	YP_009015557.1	gp254
22	GCA_000009005.1_ASM900v1_genomic.gbff_pp15	N/A	NKF
23	GCA_000009005.1_ASM900v1_genomic.gbff_pp15	N/A	NKF
24	GCA_000009005.1_ASM900v1_genomic.gbff_pp15	N/A	NKF
25	GCA_000009005.1_ASM900v1_genomic.gbff_pp15	N/A	NKF
26	GCA_000009005.1_ASM900v1_genomic.gbff_pp15	N/A	NKF
27	GCA_000009005.1_ASM900v1_genomic.gbff_pp15	N/A	NKF
28	GCA_000009005.1_ASM900v1_genomic.gbff_pp15	N/A	NKF
29	GCA_000009005.1_ASM900v1_genomic.gbff_pp15	N/A	NKF
30	GCA_000009005.1_ASM900v1_genomic.gbff_pp15	N/A	NKF
31	GCA_000009005.1_ASM900v1_genomic.gbff_pp15	N/A	NKF
32	GCA_000009005.1_ASM900v1_genomic.gbff_pp15	NP_795382.1	putative DNA polymerase III delta prime subunit
33	GCA_000009005.1_ASM900v1_genomic.gbff_pp15	YP_004895145.1	adenylosuccinate synthetase
34	GCA_000009005.1_ASM900v1_genomic.gbff_pp15	N/A	NKF
35	GCA_000009005.1_ASM900v1_genomic.gbff_pp15	N/A	NKF
36	GCA_000009005.1_ASM900v1_genomic.gbff_pp15	N/A	NKF
37	GCA_000009005.1_ASM900v1_genomic.gbff_pp15	N/A	NKF
38	GCA_000009005.1_ASM900v1_genomic.gbff_pp15	N/A	NKF
39	GCA_000009005.1_ASM900v1_genomic.gbff_pp15	YP_009202260.1	beta-lactamase-like hydrolase
40	GCA_000009005.1_ASM900v1_genomic.gbff_pp15	N/A	NKF
41	GCA_000009005.1_ASM900v1_genomic.gbff_pp15	N/A	NKF
42	GCA_000009005.1_ASM900v1_genomic.gbff_pp15	N/A	NKF
43	GCA_000009005.1_ASM900v1_genomic.gbff_pp15	N/A	NKF
44	GCA_000009005.1_ASM900v1_genomic.gbff_pp15	N/A	NKF
45	GCA_000009005.1_ASM900v1_genomic.gbff_pp15	YP_009226832.1	integrase core domain protein
46	GCA_000009005.1_ASM900v1_genomic.gbff_pp15	N/A	NKF
47	GCA_000009005.1_ASM900v1_genomic.gbff_pp15	N/A	NKF
48	GCA_000009005.1_ASM900v1_genomic.gbff_pp15	N/A	NKF
49	GCA_000009005.1_ASM900v1_genomic.gbff_pp15	N/A	NKF
50	GCA_000009005.1_ASM900v1_genomic.gbff_pp15	N/A	NKF
51	GCA_000009005.1_ASM900v1_genomic.gbff_pp15	N/A	NKF
52	GCA_000009005.1_ASM900v1_genomic.gbff_pp15	N/A	NKF
53	GCA_000009005.1_ASM900v1_genomic.gbff_pp15	YP_918946.1	putative transposase
54	GCA_000009005.1_ASM900v1_genomic.gbff_pp15	N/A	NKF
55	GCA_000009005.1_ASM900v1_genomic.gbff_pp15	N/A	NKF
56	GCA_000009005.1_ASM900v1_genomic.gbff_pp15	N/A	NKF
57	GCA_000009005.1_ASM900v1_genomic.gbff_pp15	YP_009103095.1	site-specific integrase
58	GCA_000009005.1_ASM900v1_genomic.gbff_pp15	N/A	NKF
59	GCA_000009005.1_ASM900v1_genomic.gbff_pp15	N/A	NKF
60	GCA_000009005.1_ASM900v1_genomic.gbff_pp15	N/A	NKF
61	GCA_000009005.1_ASM900v1_genomic.gbff_pp15	N/A	NKF
62	GCA_000009005.1_ASM900v1_genomic.gbff_pp15	N/A	NKF
63	GCA_000009005.1_ASM900v1_genomic.gbff_pp15	N/A	NKF
64	GCA_000009005.1_ASM900v1_genomic.gbff_pp15	N/A	NKF
65	GCA_000009005.1_ASM900v1_genomic.gbff_pp15	N/A	NKF
66	GCA_000009005.1_ASM900v1_genomic.gbff_pp15	N/A	NKF
67	GCA_000009005.1_ASM900v1_genomic.gbff_pp15	N/A	NKF
68	GCA_000009005.1_ASM900v1_genomic.gbff_pp15	N/A	NKF
69	GCA_000009005.1_ASM900v1_genomic.gbff_pp15	N/A	NKF
70	GCA_000009005.1_ASM900v1_genomic.gbff_pp15	N/A	NKF
71	GCA_000009005.1_ASM900v1_genomic.gbff_pp15	N/A	NKF
72	GCA_000009005.1_ASM900v1_genomic.gbff_pp15	N/A	NKF
73	GCA_000009005.1_ASM900v1_genomic.gbff_pp15	N/A	NKF
74	GCA_000009005.1_ASM900v1_genomic.gbff_pp15	N/A	NKF
75	GCA_000009005.1_ASM900v1_genomic.gbff_pp15	N/A	NKF
76	GCA_000009005.1_ASM900v1_genomic.gbff_pp15	N/A	NKF
77	GCA_000009005.1_ASM900v1_genomic.gbff_pp15	N/A	NKF
78	GCA_000009005.1_ASM900v1_genomic.gbff_pp15	N/A	NKF
79	GCA_000009005.1_ASM900v1_genomic.gbff_pp15	N/A	NKF
80	GCA_000009005.1_ASM900v1_genomic.gbff_pp15	N/A	NKF
81	GCA_000009005.1_ASM900v1_genomic.gbff_pp15	N/A	NKF
82	GCA_000009005.1_ASM900v1_genomic.gbff_pp15	N/A	NKF
83	GCA_000009005.1_ASM900v1_genomic.gbff_pp15	N/A	NKF
84	GCA_000009005.1_ASM900v1_genomic.gbff_pp15	N/A	NKF
1	GCA_000009005.1_ASM900v1_genomic.gbff_pp16	N/A	NKF
2	GCA_000009005.1_ASM900v1_genomic.gbff_pp16	N/A	NKF
3	GCA_000009005.1_ASM900v1_genomic.gbff_pp16	N/A	NKF
4	GCA_000009005.1_ASM900v1_genomic.gbff_pp16	N/A	NKF
5	GCA_000009005.1_ASM900v1_genomic.gbff_pp16	N/A	NKF
6	GCA_000009005.1_ASM900v1_genomic.gbff_pp16	N/A	NKF
7	GCA_000009005.1_ASM900v1_genomic.gbff_pp16	N/A	NKF
8	GCA_000009005.1_ASM900v1_genomic.gbff_pp16	N/A	NKF
9	GCA_000009005.1_ASM900v1_genomic.gbff_pp16	YP_004894409.1	isoleucyl-tRNA synthetase
10	GCA_000009005.1_ASM900v1_genomic.gbff_pp16	N/A	NKF
11	GCA_000009005.1_ASM900v1_genomic.gbff_pp16	N/A	NKF
12	GCA_000009005.1_ASM900v1_genomic.gbff_pp16	N/A	NKF
13	GCA_000009005.1_ASM900v1_genomic.gbff_pp16	N/A	NKF
14	GCA_000009005.1_ASM900v1_genomic.gbff_pp16	N/A	NKF
15	GCA_000009005.1_ASM900v1_genomic.gbff_pp16	N/A	NKF
16	GCA_000009005.1_ASM900v1_genomic.gbff_pp16	N/A	NKF
17	GCA_000009005.1_ASM900v1_genomic.gbff_pp16	N/A	NKF
18	GCA_000009005.1_ASM900v1_genomic.gbff_pp16	N/A	NKF
19	GCA_000009005.1_ASM900v1_genomic.gbff_pp16	N/A	NKF
20	GCA_000009005.1_ASM900v1_genomic.gbff_pp16	N/A	NKF
21	GCA_000009005.1_ASM900v1_genomic.gbff_pp16	N/A	NKF
22	GCA_000009005.1_ASM900v1_genomic.gbff_pp16	N/A	NKF
23	GCA_000009005.1_ASM900v1_genomic.gbff_pp16	N/A	NKF
24	GCA_000009005.1_ASM900v1_genomic.gbff_pp16	N/A	NKF
25	GCA_000009005.1_ASM900v1_genomic.gbff_pp16	N/A	NKF
26	GCA_000009005.1_ASM900v1_genomic.gbff_pp16	N/A	NKF
27	GCA_000009005.1_ASM900v1_genomic.gbff_pp16	N/A	NKF
28	GCA_000009005.1_ASM900v1_genomic.gbff_pp16	N/A	NKF
29	GCA_000009005.1_ASM900v1_genomic.gbff_pp16	YP_001429805.1	RecJ
30	GCA_000009005.1_ASM900v1_genomic.gbff_pp16	N/A	NKF
31	GCA_000009005.1_ASM900v1_genomic.gbff_pp16	N/A	NKF
32	GCA_000009005.1_ASM900v1_genomic.gbff_pp16	N/A	NKF
33	GCA_000009005.1_ASM900v1_genomic.gbff_pp16	N/A	NKF
34	GCA_000009005.1_ASM900v1_genomic.gbff_pp16	N/A	NKF
35	GCA_000009005.1_ASM900v1_genomic.gbff_pp16	N/A	NKF
36	GCA_000009005.1_ASM900v1_genomic.gbff_pp16	N/A	NKF
37	GCA_000009005.1_ASM900v1_genomic.gbff_pp16	N/A	NKF
38	GCA_000009005.1_ASM900v1_genomic.gbff_pp16	YP_009302608.1	recombination protein RarA
39	GCA_000009005.1_ASM900v1_genomic.gbff_pp16	N/A	NKF
40	GCA_000009005.1_ASM900v1_genomic.gbff_pp16	N/A	NKF
41	GCA_000009005.1_ASM900v1_genomic.gbff_pp16	N/A	NKF
42	GCA_000009005.1_ASM900v1_genomic.gbff_pp16	N/A	NKF
43	GCA_000009005.1_ASM900v1_genomic.gbff_pp16	N/A	NKF
44	GCA_000009005.1_ASM900v1_genomic.gbff_pp16	N/A	NKF
45	GCA_000009005.1_ASM900v1_genomic.gbff_pp16	N/A	NKF
46	GCA_000009005.1_ASM900v1_genomic.gbff_pp16	N/A	NKF
47	GCA_000009005.1_ASM900v1_genomic.gbff_pp16	YP_009194062.1	putative RecD/TraA family helicase
48	GCA_000009005.1_ASM900v1_genomic.gbff_pp16	N/A	NKF
49	GCA_000009005.1_ASM900v1_genomic.gbff_pp16	N/A	NKF
50	GCA_000009005.1_ASM900v1_genomic.gbff_pp16	N/A	NKF
51	GCA_000009005.1_ASM900v1_genomic.gbff_pp16	N/A	NKF
52	GCA_000009005.1_ASM900v1_genomic.gbff_pp16	N/A	NKF
53	GCA_000009005.1_ASM900v1_genomic.gbff_pp16	N/A	NKF
54	GCA_000009005.1_ASM900v1_genomic.gbff_pp16	N/A	NKF
55	GCA_000009005.1_ASM900v1_genomic.gbff_pp16	N/A	NKF
56	GCA_000009005.1_ASM900v1_genomic.gbff_pp16	N/A	NKF
57	GCA_000009005.1_ASM900v1_genomic.gbff_pp16	N/A	NKF
58	GCA_000009005.1_ASM900v1_genomic.gbff_pp16	N/A	NKF
59	GCA_000009005.1_ASM900v1_genomic.gbff_pp16	N/A	NKF
60	GCA_000009005.1_ASM900v1_genomic.gbff_pp16	N/A	NKF
61	GCA_000009005.1_ASM900v1_genomic.gbff_pp16	N/A	NKF
62	GCA_000009005.1_ASM900v1_genomic.gbff_pp16	N/A	NKF
63	GCA_000009005.1_ASM900v1_genomic.gbff_pp16	NP_112719.1	ORF56
64	GCA_000009005.1_ASM900v1_genomic.gbff_pp16	N/A	NKF
65	GCA_000009005.1_ASM900v1_genomic.gbff_pp16	N/A	NKF
66	GCA_000009005.1_ASM900v1_genomic.gbff_pp16	N/A	NKF
67	GCA_000009005.1_ASM900v1_genomic.gbff_pp16	YP_009103482.1	enterotoxin type A precursor
68	GCA_000009005.1_ASM900v1_genomic.gbff_pp16	N/A	NKF
69	GCA_000009005.1_ASM900v1_genomic.gbff_pp16	N/A	NKF
70	GCA_000009005.1_ASM900v1_genomic.gbff_pp16	N/A	NKF
71	GCA_000009005.1_ASM900v1_genomic.gbff_pp16	N/A	NKF
72	GCA_000009005.1_ASM900v1_genomic.gbff_pp16	N/A	NKF
73	GCA_000009005.1_ASM900v1_genomic.gbff_pp16	N/A	NKF
74	GCA_000009005.1_ASM900v1_genomic.gbff_pp16	N/A	NKF
75	GCA_000009005.1_ASM900v1_genomic.gbff_pp16	N/A	NKF
76	GCA_000009005.1_ASM900v1_genomic.gbff_pp16	N/A	NKF
77	GCA_000009005.1_ASM900v1_genomic.gbff_pp16	N/A	NKF
78	GCA_000009005.1_ASM900v1_genomic.gbff_pp16	N/A	NKF
79	GCA_000009005.1_ASM900v1_genomic.gbff_pp16	N/A	NKF
80	GCA_000009005.1_ASM900v1_genomic.gbff_pp16	N/A	NKF
81	GCA_000009005.1_ASM900v1_genomic.gbff_pp16	N/A	NKF
82	GCA_000009005.1_ASM900v1_genomic.gbff_pp16	N/A	NKF
83	GCA_000009005.1_ASM900v1_genomic.gbff_pp16	N/A	NKF
84	GCA_000009005.1_ASM900v1_genomic.gbff_pp16	N/A	NKF
85	GCA_000009005.1_ASM900v1_genomic.gbff_pp16	N/A	NKF
86	GCA_000009005.1_ASM900v1_genomic.gbff_pp16	N/A	NKF
87	GCA_000009005.1_ASM900v1_genomic.gbff_pp16	YP_004894551.1	heat shock 70 kDa protein-like protein
88	GCA_000009005.1_ASM900v1_genomic.gbff_pp16	N/A	NKF
89	GCA_000009005.1_ASM900v1_genomic.gbff_pp16	N/A	NKF
90	GCA_000009005.1_ASM900v1_genomic.gbff_pp16	N/A	NKF
91	GCA_000009005.1_ASM900v1_genomic.gbff_pp16	N/A	NKF
92	GCA_000009005.1_ASM900v1_genomic.gbff_pp16	N/A	NKF
93	GCA_000009005.1_ASM900v1_genomic.gbff_pp16	N/A	NKF
94	GCA_000009005.1_ASM900v1_genomic.gbff_pp16	YP_009283581.1	putative PhoH family protein
95	GCA_000009005.1_ASM900v1_genomic.gbff_pp16	N/A	NKF
96	GCA_000009005.1_ASM900v1_genomic.gbff_pp16	N/A	NKF
97	GCA_000009005.1_ASM900v1_genomic.gbff_pp16	N/A	NKF
98	GCA_000009005.1_ASM900v1_genomic.gbff_pp16	N/A	NKF
99	GCA_000009005.1_ASM900v1_genomic.gbff_pp16	N/A	NKF
100	GCA_000009005.1_ASM900v1_genomic.gbff_pp16	N/A	NKF
101	GCA_000009005.1_ASM900v1_genomic.gbff_pp16	N/A	NKF
102	GCA_000009005.1_ASM900v1_genomic.gbff_pp16	N/A	NKF
103	GCA_000009005.1_ASM900v1_genomic.gbff_pp16	YP_003084253.1	DNA primase
104	GCA_000009005.1_ASM900v1_genomic.gbff_pp16	YP_004421751.1	rpsD4 gene product
105	GCA_000009005.1_ASM900v1_genomic.gbff_pp16	N/A	NKF
106	GCA_000009005.1_ASM900v1_genomic.gbff_pp16	N/A	NKF
107	GCA_000009005.1_ASM900v1_genomic.gbff_pp16	YP_009173589.1	Helicase 45
108	GCA_000009005.1_ASM900v1_genomic.gbff_pp16	N/A	NKF
109	GCA_000009005.1_ASM900v1_genomic.gbff_pp16	N/A	NKF
110	GCA_000009005.1_ASM900v1_genomic.gbff_pp16	N/A	NKF
111	GCA_000009005.1_ASM900v1_genomic.gbff_pp16	N/A	NKF
112	GCA_000009005.1_ASM900v1_genomic.gbff_pp16	N/A	NKF
113	GCA_000009005.1_ASM900v1_genomic.gbff_pp16	N/A	NKF
114	GCA_000009005.1_ASM900v1_genomic.gbff_pp16	N/A	NKF
115	GCA_000009005.1_ASM900v1_genomic.gbff_pp16	N/A	NKF
116	GCA_000009005.1_ASM900v1_genomic.gbff_pp16	N/A	NKF
117	GCA_000009005.1_ASM900v1_genomic.gbff_pp16	N/A	NKF
118	GCA_000009005.1_ASM900v1_genomic.gbff_pp16	N/A	NKF
119	GCA_000009005.1_ASM900v1_genomic.gbff_pp16	N/A	NKF
120	GCA_000009005.1_ASM900v1_genomic.gbff_pp16	N/A	NKF
121	GCA_000009005.1_ASM900v1_genomic.gbff_pp16	N/A	NKF
122	GCA_000009005.1_ASM900v1_genomic.gbff_pp16	N/A	NKF
123	GCA_000009005.1_ASM900v1_genomic.gbff_pp16	N/A	NKF
124	GCA_000009005.1_ASM900v1_genomic.gbff_pp16	N/A	NKF
125	GCA_000009005.1_ASM900v1_genomic.gbff_pp16	N/A	NKF
126	GCA_000009005.1_ASM900v1_genomic.gbff_pp16	N/A	NKF
127	GCA_000009005.1_ASM900v1_genomic.gbff_pp16	N/A	NKF
128	GCA_000009005.1_ASM900v1_genomic.gbff_pp16	N/A	NKF
129	GCA_000009005.1_ASM900v1_genomic.gbff_pp16	N/A	NKF
130	GCA_000009005.1_ASM900v1_genomic.gbff_pp16	YP_004322601.1	glycine dehydrogenase
131	GCA_000009005.1_ASM900v1_genomic.gbff_pp16	YP_004322601.1	glycine dehydrogenase
132	GCA_000009005.1_ASM900v1_genomic.gbff_pp16	N/A	NKF
133	GCA_000009005.1_ASM900v1_genomic.gbff_pp16	N/A	NKF
134	GCA_000009005.1_ASM900v1_genomic.gbff_pp16	N/A	NKF
135	GCA_000009005.1_ASM900v1_genomic.gbff_pp16	N/A	NKF
136	GCA_000009005.1_ASM900v1_genomic.gbff_pp16	N/A	NKF
137	GCA_000009005.1_ASM900v1_genomic.gbff_pp16	N/A	NKF
138	GCA_000009005.1_ASM900v1_genomic.gbff_pp16	N/A	NKF
139	GCA_000009005.1_ASM900v1_genomic.gbff_pp16	N/A	NKF
140	GCA_000009005.1_ASM900v1_genomic.gbff_pp16	N/A	NKF
141	GCA_000009005.1_ASM900v1_genomic.gbff_pp16	N/A	NKF
142	GCA_000009005.1_ASM900v1_genomic.gbff_pp16	N/A	NKF
143	GCA_000009005.1_ASM900v1_genomic.gbff_pp16	N/A	NKF
144	GCA_000009005.1_ASM900v1_genomic.gbff_pp16	N/A	NKF
145	GCA_000009005.1_ASM900v1_genomic.gbff_pp16	N/A	NKF
1	GCA_000009005.1_ASM900v1_genomic.gbff_pp17	N/A	NKF
2	GCA_000009005.1_ASM900v1_genomic.gbff_pp17	N/A	NKF
3	GCA_000009005.1_ASM900v1_genomic.gbff_pp17	N/A	NKF
4	GCA_000009005.1_ASM900v1_genomic.gbff_pp17	N/A	NKF
5	GCA_000009005.1_ASM900v1_genomic.gbff_pp17	N/A	NKF
6	GCA_000009005.1_ASM900v1_genomic.gbff_pp17	N/A	NKF
7	GCA_000009005.1_ASM900v1_genomic.gbff_pp17	N/A	NKF
8	GCA_000009005.1_ASM900v1_genomic.gbff_pp17	N/A	NKF
1	GCA_000009005.1_ASM900v1_genomic.gbff_pp18	N/A	NKF
2	GCA_000009005.1_ASM900v1_genomic.gbff_pp18	N/A	NKF
3	GCA_000009005.1_ASM900v1_genomic.gbff_pp18	NP_438113.1	putative methionine sulfoxide reductase
4	GCA_000009005.1_ASM900v1_genomic.gbff_pp18	N/A	NKF
5	GCA_000009005.1_ASM900v1_genomic.gbff_pp18	N/A	NKF
6	GCA_000009005.1_ASM900v1_genomic.gbff_pp18	N/A	NKF
7	GCA_000009005.1_ASM900v1_genomic.gbff_pp18	N/A	NKF
8	GCA_000009005.1_ASM900v1_genomic.gbff_pp18	N/A	NKF
9	GCA_000009005.1_ASM900v1_genomic.gbff_pp18	N/A	NKF
10	GCA_000009005.1_ASM900v1_genomic.gbff_pp18	N/A	NKF
11	GCA_000009005.1_ASM900v1_genomic.gbff_pp18	N/A	NKF
12	GCA_000009005.1_ASM900v1_genomic.gbff_pp18	N/A	NKF
1	GCA_000009005.1_ASM900v1_genomic.gbff_pp19	N/A	NKF
2	GCA_000009005.1_ASM900v1_genomic.gbff_pp19	N/A	NKF
3	GCA_000009005.1_ASM900v1_genomic.gbff_pp19	N/A	NKF
4	GCA_000009005.1_ASM900v1_genomic.gbff_pp19	N/A	NKF
5	GCA_000009005.1_ASM900v1_genomic.gbff_pp19	N/A	NKF
6	GCA_000009005.1_ASM900v1_genomic.gbff_pp19	N/A	NKF
7	GCA_000009005.1_ASM900v1_genomic.gbff_pp19	N/A	NKF
8	GCA_000009005.1_ASM900v1_genomic.gbff_pp19	N/A	NKF
9	GCA_000009005.1_ASM900v1_genomic.gbff_pp19	N/A	NKF
10	GCA_000009005.1_ASM900v1_genomic.gbff_pp19	N/A	NKF
11	GCA_000009005.1_ASM900v1_genomic.gbff_pp19	N/A	NKF
12	GCA_000009005.1_ASM900v1_genomic.gbff_pp19	N/A	NKF
13	GCA_000009005.1_ASM900v1_genomic.gbff_pp19	N/A	NKF
14	GCA_000009005.1_ASM900v1_genomic.gbff_pp19	N/A	NKF
15	GCA_000009005.1_ASM900v1_genomic.gbff_pp19	N/A	NKF
16	GCA_000009005.1_ASM900v1_genomic.gbff_pp19	N/A	NKF
17	GCA_000009005.1_ASM900v1_genomic.gbff_pp19	N/A	NKF
18	GCA_000009005.1_ASM900v1_genomic.gbff_pp19	N/A	NKF
19	GCA_000009005.1_ASM900v1_genomic.gbff_pp19	N/A	NKF
20	GCA_000009005.1_ASM900v1_genomic.gbff_pp19	N/A	NKF
21	GCA_000009005.1_ASM900v1_genomic.gbff_pp19	N/A	NKF
22	GCA_000009005.1_ASM900v1_genomic.gbff_pp19	N/A	NKF
23	GCA_000009005.1_ASM900v1_genomic.gbff_pp19	N/A	NKF
24	GCA_000009005.1_ASM900v1_genomic.gbff_pp19	N/A	NKF
25	GCA_000009005.1_ASM900v1_genomic.gbff_pp19	N/A	NKF
26	GCA_000009005.1_ASM900v1_genomic.gbff_pp19	N/A	NKF
27	GCA_000009005.1_ASM900v1_genomic.gbff_pp19	N/A	NKF
1	GCA_000009005.1_ASM900v1_genomic.gbff_pp20	N/A	NKF
2	GCA_000009005.1_ASM900v1_genomic.gbff_pp20	N/A	NKF
3	GCA_000009005.1_ASM900v1_genomic.gbff_pp20	N/A	NKF
4	GCA_000009005.1_ASM900v1_genomic.gbff_pp20	N/A	NKF
5	GCA_000009005.1_ASM900v1_genomic.gbff_pp20	N/A	NKF
6	GCA_000009005.1_ASM900v1_genomic.gbff_pp20	N/A	NKF
7	GCA_000009005.1_ASM900v1_genomic.gbff_pp20	N/A	NKF
8	GCA_000009005.1_ASM900v1_genomic.gbff_pp20	N/A	NKF
9	GCA_000009005.1_ASM900v1_genomic.gbff_pp20	N/A	NKF
10	GCA_000009005.1_ASM900v1_genomic.gbff_pp20	N/A	NKF
11	GCA_000009005.1_ASM900v1_genomic.gbff_pp20	N/A	NKF
12	GCA_000009005.1_ASM900v1_genomic.gbff_pp20	N/A	NKF
13	GCA_000009005.1_ASM900v1_genomic.gbff_pp20	N/A	NKF
14	GCA_000009005.1_ASM900v1_genomic.gbff_pp20	N/A	NKF
15	GCA_000009005.1_ASM900v1_genomic.gbff_pp20	N/A	NKF
16	GCA_000009005.1_ASM900v1_genomic.gbff_pp20	N/A	NKF
17	GCA_000009005.1_ASM900v1_genomic.gbff_pp20	N/A	NKF
18	GCA_000009005.1_ASM900v1_genomic.gbff_pp20	N/A	NKF
19	GCA_000009005.1_ASM900v1_genomic.gbff_pp20	N/A	NKF
20	GCA_000009005.1_ASM900v1_genomic.gbff_pp20	YP_239513.1	ORF002
21	GCA_000009005.1_ASM900v1_genomic.gbff_pp20	N/A	NKF
22	GCA_000009005.1_ASM900v1_genomic.gbff_pp20	N/A	NKF
23	GCA_000009005.1_ASM900v1_genomic.gbff_pp20	N/A	NKF
24	GCA_000009005.1_ASM900v1_genomic.gbff_pp20	N/A	NKF
25	GCA_000009005.1_ASM900v1_genomic.gbff_pp20	N/A	NKF
26	GCA_000009005.1_ASM900v1_genomic.gbff_pp20	N/A	NKF
27	GCA_000009005.1_ASM900v1_genomic.gbff_pp20	N/A	NKF
28	GCA_000009005.1_ASM900v1_genomic.gbff_pp20	N/A	NKF
29	GCA_000009005.1_ASM900v1_genomic.gbff_pp20	N/A	NKF
30	GCA_000009005.1_ASM900v1_genomic.gbff_pp20	N/A	NKF
31	GCA_000009005.1_ASM900v1_genomic.gbff_pp20	N/A	NKF
32	GCA_000009005.1_ASM900v1_genomic.gbff_pp20	N/A	NKF
33	GCA_000009005.1_ASM900v1_genomic.gbff_pp20	N/A	NKF
1	GCA_000009005.1_ASM900v1_genomic.gbff_pp21	NP_061635.1	transposase
2	GCA_000009005.1_ASM900v1_genomic.gbff_pp21	N/A	NKF
3	GCA_000009005.1_ASM900v1_genomic.gbff_pp21	N/A	NKF
4	GCA_000009005.1_ASM900v1_genomic.gbff_pp21	YP_009218156.1	RecA
5	GCA_000009005.1_ASM900v1_genomic.gbff_pp21	N/A	NKF
6	GCA_000009005.1_ASM900v1_genomic.gbff_pp21	N/A	NKF
7	GCA_000009005.1_ASM900v1_genomic.gbff_pp21	N/A	NKF
8	GCA_000009005.1_ASM900v1_genomic.gbff_pp21	N/A	NKF
9	GCA_000009005.1_ASM900v1_genomic.gbff_pp21	N/A	NKF
10	GCA_000009005.1_ASM900v1_genomic.gbff_pp21	N/A	NKF
11	GCA_000009005.1_ASM900v1_genomic.gbff_pp21	N/A	NKF
12	GCA_000009005.1_ASM900v1_genomic.gbff_pp21	N/A	NKF
13	GCA_000009005.1_ASM900v1_genomic.gbff_pp21	YP_008410348.1	FtsK
14	GCA_000009005.1_ASM900v1_genomic.gbff_pp21	N/A	NKF
15	GCA_000009005.1_ASM900v1_genomic.gbff_pp21	N/A	NKF
16	GCA_000009005.1_ASM900v1_genomic.gbff_pp21	N/A	NKF
17	GCA_000009005.1_ASM900v1_genomic.gbff_pp21	N/A	NKF
18	GCA_000009005.1_ASM900v1_genomic.gbff_pp21	N/A	NKF
19	GCA_000009005.1_ASM900v1_genomic.gbff_pp21	N/A	NKF
20	GCA_000009005.1_ASM900v1_genomic.gbff_pp21	N/A	NKF
21	GCA_000009005.1_ASM900v1_genomic.gbff_pp21	N/A	NKF
22	GCA_000009005.1_ASM900v1_genomic.gbff_pp21	N/A	NKF
23	GCA_000009005.1_ASM900v1_genomic.gbff_pp21	N/A	NKF
24	GCA_000009005.1_ASM900v1_genomic.gbff_pp21	N/A	NKF
25	GCA_000009005.1_ASM900v1_genomic.gbff_pp21	N/A	NKF
26	GCA_000009005.1_ASM900v1_genomic.gbff_pp21	N/A	NKF
27	GCA_000009005.1_ASM900v1_genomic.gbff_pp21	N/A	NKF
28	GCA_000009005.1_ASM900v1_genomic.gbff_pp21	N/A	NKF
29	GCA_000009005.1_ASM900v1_genomic.gbff_pp21	N/A	NKF
30	GCA_000009005.1_ASM900v1_genomic.gbff_pp21	N/A	NKF
31	GCA_000009005.1_ASM900v1_genomic.gbff_pp21	N/A	NKF
32	GCA_000009005.1_ASM900v1_genomic.gbff_pp21	N/A	NKF
33	GCA_000009005.1_ASM900v1_genomic.gbff_pp21	N/A	NKF
34	GCA_000009005.1_ASM900v1_genomic.gbff_pp21	N/A	NKF
35	GCA_000009005.1_ASM900v1_genomic.gbff_pp21	YP_009004908.1	ATP-dependent protease
36	GCA_000009005.1_ASM900v1_genomic.gbff_pp21	N/A	NKF
37	GCA_000009005.1_ASM900v1_genomic.gbff_pp21	N/A	NKF
38	GCA_000009005.1_ASM900v1_genomic.gbff_pp21	N/A	NKF
39	GCA_000009005.1_ASM900v1_genomic.gbff_pp21	YP_003986717.1	DNA topoisomerase 1
40	GCA_000009005.1_ASM900v1_genomic.gbff_pp21	N/A	NKF
41	GCA_000009005.1_ASM900v1_genomic.gbff_pp21	N/A	NKF
42	GCA_000009005.1_ASM900v1_genomic.gbff_pp21	YP_008853748.1	CHAP domain protein
43	GCA_000009005.1_ASM900v1_genomic.gbff_pp21	N/A	NKF
44	GCA_000009005.1_ASM900v1_genomic.gbff_pp21	N/A	NKF
45	GCA_000009005.1_ASM900v1_genomic.gbff_pp21	N/A	NKF
46	GCA_000009005.1_ASM900v1_genomic.gbff_pp21	N/A	NKF
47	GCA_000009005.1_ASM900v1_genomic.gbff_pp21	N/A	NKF
48	GCA_000009005.1_ASM900v1_genomic.gbff_pp21	N/A	NKF
49	GCA_000009005.1_ASM900v1_genomic.gbff_pp21	N/A	NKF
50	GCA_000009005.1_ASM900v1_genomic.gbff_pp21	N/A	NKF
51	GCA_000009005.1_ASM900v1_genomic.gbff_pp21	N/A	NKF
52	GCA_000009005.1_ASM900v1_genomic.gbff_pp21	N/A	NKF
53	GCA_000009005.1_ASM900v1_genomic.gbff_pp21	N/A	NKF
54	GCA_000009005.1_ASM900v1_genomic.gbff_pp21	N/A	NKF
55	GCA_000009005.1_ASM900v1_genomic.gbff_pp21	N/A	NKF
56	GCA_000009005.1_ASM900v1_genomic.gbff_pp21	N/A	NKF
57	GCA_000009005.1_ASM900v1_genomic.gbff_pp21	N/A	NKF
58	GCA_000009005.1_ASM900v1_genomic.gbff_pp21	N/A	NKF
59	GCA_000009005.1_ASM900v1_genomic.gbff_pp21	N/A	NKF
60	GCA_000009005.1_ASM900v1_genomic.gbff_pp21	N/A	NKF
61	GCA_000009005.1_ASM900v1_genomic.gbff_pp21	N/A	NKF
62	GCA_000009005.1_ASM900v1_genomic.gbff_pp21	N/A	NKF
63	GCA_000009005.1_ASM900v1_genomic.gbff_pp21	N/A	NKF
64	GCA_000009005.1_ASM900v1_genomic.gbff_pp21	N/A	NKF
65	GCA_000009005.1_ASM900v1_genomic.gbff_pp21	N/A	NKF
66	GCA_000009005.1_ASM900v1_genomic.gbff_pp21	N/A	NKF
67	GCA_000009005.1_ASM900v1_genomic.gbff_pp21	N/A	NKF
68	GCA_000009005.1_ASM900v1_genomic.gbff_pp21	N/A	NKF
69	GCA_000009005.1_ASM900v1_genomic.gbff_pp21	N/A	NKF
70	GCA_000009005.1_ASM900v1_genomic.gbff_pp21	N/A	NKF
71	GCA_000009005.1_ASM900v1_genomic.gbff_pp21	N/A	NKF
72	GCA_000009005.1_ASM900v1_genomic.gbff_pp21	N/A	NKF
73	GCA_000009005.1_ASM900v1_genomic.gbff_pp21	N/A	NKF
74	GCA_000009005.1_ASM900v1_genomic.gbff_pp21	N/A	NKF
75	GCA_000009005.1_ASM900v1_genomic.gbff_pp21	N/A	NKF
76	GCA_000009005.1_ASM900v1_genomic.gbff_pp21	N/A	NKF
1	GCA_000009005.1_ASM900v1_genomic.gbff_pp22	N/A	NKF
2	GCA_000009005.1_ASM900v1_genomic.gbff_pp22	N/A	NKF
3	GCA_000009005.1_ASM900v1_genomic.gbff_pp22	N/A	NKF
4	GCA_000009005.1_ASM900v1_genomic.gbff_pp22	N/A	NKF
5	GCA_000009005.1_ASM900v1_genomic.gbff_pp22	N/A	NKF
6	GCA_000009005.1_ASM900v1_genomic.gbff_pp22	N/A	NKF
7	GCA_000009005.1_ASM900v1_genomic.gbff_pp22	N/A	NKF
8	GCA_000009005.1_ASM900v1_genomic.gbff_pp22	N/A	NKF
9	GCA_000009005.1_ASM900v1_genomic.gbff_pp22	N/A	NKF
10	GCA_000009005.1_ASM900v1_genomic.gbff_pp22	N/A	NKF
11	GCA_000009005.1_ASM900v1_genomic.gbff_pp22	N/A	NKF
12	GCA_000009005.1_ASM900v1_genomic.gbff_pp22	N/A	NKF
13	GCA_000009005.1_ASM900v1_genomic.gbff_pp22	N/A	NKF
14	GCA_000009005.1_ASM900v1_genomic.gbff_pp22	N/A	NKF
15	GCA_000009005.1_ASM900v1_genomic.gbff_pp22	N/A	NKF
16	GCA_000009005.1_ASM900v1_genomic.gbff_pp22	N/A	NKF
17	GCA_000009005.1_ASM900v1_genomic.gbff_pp22	N/A	NKF
18	GCA_000009005.1_ASM900v1_genomic.gbff_pp22	N/A	NKF
19	GCA_000009005.1_ASM900v1_genomic.gbff_pp22	N/A	NKF
20	GCA_000009005.1_ASM900v1_genomic.gbff_pp22	N/A	NKF
21	GCA_000009005.1_ASM900v1_genomic.gbff_pp22	N/A	NKF
22	GCA_000009005.1_ASM900v1_genomic.gbff_pp22	YP_009302535.1	UTP-glucose-1-phosphate uridylyltransferase
1	GCA_000009585.1_ASM958v1_genomic.gbff_pp5	N/A	NKF
2	GCA_000009585.1_ASM958v1_genomic.gbff_pp5	N/A	NKF
3	GCA_000009585.1_ASM958v1_genomic.gbff_pp5	N/A	NKF
4	GCA_000009585.1_ASM958v1_genomic.gbff_pp5	N/A	NKF
5	GCA_000009585.1_ASM958v1_genomic.gbff_pp5	N/A	NKF
6	GCA_000009585.1_ASM958v1_genomic.gbff_pp5	YP_002875699.1	putative cysteine synthase
1	GCA_000009585.1_ASM958v1_genomic.gbff_pp9	N/A	NKF
2	GCA_000009585.1_ASM958v1_genomic.gbff_pp9	YP_008766949.1	IS21 transposition protein
3	GCA_000009585.1_ASM958v1_genomic.gbff_pp9	N/A	NKF
4	GCA_000009585.1_ASM958v1_genomic.gbff_pp9	N/A	NKF
5	GCA_000009585.1_ASM958v1_genomic.gbff_pp9	N/A	NKF
6	GCA_000009585.1_ASM958v1_genomic.gbff_pp9	N/A	NKF
7	GCA_000009585.1_ASM958v1_genomic.gbff_pp9	N/A	NKF
8	GCA_000009585.1_ASM958v1_genomic.gbff_pp9	N/A	NKF
9	GCA_000009585.1_ASM958v1_genomic.gbff_pp9	N/A	NKF
10	GCA_000009585.1_ASM958v1_genomic.gbff_pp9	N/A	NKF
11	GCA_000009585.1_ASM958v1_genomic.gbff_pp9	N/A	NKF
12	GCA_000009585.1_ASM958v1_genomic.gbff_pp9	N/A	NKF
13	GCA_000009585.1_ASM958v1_genomic.gbff_pp9	N/A	NKF
14	GCA_000009585.1_ASM958v1_genomic.gbff_pp9	N/A	NKF
1	GCA_000009585.1_ASM958v1_genomic.gbff_pp19	N/A	NKF
2	GCA_000009585.1_ASM958v1_genomic.gbff_pp19	N/A	NKF
3	GCA_000009585.1_ASM958v1_genomic.gbff_pp19	N/A	NKF
4	GCA_000009585.1_ASM958v1_genomic.gbff_pp19	N/A	NKF
5	GCA_000009585.1_ASM958v1_genomic.gbff_pp19	N/A	NKF
6	GCA_000009585.1_ASM958v1_genomic.gbff_pp19	N/A	NKF
7	GCA_000009585.1_ASM958v1_genomic.gbff_pp19	N/A	NKF
1	GCA_000009645.1_ASM964v1_genomic.gbff_pp1	N/A	NKF
2	GCA_000009645.1_ASM964v1_genomic.gbff_pp1	N/A	NKF
3	GCA_000009645.1_ASM964v1_genomic.gbff_pp1	N/A	NKF
4	GCA_000009645.1_ASM964v1_genomic.gbff_pp1	N/A	NKF
5	GCA_000009645.1_ASM964v1_genomic.gbff_pp1	N/A	NKF
6	GCA_000009645.1_ASM964v1_genomic.gbff_pp1	N/A	NKF
7	GCA_000009645.1_ASM964v1_genomic.gbff_pp1	N/A	NKF
8	GCA_000009645.1_ASM964v1_genomic.gbff_pp1	N/A	NKF
9	GCA_000009645.1_ASM964v1_genomic.gbff_pp1	N/A	NKF
10	GCA_000009645.1_ASM964v1_genomic.gbff_pp1	N/A	NKF
11	GCA_000009645.1_ASM964v1_genomic.gbff_pp1	N/A	NKF
12	GCA_000009645.1_ASM964v1_genomic.gbff_pp1	N/A	NKF
1	GCA_000009645.1_ASM964v1_genomic.gbff_pp2	N/A	NKF
2	GCA_000009645.1_ASM964v1_genomic.gbff_pp2	N/A	NKF
3	GCA_000009645.1_ASM964v1_genomic.gbff_pp2	N/A	NKF
4	GCA_000009645.1_ASM964v1_genomic.gbff_pp2	N/A	NKF
5	GCA_000009645.1_ASM964v1_genomic.gbff_pp2	N/A	NKF
6	GCA_000009645.1_ASM964v1_genomic.gbff_pp2	N/A	NKF
7	GCA_000009645.1_ASM964v1_genomic.gbff_pp2	N/A	NKF
8	GCA_000009645.1_ASM964v1_genomic.gbff_pp2	N/A	NKF
9	GCA_000009645.1_ASM964v1_genomic.gbff_pp2	N/A	NKF
10	GCA_000009645.1_ASM964v1_genomic.gbff_pp2	N/A	NKF
11	GCA_000009645.1_ASM964v1_genomic.gbff_pp2	N/A	NKF
12	GCA_000009645.1_ASM964v1_genomic.gbff_pp2	N/A	NKF
13	GCA_000009645.1_ASM964v1_genomic.gbff_pp2	N/A	NKF
1	GCA_000009665.1_ASM966v1_genomic.gbff_pp4	N/A	NKF
2	GCA_000009665.1_ASM966v1_genomic.gbff_pp4	N/A	NKF
3	GCA_000009665.1_ASM966v1_genomic.gbff_pp4	N/A	NKF
4	GCA_000009665.1_ASM966v1_genomic.gbff_pp4	N/A	NKF
5	GCA_000009665.1_ASM966v1_genomic.gbff_pp4	N/A	NKF
6	GCA_000009665.1_ASM966v1_genomic.gbff_pp4	N/A	NKF
7	GCA_000009665.1_ASM966v1_genomic.gbff_pp4	N/A	NKF
8	GCA_000009665.1_ASM966v1_genomic.gbff_pp4	N/A	NKF
9	GCA_000009665.1_ASM966v1_genomic.gbff_pp4	N/A	NKF
10	GCA_000009665.1_ASM966v1_genomic.gbff_pp4	N/A	NKF
1	GCA_000010445.1_ASM1044v1_genomic.gbff_pp2	N/A	NKF
2	GCA_000010445.1_ASM1044v1_genomic.gbff_pp2	N/A	NKF
3	GCA_000010445.1_ASM1044v1_genomic.gbff_pp2	N/A	NKF
4	GCA_000010445.1_ASM1044v1_genomic.gbff_pp2	N/A	NKF
5	GCA_000010445.1_ASM1044v1_genomic.gbff_pp2	N/A	NKF
6	GCA_000010445.1_ASM1044v1_genomic.gbff_pp2	N/A	NKF
7	GCA_000010445.1_ASM1044v1_genomic.gbff_pp2	N/A	NKF
8	GCA_000010445.1_ASM1044v1_genomic.gbff_pp2	N/A	NKF
9	GCA_000010445.1_ASM1044v1_genomic.gbff_pp2	N/A	NKF
10	GCA_000010445.1_ASM1044v1_genomic.gbff_pp2	N/A	NKF
1	GCA_000010445.1_ASM1044v1_genomic.gbff_pp4	N/A	NKF
2	GCA_000010445.1_ASM1044v1_genomic.gbff_pp4	N/A	NKF
3	GCA_000010445.1_ASM1044v1_genomic.gbff_pp4	N/A	NKF
4	GCA_000010445.1_ASM1044v1_genomic.gbff_pp4	N/A	NKF
5	GCA_000010445.1_ASM1044v1_genomic.gbff_pp4	N/A	NKF
1	GCA_000010465.1_ASM1046v1_genomic.gbff_pp2	N/A	NKF
2	GCA_000010465.1_ASM1046v1_genomic.gbff_pp2	N/A	NKF
3	GCA_000010465.1_ASM1046v1_genomic.gbff_pp2	N/A	NKF
4	GCA_000010465.1_ASM1046v1_genomic.gbff_pp2	N/A	NKF
5	GCA_000010465.1_ASM1046v1_genomic.gbff_pp2	N/A	NKF
6	GCA_000010465.1_ASM1046v1_genomic.gbff_pp2	N/A	NKF
7	GCA_000010465.1_ASM1046v1_genomic.gbff_pp2	N/A	NKF
8	GCA_000010465.1_ASM1046v1_genomic.gbff_pp2	N/A	NKF
9	GCA_000010465.1_ASM1046v1_genomic.gbff_pp2	N/A	NKF
10	GCA_000010465.1_ASM1046v1_genomic.gbff_pp2	N/A	NKF
1	GCA_000010465.1_ASM1046v1_genomic.gbff_pp4	N/A	NKF
2	GCA_000010465.1_ASM1046v1_genomic.gbff_pp4	N/A	NKF
3	GCA_000010465.1_ASM1046v1_genomic.gbff_pp4	N/A	NKF
4	GCA_000010465.1_ASM1046v1_genomic.gbff_pp4	N/A	NKF
5	GCA_000010465.1_ASM1046v1_genomic.gbff_pp4	N/A	NKF
6	GCA_000010465.1_ASM1046v1_genomic.gbff_pp4	N/A	NKF
1	GCA_000011505.1_ASM1150v1_genomic.gbff_pp1	N/A	NKF
2	GCA_000011505.1_ASM1150v1_genomic.gbff_pp1	YP_238737.1	hypothetical protein PHG31p8
3	GCA_000011505.1_ASM1150v1_genomic.gbff_pp1	N/A	NKF
4	GCA_000011505.1_ASM1150v1_genomic.gbff_pp1	YP_004894587.1	UDP-N-acetylglucosamine 2-epimerase
5	GCA_000011505.1_ASM1150v1_genomic.gbff_pp1	N/A	NKF
6	GCA_000011505.1_ASM1150v1_genomic.gbff_pp1	N/A	NKF
7	GCA_000011505.1_ASM1150v1_genomic.gbff_pp1	N/A	NKF
8	GCA_000011505.1_ASM1150v1_genomic.gbff_pp1	N/A	NKF
9	GCA_000011505.1_ASM1150v1_genomic.gbff_pp1	N/A	NKF
10	GCA_000011505.1_ASM1150v1_genomic.gbff_pp1	N/A	NKF
1	GCA_000011505.1_ASM1150v1_genomic.gbff_pp2	N/A	NKF
2	GCA_000011505.1_ASM1150v1_genomic.gbff_pp2	N/A	NKF
3	GCA_000011505.1_ASM1150v1_genomic.gbff_pp2	N/A	NKF
4	GCA_000011505.1_ASM1150v1_genomic.gbff_pp2	N/A	NKF
5	GCA_000011505.1_ASM1150v1_genomic.gbff_pp2	N/A	NKF
6	GCA_000011505.1_ASM1150v1_genomic.gbff_pp2	N/A	NKF
7	GCA_000011505.1_ASM1150v1_genomic.gbff_pp2	N/A	NKF
8	GCA_000011505.1_ASM1150v1_genomic.gbff_pp2	N/A	NKF
9	GCA_000011505.1_ASM1150v1_genomic.gbff_pp2	N/A	NKF
10	GCA_000011505.1_ASM1150v1_genomic.gbff_pp2	N/A	NKF
11	GCA_000011505.1_ASM1150v1_genomic.gbff_pp2	N/A	NKF
12	GCA_000011505.1_ASM1150v1_genomic.gbff_pp2	N/A	NKF
13	GCA_000011505.1_ASM1150v1_genomic.gbff_pp2	N/A	NKF
14	GCA_000011505.1_ASM1150v1_genomic.gbff_pp2	N/A	NKF
15	GCA_000011505.1_ASM1150v1_genomic.gbff_pp2	N/A	NKF
16	GCA_000011505.1_ASM1150v1_genomic.gbff_pp2	N/A	NKF
17	GCA_000011505.1_ASM1150v1_genomic.gbff_pp2	N/A	NKF
18	GCA_000011505.1_ASM1150v1_genomic.gbff_pp2	N/A	NKF
19	GCA_000011505.1_ASM1150v1_genomic.gbff_pp2	N/A	NKF
1	GCA_000011505.1_ASM1150v1_genomic.gbff_pp5	N/A	NKF
2	GCA_000011505.1_ASM1150v1_genomic.gbff_pp5	N/A	NKF
3	GCA_000011505.1_ASM1150v1_genomic.gbff_pp5	N/A	NKF
4	GCA_000011505.1_ASM1150v1_genomic.gbff_pp5	N/A	NKF
5	GCA_000011505.1_ASM1150v1_genomic.gbff_pp5	N/A	NKF
6	GCA_000011505.1_ASM1150v1_genomic.gbff_pp5	N/A	NKF
7	GCA_000011505.1_ASM1150v1_genomic.gbff_pp5	N/A	NKF
8	GCA_000011505.1_ASM1150v1_genomic.gbff_pp5	N/A	NKF
9	GCA_000011505.1_ASM1150v1_genomic.gbff_pp5	N/A	NKF
10	GCA_000011505.1_ASM1150v1_genomic.gbff_pp5	N/A	NKF
11	GCA_000011505.1_ASM1150v1_genomic.gbff_pp5	N/A	NKF
12	GCA_000011505.1_ASM1150v1_genomic.gbff_pp5	N/A	NKF
13	GCA_000011505.1_ASM1150v1_genomic.gbff_pp5	N/A	NKF
14	GCA_000011505.1_ASM1150v1_genomic.gbff_pp5	N/A	NKF
15	GCA_000011505.1_ASM1150v1_genomic.gbff_pp5	N/A	NKF
16	GCA_000011505.1_ASM1150v1_genomic.gbff_pp5	N/A	NKF
17	GCA_000011505.1_ASM1150v1_genomic.gbff_pp5	N/A	NKF
18	GCA_000011505.1_ASM1150v1_genomic.gbff_pp5	YP_003969850.1	putative NAD-dependent epimerase/dehydratase
19	GCA_000011505.1_ASM1150v1_genomic.gbff_pp5	N/A	NKF
20	GCA_000011505.1_ASM1150v1_genomic.gbff_pp5	N/A	NKF
1	GCA_000011505.1_ASM1150v1_genomic.gbff_pp6	N/A	NKF
2	GCA_000011505.1_ASM1150v1_genomic.gbff_pp6	N/A	NKF
3	GCA_000011505.1_ASM1150v1_genomic.gbff_pp6	N/A	NKF
4	GCA_000011505.1_ASM1150v1_genomic.gbff_pp6	N/A	NKF
5	GCA_000011505.1_ASM1150v1_genomic.gbff_pp6	YP_002875699.1	putative cysteine synthase
6	GCA_000011505.1_ASM1150v1_genomic.gbff_pp6	N/A	NKF
7	GCA_000011505.1_ASM1150v1_genomic.gbff_pp6	YP_004061896.1	hypothetical protein MpV1_013c
1	GCA_000011505.1_ASM1150v1_genomic.gbff_pp11	N/A	NKF
2	GCA_000011505.1_ASM1150v1_genomic.gbff_pp11	N/A	NKF
3	GCA_000011505.1_ASM1150v1_genomic.gbff_pp11	N/A	NKF
4	GCA_000011505.1_ASM1150v1_genomic.gbff_pp11	N/A	NKF
5	GCA_000011505.1_ASM1150v1_genomic.gbff_pp11	N/A	NKF
6	GCA_000011505.1_ASM1150v1_genomic.gbff_pp11	N/A	NKF
7	GCA_000011505.1_ASM1150v1_genomic.gbff_pp11	N/A	NKF
8	GCA_000011505.1_ASM1150v1_genomic.gbff_pp11	N/A	NKF
9	GCA_000011505.1_ASM1150v1_genomic.gbff_pp11	N/A	NKF
10	GCA_000011505.1_ASM1150v1_genomic.gbff_pp11	N/A	NKF
11	GCA_000011505.1_ASM1150v1_genomic.gbff_pp11	YP_002274211.1	putative 2-component sensor protein YehU
12	GCA_000011505.1_ASM1150v1_genomic.gbff_pp11	N/A	NKF
13	GCA_000011505.1_ASM1150v1_genomic.gbff_pp11	N/A	NKF
14	GCA_000011505.1_ASM1150v1_genomic.gbff_pp11	N/A	NKF
15	GCA_000011505.1_ASM1150v1_genomic.gbff_pp11	N/A	NKF
16	GCA_000011505.1_ASM1150v1_genomic.gbff_pp11	N/A	NKF
1	GCA_000011505.1_ASM1150v1_genomic.gbff_pp18	N/A	NKF
2	GCA_000011505.1_ASM1150v1_genomic.gbff_pp18	N/A	NKF
3	GCA_000011505.1_ASM1150v1_genomic.gbff_pp18	N/A	NKF
4	GCA_000011505.1_ASM1150v1_genomic.gbff_pp18	N/A	NKF
5	GCA_000011505.1_ASM1150v1_genomic.gbff_pp18	N/A	NKF
6	GCA_000011505.1_ASM1150v1_genomic.gbff_pp18	N/A	NKF
7	GCA_000011505.1_ASM1150v1_genomic.gbff_pp18	N/A	NKF
8	GCA_000011505.1_ASM1150v1_genomic.gbff_pp18	N/A	NKF
9	GCA_000011505.1_ASM1150v1_genomic.gbff_pp18	N/A	NKF
10	GCA_000011505.1_ASM1150v1_genomic.gbff_pp18	N/A	NKF
11	GCA_000011505.1_ASM1150v1_genomic.gbff_pp18	N/A	NKF
12	GCA_000011505.1_ASM1150v1_genomic.gbff_pp18	N/A	NKF
13	GCA_000011505.1_ASM1150v1_genomic.gbff_pp18	N/A	NKF
14	GCA_000011505.1_ASM1150v1_genomic.gbff_pp18	N/A	NKF
15	GCA_000011505.1_ASM1150v1_genomic.gbff_pp18	N/A	NKF
16	GCA_000011505.1_ASM1150v1_genomic.gbff_pp18	N/A	NKF
17	GCA_000011505.1_ASM1150v1_genomic.gbff_pp18	N/A	NKF
18	GCA_000011505.1_ASM1150v1_genomic.gbff_pp18	N/A	NKF
1	GCA_000011505.1_ASM1150v1_genomic.gbff_pp22	N/A	NKF
2	GCA_000011505.1_ASM1150v1_genomic.gbff_pp22	N/A	NKF
3	GCA_000011505.1_ASM1150v1_genomic.gbff_pp22	N/A	NKF
4	GCA_000011505.1_ASM1150v1_genomic.gbff_pp22	N/A	NKF
5	GCA_000011505.1_ASM1150v1_genomic.gbff_pp22	N/A	NKF
6	GCA_000011505.1_ASM1150v1_genomic.gbff_pp22	N/A	NKF
7	GCA_000011505.1_ASM1150v1_genomic.gbff_pp22	N/A	NKF
8	GCA_000011505.1_ASM1150v1_genomic.gbff_pp22	N/A	NKF
9	GCA_000011505.1_ASM1150v1_genomic.gbff_pp22	N/A	NKF
10	GCA_000011505.1_ASM1150v1_genomic.gbff_pp22	N/A	NKF
11	GCA_000011505.1_ASM1150v1_genomic.gbff_pp22	N/A	NKF
12	GCA_000011505.1_ASM1150v1_genomic.gbff_pp22	N/A	NKF
13	GCA_000011505.1_ASM1150v1_genomic.gbff_pp22	N/A	NKF
14	GCA_000011505.1_ASM1150v1_genomic.gbff_pp22	N/A	NKF
15	GCA_000011505.1_ASM1150v1_genomic.gbff_pp22	N/A	NKF
1	GCA_000012045.1_ASM1204v1_genomic.gbff_pp8	N/A	NKF
2	GCA_000012045.1_ASM1204v1_genomic.gbff_pp8	YP_008766949.1	IS21 transposition protein
3	GCA_000012045.1_ASM1204v1_genomic.gbff_pp8	N/A	NKF
4	GCA_000012045.1_ASM1204v1_genomic.gbff_pp8	N/A	NKF
5	GCA_000012045.1_ASM1204v1_genomic.gbff_pp8	N/A	NKF
6	GCA_000012045.1_ASM1204v1_genomic.gbff_pp8	N/A	NKF
7	GCA_000012045.1_ASM1204v1_genomic.gbff_pp8	N/A	NKF
8	GCA_000012045.1_ASM1204v1_genomic.gbff_pp8	N/A	NKF
9	GCA_000012045.1_ASM1204v1_genomic.gbff_pp8	N/A	NKF
10	GCA_000012045.1_ASM1204v1_genomic.gbff_pp8	N/A	NKF
11	GCA_000012045.1_ASM1204v1_genomic.gbff_pp8	N/A	NKF
1	GCA_000012045.1_ASM1204v1_genomic.gbff_pp18	N/A	NKF
2	GCA_000012045.1_ASM1204v1_genomic.gbff_pp18	N/A	NKF
3	GCA_000012045.1_ASM1204v1_genomic.gbff_pp18	N/A	NKF
4	GCA_000012045.1_ASM1204v1_genomic.gbff_pp18	N/A	NKF
5	GCA_000012045.1_ASM1204v1_genomic.gbff_pp18	N/A	NKF
6	GCA_000012045.1_ASM1204v1_genomic.gbff_pp18	N/A	NKF
7	GCA_000012045.1_ASM1204v1_genomic.gbff_pp18	N/A	NKF
8	GCA_000012045.1_ASM1204v1_genomic.gbff_pp18	N/A	NKF
9	GCA_000012045.1_ASM1204v1_genomic.gbff_pp18	N/A	NKF
10	GCA_000012045.1_ASM1204v1_genomic.gbff_pp18	N/A	NKF
11	GCA_000012045.1_ASM1204v1_genomic.gbff_pp18	N/A	NKF
12	GCA_000012045.1_ASM1204v1_genomic.gbff_pp18	N/A	NKF
13	GCA_000012045.1_ASM1204v1_genomic.gbff_pp18	N/A	NKF
14	GCA_000012045.1_ASM1204v1_genomic.gbff_pp18	N/A	NKF
15	GCA_000012045.1_ASM1204v1_genomic.gbff_pp18	N/A	NKF
16	GCA_000012045.1_ASM1204v1_genomic.gbff_pp18	N/A	NKF
17	GCA_000012045.1_ASM1204v1_genomic.gbff_pp18	N/A	NKF
18	GCA_000012045.1_ASM1204v1_genomic.gbff_pp18	N/A	NKF
1	GCA_000013425.1_ASM1342v1_genomic.gbff_pp6	N/A	NKF
2	GCA_000013425.1_ASM1342v1_genomic.gbff_pp6	N/A	NKF
3	GCA_000013425.1_ASM1342v1_genomic.gbff_pp6	N/A	NKF
4	GCA_000013425.1_ASM1342v1_genomic.gbff_pp6	N/A	NKF
5	GCA_000013425.1_ASM1342v1_genomic.gbff_pp6	N/A	NKF
6	GCA_000013425.1_ASM1342v1_genomic.gbff_pp6	YP_002875699.1	putative cysteine synthase
7	GCA_000013425.1_ASM1342v1_genomic.gbff_pp6	N/A	NKF
8	GCA_000013425.1_ASM1342v1_genomic.gbff_pp6	N/A	NKF
1	GCA_000013465.1_ASM1346v1_genomic.gbff_pp16	N/A	NKF
2	GCA_000013465.1_ASM1346v1_genomic.gbff_pp16	N/A	NKF
3	GCA_000013465.1_ASM1346v1_genomic.gbff_pp16	N/A	NKF
4	GCA_000013465.1_ASM1346v1_genomic.gbff_pp16	N/A	NKF
5	GCA_000013465.1_ASM1346v1_genomic.gbff_pp16	N/A	NKF
6	GCA_000013465.1_ASM1346v1_genomic.gbff_pp16	N/A	NKF
1	GCA_000013465.1_ASM1346v1_genomic.gbff_pp21	N/A	NKF
2	GCA_000013465.1_ASM1346v1_genomic.gbff_pp21	N/A	NKF
3	GCA_000013465.1_ASM1346v1_genomic.gbff_pp21	N/A	NKF
4	GCA_000013465.1_ASM1346v1_genomic.gbff_pp21	N/A	NKF
5	GCA_000013465.1_ASM1346v1_genomic.gbff_pp21	N/A	NKF
6	GCA_000013465.1_ASM1346v1_genomic.gbff_pp21	YP_009173044.1	hypothetical protein OlV7_032
7	GCA_000013465.1_ASM1346v1_genomic.gbff_pp21	N/A	NKF
8	GCA_000013465.1_ASM1346v1_genomic.gbff_pp21	N/A	NKF
1	GCA_000016805.1_ASM1680v1_genomic.gbff_pp8	YP_008766949.1	IS21 transposition protein
2	GCA_000016805.1_ASM1680v1_genomic.gbff_pp8	N/A	NKF
3	GCA_000016805.1_ASM1680v1_genomic.gbff_pp8	N/A	NKF
4	GCA_000016805.1_ASM1680v1_genomic.gbff_pp8	N/A	NKF
5	GCA_000016805.1_ASM1680v1_genomic.gbff_pp8	N/A	NKF
6	GCA_000016805.1_ASM1680v1_genomic.gbff_pp8	N/A	NKF
7	GCA_000016805.1_ASM1680v1_genomic.gbff_pp8	N/A	NKF
1	GCA_000016805.1_ASM1680v1_genomic.gbff_pp9	N/A	NKF
2	GCA_000016805.1_ASM1680v1_genomic.gbff_pp9	N/A	NKF
3	GCA_000016805.1_ASM1680v1_genomic.gbff_pp9	N/A	NKF
4	GCA_000016805.1_ASM1680v1_genomic.gbff_pp9	N/A	NKF
5	GCA_000016805.1_ASM1680v1_genomic.gbff_pp9	N/A	NKF
6	GCA_000016805.1_ASM1680v1_genomic.gbff_pp9	N/A	NKF
7	GCA_000016805.1_ASM1680v1_genomic.gbff_pp9	N/A	NKF
1	GCA_000017085.1_ASM1708v1_genomic.gbff_pp19	N/A	NKF
2	GCA_000017085.1_ASM1708v1_genomic.gbff_pp19	N/A	NKF
3	GCA_000017085.1_ASM1708v1_genomic.gbff_pp19	N/A	NKF
4	GCA_000017085.1_ASM1708v1_genomic.gbff_pp19	N/A	NKF
5	GCA_000017085.1_ASM1708v1_genomic.gbff_pp19	N/A	NKF
6	GCA_000017085.1_ASM1708v1_genomic.gbff_pp19	N/A	NKF
7	GCA_000017085.1_ASM1708v1_genomic.gbff_pp19	N/A	NKF
8	GCA_000017085.1_ASM1708v1_genomic.gbff_pp19	N/A	NKF
9	GCA_000017085.1_ASM1708v1_genomic.gbff_pp19	N/A	NKF
10	GCA_000017085.1_ASM1708v1_genomic.gbff_pp19	N/A	NKF
11	GCA_000017085.1_ASM1708v1_genomic.gbff_pp19	N/A	NKF
1	GCA_000024585.1_ASM2458v1_genomic.gbff_pp3	N/A	NKF
2	GCA_000024585.1_ASM2458v1_genomic.gbff_pp3	N/A	NKF
3	GCA_000024585.1_ASM2458v1_genomic.gbff_pp3	N/A	NKF
4	GCA_000024585.1_ASM2458v1_genomic.gbff_pp3	N/A	NKF
5	GCA_000024585.1_ASM2458v1_genomic.gbff_pp3	N/A	NKF
1	GCA_000025145.2_ASM2514v1_genomic.gbff_pp8	YP_008766949.1	IS21 transposition protein
2	GCA_000025145.2_ASM2514v1_genomic.gbff_pp8	N/A	NKF
3	GCA_000025145.2_ASM2514v1_genomic.gbff_pp8	N/A	NKF
4	GCA_000025145.2_ASM2514v1_genomic.gbff_pp8	N/A	NKF
5	GCA_000025145.2_ASM2514v1_genomic.gbff_pp8	N/A	NKF
6	GCA_000025145.2_ASM2514v1_genomic.gbff_pp8	N/A	NKF
7	GCA_000025145.2_ASM2514v1_genomic.gbff_pp8	N/A	NKF
8	GCA_000025145.2_ASM2514v1_genomic.gbff_pp8	N/A	NKF
9	GCA_000025145.2_ASM2514v1_genomic.gbff_pp8	N/A	NKF
1	GCA_000025145.2_ASM2514v1_genomic.gbff_pp18	N/A	NKF
2	GCA_000025145.2_ASM2514v1_genomic.gbff_pp18	N/A	NKF
3	GCA_000025145.2_ASM2514v1_genomic.gbff_pp18	N/A	NKF
4	GCA_000025145.2_ASM2514v1_genomic.gbff_pp18	N/A	NKF
5	GCA_000025145.2_ASM2514v1_genomic.gbff_pp18	N/A	NKF
1	GCA_000025145.2_ASM2514v1_genomic.gbff_pp20	N/A	NKF
2	GCA_000025145.2_ASM2514v1_genomic.gbff_pp20	YP_007674864.1	3-methyl-2-oxobutanoate hydroxymethyltransferase
3	GCA_000025145.2_ASM2514v1_genomic.gbff_pp20	N/A	NKF
4	GCA_000025145.2_ASM2514v1_genomic.gbff_pp20	N/A	NKF
1	GCA_000027045.1_ASM2704v1_genomic.gbff_pp18	N/A	NKF
2	GCA_000027045.1_ASM2704v1_genomic.gbff_pp18	N/A	NKF
3	GCA_000027045.1_ASM2704v1_genomic.gbff_pp18	N/A	NKF
4	GCA_000027045.1_ASM2704v1_genomic.gbff_pp18	N/A	NKF
1	GCA_000144955.1_ASM14495v1_genomic.gbff_pp20	N/A	NKF
2	GCA_000144955.1_ASM14495v1_genomic.gbff_pp20	N/A	NKF
3	GCA_000144955.1_ASM14495v1_genomic.gbff_pp20	N/A	NKF
4	GCA_000144955.1_ASM14495v1_genomic.gbff_pp20	N/A	NKF
5	GCA_000144955.1_ASM14495v1_genomic.gbff_pp20	N/A	NKF
6	GCA_000144955.1_ASM14495v1_genomic.gbff_pp20	N/A	NKF
7	GCA_000144955.1_ASM14495v1_genomic.gbff_pp20	N/A	NKF
8	GCA_000144955.1_ASM14495v1_genomic.gbff_pp20	N/A	NKF
9	GCA_000144955.1_ASM14495v1_genomic.gbff_pp20	N/A	NKF
1	GCA_000159535.2_ASM15953v2_genomic.gbff_pp2	N/A	NKF
2	GCA_000159535.2_ASM15953v2_genomic.gbff_pp2	N/A	NKF
3	GCA_000159535.2_ASM15953v2_genomic.gbff_pp2	N/A	NKF
1	GCA_000160355.1_ASM16035v1_genomic.gbff_pp21	N/A	NKF
2	GCA_000160355.1_ASM16035v1_genomic.gbff_pp21	N/A	NKF
3	GCA_000160355.1_ASM16035v1_genomic.gbff_pp21	N/A	NKF
4	GCA_000160355.1_ASM16035v1_genomic.gbff_pp21	N/A	NKF
5	GCA_000160355.1_ASM16035v1_genomic.gbff_pp21	N/A	NKF
6	GCA_000160355.1_ASM16035v1_genomic.gbff_pp21	N/A	NKF
7	GCA_000160355.1_ASM16035v1_genomic.gbff_pp21	N/A	NKF
8	GCA_000160355.1_ASM16035v1_genomic.gbff_pp21	N/A	NKF
9	GCA_000160355.1_ASM16035v1_genomic.gbff_pp21	N/A	NKF
10	GCA_000160355.1_ASM16035v1_genomic.gbff_pp21	N/A	NKF
11	GCA_000160355.1_ASM16035v1_genomic.gbff_pp21	N/A	NKF
12	GCA_000160355.1_ASM16035v1_genomic.gbff_pp21	N/A	NKF
13	GCA_000160355.1_ASM16035v1_genomic.gbff_pp21	N/A	NKF
14	GCA_000160355.1_ASM16035v1_genomic.gbff_pp21	N/A	NKF
15	GCA_000160355.1_ASM16035v1_genomic.gbff_pp21	N/A	NKF
16	GCA_000160355.1_ASM16035v1_genomic.gbff_pp21	N/A	NKF
17	GCA_000160355.1_ASM16035v1_genomic.gbff_pp21	N/A	NKF
18	GCA_000160355.1_ASM16035v1_genomic.gbff_pp21	N/A	NKF
19	GCA_000160355.1_ASM16035v1_genomic.gbff_pp21	YP_009302535.1	UTP-glucose-1-phosphate uridylyltransferase
20	GCA_000160355.1_ASM16035v1_genomic.gbff_pp21	N/A	NKF
21	GCA_000160355.1_ASM16035v1_genomic.gbff_pp21	N/A	NKF
22	GCA_000160355.1_ASM16035v1_genomic.gbff_pp21	N/A	NKF
1	GCA_000160355.1_ASM16035v1_genomic.gbff_pp3	N/A	NKF
2	GCA_000160355.1_ASM16035v1_genomic.gbff_pp3	N/A	NKF
3	GCA_000160355.1_ASM16035v1_genomic.gbff_pp3	N/A	NKF
4	GCA_000160355.1_ASM16035v1_genomic.gbff_pp3	N/A	NKF
5	GCA_000160355.1_ASM16035v1_genomic.gbff_pp3	N/A	NKF
6	GCA_000160355.1_ASM16035v1_genomic.gbff_pp3	N/A	NKF
7	GCA_000160355.1_ASM16035v1_genomic.gbff_pp3	N/A	NKF
8	GCA_000160355.1_ASM16035v1_genomic.gbff_pp3	N/A	NKF
9	GCA_000160355.1_ASM16035v1_genomic.gbff_pp3	N/A	NKF
10	GCA_000160355.1_ASM16035v1_genomic.gbff_pp3	N/A	NKF
11	GCA_000160355.1_ASM16035v1_genomic.gbff_pp3	N/A	NKF
12	GCA_000160355.1_ASM16035v1_genomic.gbff_pp3	N/A	NKF
13	GCA_000160355.1_ASM16035v1_genomic.gbff_pp3	N/A	NKF
14	GCA_000160355.1_ASM16035v1_genomic.gbff_pp3	N/A	NKF
15	GCA_000160355.1_ASM16035v1_genomic.gbff_pp3	N/A	NKF
1	GCA_000160355.1_ASM16035v1_genomic.gbff_pp17	N/A	NKF
2	GCA_000160355.1_ASM16035v1_genomic.gbff_pp17	N/A	NKF
3	GCA_000160355.1_ASM16035v1_genomic.gbff_pp17	N/A	NKF
4	GCA_000160355.1_ASM16035v1_genomic.gbff_pp17	N/A	NKF
5	GCA_000160355.1_ASM16035v1_genomic.gbff_pp17	N/A	NKF
1	GCA_000160375.1_ASM16037v1_genomic.gbff_pp21	N/A	NKF
2	GCA_000160375.1_ASM16037v1_genomic.gbff_pp21	N/A	NKF
3	GCA_000160375.1_ASM16037v1_genomic.gbff_pp21	N/A	NKF
4	GCA_000160375.1_ASM16037v1_genomic.gbff_pp21	N/A	NKF
5	GCA_000160375.1_ASM16037v1_genomic.gbff_pp21	N/A	NKF
6	GCA_000160375.1_ASM16037v1_genomic.gbff_pp21	N/A	NKF
7	GCA_000160375.1_ASM16037v1_genomic.gbff_pp21	N/A	NKF
8	GCA_000160375.1_ASM16037v1_genomic.gbff_pp21	N/A	NKF
9	GCA_000160375.1_ASM16037v1_genomic.gbff_pp21	YP_007674864.1	3-methyl-2-oxobutanoate hydroxymethyltransferase
10	GCA_000160375.1_ASM16037v1_genomic.gbff_pp21	N/A	NKF
11	GCA_000160375.1_ASM16037v1_genomic.gbff_pp21	N/A	NKF
1	GCA_000160395.1_ASM16039v1_genomic.gbff_pp19	N/A	NKF
2	GCA_000160395.1_ASM16039v1_genomic.gbff_pp19	N/A	NKF
3	GCA_000160395.1_ASM16039v1_genomic.gbff_pp19	N/A	NKF
4	GCA_000160395.1_ASM16039v1_genomic.gbff_pp19	N/A	NKF
5	GCA_000160395.1_ASM16039v1_genomic.gbff_pp19	N/A	NKF
1	GCA_000160415.1_ASM16041v1_genomic.gbff_pp2	N/A	NKF
2	GCA_000160415.1_ASM16041v1_genomic.gbff_pp2	N/A	NKF
3	GCA_000160415.1_ASM16041v1_genomic.gbff_pp2	N/A	NKF
4	GCA_000160415.1_ASM16041v1_genomic.gbff_pp2	N/A	NKF
5	GCA_000160415.1_ASM16041v1_genomic.gbff_pp2	N/A	NKF
6	GCA_000160415.1_ASM16041v1_genomic.gbff_pp2	N/A	NKF
7	GCA_000160415.1_ASM16041v1_genomic.gbff_pp2	N/A	NKF
8	GCA_000160415.1_ASM16041v1_genomic.gbff_pp2	N/A	NKF
9	GCA_000160415.1_ASM16041v1_genomic.gbff_pp2	N/A	NKF
10	GCA_000160415.1_ASM16041v1_genomic.gbff_pp2	N/A	NKF
11	GCA_000160415.1_ASM16041v1_genomic.gbff_pp2	N/A	NKF
12	GCA_000160415.1_ASM16041v1_genomic.gbff_pp2	N/A	NKF
13	GCA_000160415.1_ASM16041v1_genomic.gbff_pp2	N/A	NKF
14	GCA_000160415.1_ASM16041v1_genomic.gbff_pp2	N/A	NKF
15	GCA_000160415.1_ASM16041v1_genomic.gbff_pp2	N/A	NKF
16	GCA_000160415.1_ASM16041v1_genomic.gbff_pp2	N/A	NKF
17	GCA_000160415.1_ASM16041v1_genomic.gbff_pp2	N/A	NKF
18	GCA_000160415.1_ASM16041v1_genomic.gbff_pp2	N/A	NKF
19	GCA_000160415.1_ASM16041v1_genomic.gbff_pp2	N/A	NKF
20	GCA_000160415.1_ASM16041v1_genomic.gbff_pp2	N/A	NKF
21	GCA_000160415.1_ASM16041v1_genomic.gbff_pp2	N/A	NKF
22	GCA_000160415.1_ASM16041v1_genomic.gbff_pp2	N/A	NKF
23	GCA_000160415.1_ASM16041v1_genomic.gbff_pp2	N/A	NKF
24	GCA_000160415.1_ASM16041v1_genomic.gbff_pp2	N/A	NKF
25	GCA_000160415.1_ASM16041v1_genomic.gbff_pp2	N/A	NKF
26	GCA_000160415.1_ASM16041v1_genomic.gbff_pp2	N/A	NKF
27	GCA_000160415.1_ASM16041v1_genomic.gbff_pp2	N/A	NKF
28	GCA_000160415.1_ASM16041v1_genomic.gbff_pp2	N/A	NKF
29	GCA_000160415.1_ASM16041v1_genomic.gbff_pp2	N/A	NKF
30	GCA_000160415.1_ASM16041v1_genomic.gbff_pp2	N/A	NKF
31	GCA_000160415.1_ASM16041v1_genomic.gbff_pp2	N/A	NKF
32	GCA_000160415.1_ASM16041v1_genomic.gbff_pp2	N/A	NKF
33	GCA_000160415.1_ASM16041v1_genomic.gbff_pp2	N/A	NKF
34	GCA_000160415.1_ASM16041v1_genomic.gbff_pp2	N/A	NKF
35	GCA_000160415.1_ASM16041v1_genomic.gbff_pp2	N/A	NKF
36	GCA_000160415.1_ASM16041v1_genomic.gbff_pp2	N/A	NKF
37	GCA_000160415.1_ASM16041v1_genomic.gbff_pp2	N/A	NKF
38	GCA_000160415.1_ASM16041v1_genomic.gbff_pp2	N/A	NKF
39	GCA_000160415.1_ASM16041v1_genomic.gbff_pp2	N/A	NKF
40	GCA_000160415.1_ASM16041v1_genomic.gbff_pp2	N/A	NKF
41	GCA_000160415.1_ASM16041v1_genomic.gbff_pp2	N/A	NKF
42	GCA_000160415.1_ASM16041v1_genomic.gbff_pp2	N/A	NKF
43	GCA_000160415.1_ASM16041v1_genomic.gbff_pp2	N/A	NKF
44	GCA_000160415.1_ASM16041v1_genomic.gbff_pp2	N/A	NKF
45	GCA_000160415.1_ASM16041v1_genomic.gbff_pp2	N/A	NKF
46	GCA_000160415.1_ASM16041v1_genomic.gbff_pp2	N/A	NKF
47	GCA_000160415.1_ASM16041v1_genomic.gbff_pp2	N/A	NKF
48	GCA_000160415.1_ASM16041v1_genomic.gbff_pp2	N/A	NKF
49	GCA_000160415.1_ASM16041v1_genomic.gbff_pp2	N/A	NKF
50	GCA_000160415.1_ASM16041v1_genomic.gbff_pp2	N/A	NKF
51	GCA_000160415.1_ASM16041v1_genomic.gbff_pp2	N/A	NKF
52	GCA_000160415.1_ASM16041v1_genomic.gbff_pp2	N/A	NKF
1	GCA_000160415.1_ASM16041v1_genomic.gbff_pp4	N/A	NKF
2	GCA_000160415.1_ASM16041v1_genomic.gbff_pp4	N/A	NKF
3	GCA_000160415.1_ASM16041v1_genomic.gbff_pp4	N/A	NKF
4	GCA_000160415.1_ASM16041v1_genomic.gbff_pp4	N/A	NKF
5	GCA_000160415.1_ASM16041v1_genomic.gbff_pp4	N/A	NKF
6	GCA_000160415.1_ASM16041v1_genomic.gbff_pp4	N/A	NKF
7	GCA_000160415.1_ASM16041v1_genomic.gbff_pp4	N/A	NKF
8	GCA_000160415.1_ASM16041v1_genomic.gbff_pp4	N/A	NKF
9	GCA_000160415.1_ASM16041v1_genomic.gbff_pp4	N/A	NKF
10	GCA_000160415.1_ASM16041v1_genomic.gbff_pp4	N/A	NKF
11	GCA_000160415.1_ASM16041v1_genomic.gbff_pp4	N/A	NKF
12	GCA_000160415.1_ASM16041v1_genomic.gbff_pp4	N/A	NKF
13	GCA_000160415.1_ASM16041v1_genomic.gbff_pp4	N/A	NKF
14	GCA_000160415.1_ASM16041v1_genomic.gbff_pp4	N/A	NKF
15	GCA_000160415.1_ASM16041v1_genomic.gbff_pp4	N/A	NKF
16	GCA_000160415.1_ASM16041v1_genomic.gbff_pp4	N/A	NKF
17	GCA_000160415.1_ASM16041v1_genomic.gbff_pp4	N/A	NKF
18	GCA_000160415.1_ASM16041v1_genomic.gbff_pp4	N/A	NKF
19	GCA_000160415.1_ASM16041v1_genomic.gbff_pp4	N/A	NKF
20	GCA_000160415.1_ASM16041v1_genomic.gbff_pp4	N/A	NKF
21	GCA_000160415.1_ASM16041v1_genomic.gbff_pp4	N/A	NKF
22	GCA_000160415.1_ASM16041v1_genomic.gbff_pp4	N/A	NKF
23	GCA_000160415.1_ASM16041v1_genomic.gbff_pp4	N/A	NKF
24	GCA_000160415.1_ASM16041v1_genomic.gbff_pp4	N/A	NKF
25	GCA_000160415.1_ASM16041v1_genomic.gbff_pp4	N/A	NKF
26	GCA_000160415.1_ASM16041v1_genomic.gbff_pp4	N/A	NKF
27	GCA_000160415.1_ASM16041v1_genomic.gbff_pp4	N/A	NKF
28	GCA_000160415.1_ASM16041v1_genomic.gbff_pp4	N/A	NKF
29	GCA_000160415.1_ASM16041v1_genomic.gbff_pp4	N/A	NKF
30	GCA_000160415.1_ASM16041v1_genomic.gbff_pp4	N/A	NKF
31	GCA_000160415.1_ASM16041v1_genomic.gbff_pp4	N/A	NKF
32	GCA_000160415.1_ASM16041v1_genomic.gbff_pp4	N/A	NKF
33	GCA_000160415.1_ASM16041v1_genomic.gbff_pp4	N/A	NKF
34	GCA_000160415.1_ASM16041v1_genomic.gbff_pp4	YP_008853748.1	CHAP domain protein
35	GCA_000160415.1_ASM16041v1_genomic.gbff_pp4	N/A	NKF
36	GCA_000160415.1_ASM16041v1_genomic.gbff_pp4	N/A	NKF
37	GCA_000160415.1_ASM16041v1_genomic.gbff_pp4	YP_003986717.1	DNA topoisomerase 1
38	GCA_000160415.1_ASM16041v1_genomic.gbff_pp4	N/A	NKF
39	GCA_000160415.1_ASM16041v1_genomic.gbff_pp4	N/A	NKF
40	GCA_000160415.1_ASM16041v1_genomic.gbff_pp4	N/A	NKF
41	GCA_000160415.1_ASM16041v1_genomic.gbff_pp4	YP_009004908.1	ATP-dependent protease
42	GCA_000160415.1_ASM16041v1_genomic.gbff_pp4	N/A	NKF
43	GCA_000160415.1_ASM16041v1_genomic.gbff_pp4	N/A	NKF
44	GCA_000160415.1_ASM16041v1_genomic.gbff_pp4	N/A	NKF
45	GCA_000160415.1_ASM16041v1_genomic.gbff_pp4	N/A	NKF
46	GCA_000160415.1_ASM16041v1_genomic.gbff_pp4	N/A	NKF
47	GCA_000160415.1_ASM16041v1_genomic.gbff_pp4	N/A	NKF
48	GCA_000160415.1_ASM16041v1_genomic.gbff_pp4	N/A	NKF
49	GCA_000160415.1_ASM16041v1_genomic.gbff_pp4	N/A	NKF
50	GCA_000160415.1_ASM16041v1_genomic.gbff_pp4	N/A	NKF
51	GCA_000160415.1_ASM16041v1_genomic.gbff_pp4	N/A	NKF
52	GCA_000160415.1_ASM16041v1_genomic.gbff_pp4	N/A	NKF
53	GCA_000160415.1_ASM16041v1_genomic.gbff_pp4	N/A	NKF
54	GCA_000160415.1_ASM16041v1_genomic.gbff_pp4	N/A	NKF
55	GCA_000160415.1_ASM16041v1_genomic.gbff_pp4	N/A	NKF
56	GCA_000160415.1_ASM16041v1_genomic.gbff_pp4	N/A	NKF
57	GCA_000160415.1_ASM16041v1_genomic.gbff_pp4	N/A	NKF
58	GCA_000160415.1_ASM16041v1_genomic.gbff_pp4	N/A	NKF
59	GCA_000160415.1_ASM16041v1_genomic.gbff_pp4	N/A	NKF
60	GCA_000160415.1_ASM16041v1_genomic.gbff_pp4	N/A	NKF
61	GCA_000160415.1_ASM16041v1_genomic.gbff_pp4	N/A	NKF
62	GCA_000160415.1_ASM16041v1_genomic.gbff_pp4	N/A	NKF
63	GCA_000160415.1_ASM16041v1_genomic.gbff_pp4	YP_008410348.1	FtsK
64	GCA_000160415.1_ASM16041v1_genomic.gbff_pp4	N/A	NKF
65	GCA_000160415.1_ASM16041v1_genomic.gbff_pp4	N/A	NKF
66	GCA_000160415.1_ASM16041v1_genomic.gbff_pp4	N/A	NKF
67	GCA_000160415.1_ASM16041v1_genomic.gbff_pp4	N/A	NKF
68	GCA_000160415.1_ASM16041v1_genomic.gbff_pp4	N/A	NKF
69	GCA_000160415.1_ASM16041v1_genomic.gbff_pp4	N/A	NKF
70	GCA_000160415.1_ASM16041v1_genomic.gbff_pp4	N/A	NKF
71	GCA_000160415.1_ASM16041v1_genomic.gbff_pp4	N/A	NKF
72	GCA_000160415.1_ASM16041v1_genomic.gbff_pp4	YP_009218156.1	RecA
73	GCA_000160415.1_ASM16041v1_genomic.gbff_pp4	N/A	NKF
74	GCA_000160415.1_ASM16041v1_genomic.gbff_pp4	N/A	NKF
75	GCA_000160415.1_ASM16041v1_genomic.gbff_pp4	N/A	NKF
76	GCA_000160415.1_ASM16041v1_genomic.gbff_pp4	N/A	NKF
77	GCA_000160415.1_ASM16041v1_genomic.gbff_pp4	N/A	NKF
78	GCA_000160415.1_ASM16041v1_genomic.gbff_pp4	N/A	NKF
79	GCA_000160415.1_ASM16041v1_genomic.gbff_pp4	N/A	NKF
80	GCA_000160415.1_ASM16041v1_genomic.gbff_pp4	N/A	NKF
81	GCA_000160415.1_ASM16041v1_genomic.gbff_pp4	N/A	NKF
82	GCA_000160415.1_ASM16041v1_genomic.gbff_pp4	N/A	NKF
83	GCA_000160415.1_ASM16041v1_genomic.gbff_pp4	YP_003970119.1	putative DNA mismatch repair protein MutS
84	GCA_000160415.1_ASM16041v1_genomic.gbff_pp4	N/A	NKF
85	GCA_000160415.1_ASM16041v1_genomic.gbff_pp4	N/A	NKF
86	GCA_000160415.1_ASM16041v1_genomic.gbff_pp4	N/A	NKF
87	GCA_000160415.1_ASM16041v1_genomic.gbff_pp4	N/A	NKF
88	GCA_000160415.1_ASM16041v1_genomic.gbff_pp4	N/A	NKF
89	GCA_000160415.1_ASM16041v1_genomic.gbff_pp4	N/A	NKF
90	GCA_000160415.1_ASM16041v1_genomic.gbff_pp4	N/A	NKF
91	GCA_000160415.1_ASM16041v1_genomic.gbff_pp4	N/A	NKF
92	GCA_000160415.1_ASM16041v1_genomic.gbff_pp4	N/A	NKF
93	GCA_000160415.1_ASM16041v1_genomic.gbff_pp4	N/A	NKF
94	GCA_000160415.1_ASM16041v1_genomic.gbff_pp4	N/A	NKF
95	GCA_000160415.1_ASM16041v1_genomic.gbff_pp4	N/A	NKF
96	GCA_000160415.1_ASM16041v1_genomic.gbff_pp4	N/A	NKF
97	GCA_000160415.1_ASM16041v1_genomic.gbff_pp4	N/A	NKF
98	GCA_000160415.1_ASM16041v1_genomic.gbff_pp4	N/A	NKF
99	GCA_000160415.1_ASM16041v1_genomic.gbff_pp4	N/A	NKF
100	GCA_000160415.1_ASM16041v1_genomic.gbff_pp4	N/A	NKF
101	GCA_000160415.1_ASM16041v1_genomic.gbff_pp4	N/A	NKF
102	GCA_000160415.1_ASM16041v1_genomic.gbff_pp4	N/A	NKF
103	GCA_000160415.1_ASM16041v1_genomic.gbff_pp4	N/A	NKF
104	GCA_000160415.1_ASM16041v1_genomic.gbff_pp4	N/A	NKF
105	GCA_000160415.1_ASM16041v1_genomic.gbff_pp4	N/A	NKF
106	GCA_000160415.1_ASM16041v1_genomic.gbff_pp4	N/A	NKF
107	GCA_000160415.1_ASM16041v1_genomic.gbff_pp4	N/A	NKF
108	GCA_000160415.1_ASM16041v1_genomic.gbff_pp4	N/A	NKF
109	GCA_000160415.1_ASM16041v1_genomic.gbff_pp4	N/A	NKF
110	GCA_000160415.1_ASM16041v1_genomic.gbff_pp4	N/A	NKF
111	GCA_000160415.1_ASM16041v1_genomic.gbff_pp4	N/A	NKF
112	GCA_000160415.1_ASM16041v1_genomic.gbff_pp4	N/A	NKF
113	GCA_000160415.1_ASM16041v1_genomic.gbff_pp4	N/A	NKF
114	GCA_000160415.1_ASM16041v1_genomic.gbff_pp4	N/A	NKF
115	GCA_000160415.1_ASM16041v1_genomic.gbff_pp4	N/A	NKF
116	GCA_000160415.1_ASM16041v1_genomic.gbff_pp4	N/A	NKF
117	GCA_000160415.1_ASM16041v1_genomic.gbff_pp4	N/A	NKF
118	GCA_000160415.1_ASM16041v1_genomic.gbff_pp4	N/A	NKF
119	GCA_000160415.1_ASM16041v1_genomic.gbff_pp4	N/A	NKF
120	GCA_000160415.1_ASM16041v1_genomic.gbff_pp4	N/A	NKF
121	GCA_000160415.1_ASM16041v1_genomic.gbff_pp4	N/A	NKF
122	GCA_000160415.1_ASM16041v1_genomic.gbff_pp4	N/A	NKF
123	GCA_000160415.1_ASM16041v1_genomic.gbff_pp4	N/A	NKF
1	GCA_000160415.1_ASM16041v1_genomic.gbff_pp6	YP_003084253.1	DNA primase
2	GCA_000160415.1_ASM16041v1_genomic.gbff_pp6	N/A	NKF
3	GCA_000160415.1_ASM16041v1_genomic.gbff_pp6	N/A	NKF
4	GCA_000160415.1_ASM16041v1_genomic.gbff_pp6	N/A	NKF
5	GCA_000160415.1_ASM16041v1_genomic.gbff_pp6	N/A	NKF
6	GCA_000160415.1_ASM16041v1_genomic.gbff_pp6	N/A	NKF
7	GCA_000160415.1_ASM16041v1_genomic.gbff_pp6	N/A	NKF
8	GCA_000160415.1_ASM16041v1_genomic.gbff_pp6	N/A	NKF
9	GCA_000160415.1_ASM16041v1_genomic.gbff_pp6	N/A	NKF
10	GCA_000160415.1_ASM16041v1_genomic.gbff_pp6	YP_009283581.1	putative PhoH family protein
11	GCA_000160415.1_ASM16041v1_genomic.gbff_pp6	N/A	NKF
12	GCA_000160415.1_ASM16041v1_genomic.gbff_pp6	N/A	NKF
13	GCA_000160415.1_ASM16041v1_genomic.gbff_pp6	N/A	NKF
14	GCA_000160415.1_ASM16041v1_genomic.gbff_pp6	N/A	NKF
15	GCA_000160415.1_ASM16041v1_genomic.gbff_pp6	N/A	NKF
16	GCA_000160415.1_ASM16041v1_genomic.gbff_pp6	N/A	NKF
17	GCA_000160415.1_ASM16041v1_genomic.gbff_pp6	YP_004894551.1|	heat shock 70 kDa protein-like protein
18	GCA_000160415.1_ASM16041v1_genomic.gbff_pp6	N/A	NKF
19	GCA_000160415.1_ASM16041v1_genomic.gbff_pp6	N/A	NKF
20	GCA_000160415.1_ASM16041v1_genomic.gbff_pp6	N/A	NKF
21	GCA_000160415.1_ASM16041v1_genomic.gbff_pp6	N/A	NKF
22	GCA_000160415.1_ASM16041v1_genomic.gbff_pp6	N/A	NKF
23	GCA_000160415.1_ASM16041v1_genomic.gbff_pp6	N/A	NKF
24	GCA_000160415.1_ASM16041v1_genomic.gbff_pp6	N/A	NKF
25	GCA_000160415.1_ASM16041v1_genomic.gbff_pp6	N/A	NKF
26	GCA_000160415.1_ASM16041v1_genomic.gbff_pp6	N/A	NKF
27	GCA_000160415.1_ASM16041v1_genomic.gbff_pp6	N/A	NKF
28	GCA_000160415.1_ASM16041v1_genomic.gbff_pp6	N/A	NKF
29	GCA_000160415.1_ASM16041v1_genomic.gbff_pp6	N/A	NKF
30	GCA_000160415.1_ASM16041v1_genomic.gbff_pp6	N/A	NKF
31	GCA_000160415.1_ASM16041v1_genomic.gbff_pp6	N/A	NKF
32	GCA_000160415.1_ASM16041v1_genomic.gbff_pp6	N/A	NKF
33	GCA_000160415.1_ASM16041v1_genomic.gbff_pp6	N/A	NKF
34	GCA_000160415.1_ASM16041v1_genomic.gbff_pp6	N/A	NKF
35	GCA_000160415.1_ASM16041v1_genomic.gbff_pp6	N/A	NKF
36	GCA_000160415.1_ASM16041v1_genomic.gbff_pp6	N/A	NKF
37	GCA_000160415.1_ASM16041v1_genomic.gbff_pp6	N/A	NKF
38	GCA_000160415.1_ASM16041v1_genomic.gbff_pp6	YP_009103482.1	enterotoxin type A precursor
39	GCA_000160415.1_ASM16041v1_genomic.gbff_pp6	N/A	NKF
40	GCA_000160415.1_ASM16041v1_genomic.gbff_pp6	N/A	NKF
41	GCA_000160415.1_ASM16041v1_genomic.gbff_pp6	NP_112719.1	ORF56
42	GCA_000160415.1_ASM16041v1_genomic.gbff_pp6	N/A	NKF
43	GCA_000160415.1_ASM16041v1_genomic.gbff_pp6	N/A	NKF
44	GCA_000160415.1_ASM16041v1_genomic.gbff_pp6	N/A	NKF
45	GCA_000160415.1_ASM16041v1_genomic.gbff_pp6	N/A	NKF
46	GCA_000160415.1_ASM16041v1_genomic.gbff_pp6	N/A	NKF
47	GCA_000160415.1_ASM16041v1_genomic.gbff_pp6	N/A	NKF
48	GCA_000160415.1_ASM16041v1_genomic.gbff_pp6	N/A	NKF
49	GCA_000160415.1_ASM16041v1_genomic.gbff_pp6	N/A	NKF
50	GCA_000160415.1_ASM16041v1_genomic.gbff_pp6	N/A	NKF
[truncated: 1,762 more rows]

## Sheet: VGAS_no_gene_function
Gene_count	prophage_ID	Accession_Number: VGAS	Function: VGAS
[truncated: 2,846 more rows]

[truncated: 9 more sheets: VGAS_matrix_gene_function, VGAS_matrix_Accession, Prokka, Prokka_no_gene_function, Prokka_matrix_gene_function, Prokka_matrix_Accession, Shared_genes, Least_Frequent_Gene_Functions, Frequent_gene_Functions]
